# Supplementary material for: Global branches and local states of the human gut microbiome define associations with environmental and intrinsic factors
Source: Nat Commun. 2023 Jun 20;14:3310. doi: 10.1038/s41467-023-38558-7 (PMC10282066; doi:10.1038/s41467-023-38558-7)
Supplement: Supplementary file 4 — Supplementary Data 1 [file 41467_2023_38558_MOESM4_ESM.xlsx]

## Sheet: Table S1
microbiome_partition	wilcoxon_statistic	alpha.p.value	adonis_R2	beta.p.value
1	128253	0.878278	0.000981198	0.2224
2	132075	0.253115	0.000558248	0.756571
3	99962	0.306876	0.000895913	0.389333
4	11658	0.512225	0.0113655	0.012
5	88699	0.416611	-0.000134468	1
6	73139	0.540695	0.00180687	0.0293333
7	79365	0.235637	0.000604035	0.902609
8	72660	0.716516	0.00131673	0.276
9	65185	0.82743	0.00189731	0.0741818
10	14791	0.119679	0.00790802	0.012
11	38061	0.844117	0.000765155	0.902609
12	4120	0.990118	0.0105363	0.0741818
13	32295	0.379352	0.0018611	0.369882
14	6869	0.00931822	0.00934449	0.0205714
15	5560	0.161206	0.0124825	0.02
16	10728	0.0109554	0.0133246	0.012
17	16233	0.18715	0.00371351	0.210462
18	53391	0.0347573	0.00194098	0.168
19	84438	0.185564	0.00338943	0.0144
20	30026	0.256908	0.00490399	0.012
21	19200	0.0617181	0.00224007	0.507789
22	46764	0.1579	0.000774744	0.582
23	1553	0.164165	0.0240297	0.0293333
24	643	0.0159175	0.0262007	0.2224
