# Supplementary material for: Global branches and local states of the human gut microbiome define associations with environmental and intrinsic factors
Source: Nat Commun. 2023 Jun 20;14:3310. doi: 10.1038/s41467-023-38558-7 (PMC10282066; doi:10.1038/s41467-023-38558-7)
Supplement: Supplementary file 5 — Supplementary Data 2 [file 41467_2023_38558_MOESM5_ESM.xlsx]

## Sheet: Table S2
taxa	estimate	p.value
Ruminococcus	0.88	0
Ruminococcaceae unclassified	0.823478	0
Barnesiella	0.795652	0
Eubacterium	0.793043	0
Coprococcus	0.792174	0
Faecalibacterium	0.764348	0.0001
Fusicatenibacter	0.71913	0.0005
Dorea	0.693043	0.001
Alistipes	0.688696	0.001
Lachnospira	0.673043	0.0013
Anaerostipes	0.637391	0.0029
Roseburia	0.623478	0.0036
Oscillibacter	0.614783	0.0039
Firmicutes unclassified	0.613043	0.0039
Klebsiella	-0.533913	0.0161
Lachnospiraceae unclassified	0.468696	0.0413
Akkermansia	0.446087	0.053
Escherichia	-0.430435	0.0615
Butyrivibrio	0.346087	0.1549
Bacteroides	0.333913	0.161
Blautia	0.332174	0.161
Prevotella	-0.327826	0.161
Collinsella	0.318261	0.1692
Veillonella	-0.309565	0.1734
Parabacteroides	0.306957	0.1734
Staphylococcus	-0.251304	0.2714
Enterococcus	-0.208696	0.3624
Clostridium	0.138261	0.5547
Bifidobacterium	0.0791304	0.7371
Streptococcus	0.0243478	0.9109
