# Supplementary material for: Global branches and local states of the human gut microbiome define associations with environmental and intrinsic factors
Source: Nat Commun. 2023 Jun 20;14:3310. doi: 10.1038/s41467-023-38558-7 (PMC10282066; doi:10.1038/s41467-023-38558-7)
Supplement: Supplementary file 6 — Supplementary Data 3 [file 41467_2023_38558_MOESM6_ESM.xlsx]

## Sheet: Bacteroides_branch_tip_vs_root
Species	21	8	fdr	delta
Ruminococcus bromii	-0.272767576394187	14.1578440101243	1.64452889810048e-123	-14.4306115865185
Bifidobacterium adolescentis	-0.280105354056134	14.0278948526416	4.41278984146915e-162	-14.3080002066978
Bacteroides stercoris	13.1523597969018	-0.439206519396217	1.85052739515875e-65	13.591566316298
Coprococcus comes	-0.215748156207499	12.5725679350791	8.20854437462822e-171	-12.7883160912866
Ruminococcus torques	-0.189701954073907	12.3705957901038	1.18126590115929e-128	-12.5602977441778
Alistipes putredinis	-0.249539928512201	12.0971957223625	4.88001520032976e-63	-12.3467356508747
Coprococcus catus	-0.285981732736959	11.4996766285651	1.24121740462863e-171	-11.785658361302
Ruminococcus bicirculans	-0.280195001100355	11.4595774996893	1.66371132209821e-83	-11.7397725007897
Akkermansia muciniphila	-0.296539357800115	10.9627090378021	5.86799689109246e-33	-11.2592483956022
Gemmiger formicilis	-0.268570064620713	10.7177780298588	1.89951759062327e-156	-10.9863480944795
Barnesiella intestinihominis	-0.297636608307676	10.5789120180268	9.78859508080939e-78	-10.8765486263345
Methanobrevibacter smithii	-0.324761464521663	10.2831752003403	2.62354492569514e-09	-10.6079366648619
Eubacterium ramulus	-0.259745339925022	10.1777916179826	4.78528148477553e-97	-10.4375369579076
Oscillibacter sp 57 20	-0.285981732736959	10.0806238219577	1.46235040705667e-52	-10.3666055546947
Streptococcus salivarius	-0.256200818814591	10.1099620120384	4.43951580738341e-116	-10.366162830853
Ruminococcus lactaris	-0.278632254269007	10.0757250101811	4.75629806975622e-07	-10.3543572644501
Eubacterium siraeum	-0.299221972636243	9.66200398314796	1.3924613656237e-33	-9.96122595578421
Eubacterium ventriosum	-0.249539928512201	9.68062902166729	4.37380783557563e-24	-9.93016895017949
Alistipes finegoldii	-0.209821484532072	9.71713141924807	3.86637981637468e-27	-9.92695290378014
Asaccharobacter celatus	-0.299725021851988	9.62148665655219	4.40445909196545e-126	-9.92121167840418
Oscillibacter sp CAG 241	-0.319781873786167	9.51050968828562	1.18026490844076e-109	-9.83029156207178
Firmicutes bacterium CAG 83	-0.273855760948143	9.50776052947067	2.45709481989994e-56	-9.78161629041882
Ruminococcus gnavus	9.16423989500536	-0.551725263716755	2.62034228110361e-99	9.71596515872211
Odoribacter splanchnicus	-0.246452665324002	9.46278540794152	1.11480079343456e-10	-9.70923807326552
Adlercreutzia equolifaciens	-0.300146370795791	9.2561836707877	1.5454804634518e-113	-9.55633004158349
Intestinibacter bartlettii	-0.278930699110685	9.26783649533832	5.14130384454573e-38	-9.54676719444901
Firmicutes bacterium CAG 110	-0.32201247353611	9.0835452556207	7.13925807562422e-32	-9.40555772915681
Bacteroides fragilis	8.85841673012958	-0.530066567463578	5.71867718131678e-72	9.38848329759315
Alistipes shahii	-0.258621324374625	9.04567496647072	4.07994554482698e-35	-9.30429629084535
Streptococcus thermophilus	-0.297636608307676	8.86768324284821	3.87313283273143e-16	-9.16531985115589
Gordonibacter pamelaeae	-0.269595946278828	8.65072735667874	9.36963589147888e-86	-8.92032330295756
Streptococcus parasanguinis	-0.278186542318383	8.43838012633785	2.06120712077729e-35	-8.71656666865624
Clostridium bolteae	7.9455422507496	-0.581105501677656	3.73870678529627e-170	8.52664775242726
Slackia isoflavoniconvertens	-0.320873027551029	8.15972142007648	2.95729329632193e-41	-8.48059444762751
Collinsella aerofaciens	5.35780937025751	13.7156458320334	5.59014980679615e-196	-8.35783646177587
Parasutterella excrementihominis	7.78757604999267	-0.525771063907051	2.11336187346745e-77	8.31334711389972
Eubacterium sp CAG 38	-0.214351265315001	8.09558643268763	8.29812076988081e-05	-8.30993769800263
Coprococcus eutactus	-0.321968492871195	7.95901978038819	1.60695232157274e-09	-8.28098827325938
Collinsella intestinalis	-0.285039118798331	7.85999469381691	1.65614899847452e-85	-8.14503381261524
Clostridium leptum	-0.254632987034545	7.88438878251927	2.48596010149563e-18	-8.13902176955381
Enorma massiliensis	-0.319781873786167	7.53450850713887	4.02524203067712e-122	-7.85429038092504
Anaeromassilibacillus sp An250	-0.290379538374058	7.18460768525321	4.79749008705182e-11	-7.47498722362727
Roseburia sp CAG 471	-0.301866499351146	7.04833396257072	1.32769422806543e-71	-7.35020046192186
Escherichia coli	-0.158200270219816	6.84054427194069	2.29171022904246e-15	-6.9987445421605
Turicibacter sanguinis	-0.316404078250832	6.14997135670459	0.0443190115500496	-6.46637543495543
Olsenella scatoligenes	-0.324395707307081	6.08587977821806	1.37933791629204e-23	-6.41027548552514
Blautia obeum	6.05854626706136	12.0699954755851	1.57106621009776e-187	-6.01144920852371
Eubacterium hallii	6.87971011453631	12.7841936427913	7.48702499435973e-192	-5.90448352825498
Dorea formicigenerans	6.40040683213458	11.7317047907643	1.64515400338036e-180	-5.33129795862975
Flavonifractor plautii	11.2820538538855	6.49118945548835	2.80272438466043e-154	4.79086439839716
Bifidobacterium longum	8.63525840897068	13.2235226492391	1.7724220643224e-157	-4.58826424026846
Dorea longicatena	9.15131495375732	12.9911764386895	3.69653507081459e-175	-3.83986148493219
Bacteroides ovatus	13.0466933481132	9.25332529695232	1.91330031265084e-111	3.79336805116088
Agathobaculum butyriciproducens	7.30768770517179	11.0436193673757	1.17174836101894e-107	-3.73593166220387
Bacteroides vulgatus	15.3570454811947	11.827186184114	1.88679892704114e-89	3.52985929708063
Bacteroides thetaiotaomicron	12.2127579572317	9.04265856751125	7.92866788234318e-52	3.17009938972041
Roseburia hominis	6.88333659700003	9.991490452686	5.69410477895991e-39	-3.10815385568597
Eubacterium eligens	7.47175428832096	10.5784232100014	1.39605277975288e-16	-3.10666892168047
Roseburia faecis	9.34287798665641	12.3754020638787	8.69158541539806e-36	-3.03252407722231
Fusicatenibacter saccharivorans	10.3886742705468	13.1840334657798	1.09429481420198e-156	-2.79535919523301
Parabacteroides distasonis	13.0574897541674	10.6624380741687	2.0659823129384e-100	2.39505167999874
Anaerostipes hadrus	10.2207199640188	12.5706013039355	2.53919068069853e-115	-2.34988133991676
Bacteroides uniformis	14.6526936590405	12.3078317881456	1.65578115631792e-85	2.34486187089489
Bacteroides caccae	12.606176741053	10.3627307167638	6.05558097869059e-26	2.24344602428926
Bacteroides xylanisolvens	9.5318912716499	7.54120817277932	6.71895752739486e-33	1.99068309887058
Blautia wexlerae	9.02365223860495	10.9670507372558	5.83429668801701e-68	-1.94339849865089
Eubacterium rectale	11.240615766644	12.4078764313105	1.22970223543915e-23	-1.16726066466648
Roseburia inulinivorans	9.72774034504371	10.7620068071632	5.90747587105331e-09	-1.03426646211952
Ruthenibacterium lactatiformans	8.19658935272116	9.14417141925762	1.43111857212022e-11	-0.94758206653646
Faecalibacterium prausnitzii	13.062902956582	13.9133446736342	2.23342359785272e-46	-0.850441717052274
Proteobacteria bacterium CAG 139	-0.170238213412508	-0.574149855669608	9.77820831225375e-116	0.403911642257099
Clostridium symbiosum	-0.190849129105801	-0.590689127639593	1.03482049064317e-167	0.399839998533792
Clostridium citroniae	-0.237884430104711	-0.587538653753292	3.69263843207424e-161	0.349654223648581
Phascolarctobacterium faecium	-0.218665524054477	-0.56489920218058	1.13007845380762e-96	0.346233678126103
Clostridium clostridioforme	-0.256200818814591	-0.599362876011131	5.46479189633021e-177	0.34316205719654
Hungatella hathewayi	-0.247770924765092	-0.588322577423238	3.71933180091397e-154	0.340551652658146
Eisenbergiella massiliensis	-0.26067519515285	-0.593009809024331	1.65548526916542e-152	0.33233461387148
Erysipelatoclostridium ramosum	-0.265503770247852	-0.589806895878561	2.37927560087283e-153	0.324303125630708
Clostridium bolteae CAG 59	-0.276374204739729	-0.600600056648135	3.78611088462682e-181	0.324225851908406
Veillonella parvula	-0.243602842330414	-0.566788643284509	3.94713695770948e-107	0.323185800954095
Anaerotignum lactatifermentans	-0.278186542318383	-0.601160181379338	4.52832885542035e-170	0.322973639060955
Haemophilus parainfluenzae	-0.261837216893489	-0.57780184592535	1.34112319810136e-113	0.315964629031861
Blautia sp CAG 257	-0.280195001100355	-0.588744237567035	7.64208296325847e-138	0.308549236466679
Clostridium aldenense	-0.29639899179785	-0.603624607530733	1.58332543517639e-186	0.307225615732883
Dielma fastidiosa	-0.286609462190822	-0.592870546790664	1.21224649973843e-148	0.306261084599842
Blautia hansenii	-0.302191466270576	-0.606011750497878	1.72851150660262e-186	0.303820284227301
Clostridium sp CAG 299	-0.297952547053201	-0.601619711908352	3.23157349247583e-168	0.303667164855151
Sellimonas intestinalis	-0.289934814050214	-0.592379082125767	2.14369376473649e-130	0.302444268075553
Tyzzerella nexilis	-0.295158279769803	-0.597279435411556	1.28932380356986e-164	0.302121155641753
Veillonella atypica	-0.281407012690559	-0.583148312963177	4.46170992704478e-130	0.301741300272618
Klebsiella pneumoniae	-0.300769374039533	-0.601160181379338	3.20274843565439e-172	0.300390807339805
Veillonella infantium	-0.295239396481816	-0.595350144263117	1.79505322971067e-153	0.3001107477813
Veillonella dispar	-0.284979197674601	-0.585061405117337	2.19220507259691e-128	0.300082207442736
Clostridium asparagiforme	-0.297952547053201	-0.596837624291021	2.82820501058051e-162	0.29888507723782
Clostridium sp CAG 58	-0.254158938965084	-0.551661197951935	2.96464002362783e-69	0.297502258986852
Candidatus Stoquefichus sp KLE1796	-0.310099786934586	-0.606473192267758	5.1595937117172e-184	0.296373405333172
Dorea sp CAG 317	-0.302191466270576	-0.597279435411556	7.60586582731702e-153	0.29508796914098
Bacteroides nordii	-0.301473264939737	-0.595089026452741	8.57719727923124e-154	0.293615761513004
Klebsiella variicola	-0.308401582549854	-0.601985453857285	1.040251752939e-174	0.293583871307432
Klebsiella quasipneumoniae	-0.311993184171308	-0.603684797522051	5.69706572097987e-179	0.291691613350743
Fusobacterium mortiferum	-0.313844847206306	-0.605363923026488	1.41841818827197e-185	0.291519075820182
Blautia producta	-0.311993184171308	-0.603147496241627	6.14422715192953e-176	0.291154312070318
Fusobacterium varium	-0.314965893990454	-0.606011750497878	1.41841818827197e-185	0.291045856507424
Clostridium saccharolyticum	-0.292244918608835	-0.582219236615884	1.44624080218439e-103	0.289974318007049
Fusobacterium ulcerans	-0.316657187768585	-0.606473192267758	6.05654467547809e-188	0.289816004499173
Absiella dolichum	-0.314051289324727	-0.603684797522051	1.59408946831292e-177	0.289633508197324
Clostridium sp CAG 242	-0.301866499351146	-0.590971490044601	2.12973563887314e-135	0.289104990693454
Veillonella sp T11011 6	-0.311429579850893	-0.600208397411656	4.46615543738474e-171	0.288778817560763
Intestinimonas butyriciproducens	-0.265965622385985	-0.554320452929545	5.42993978710525e-70	0.28835483054356
Bacteroides faecis	-0.290118472231613	-0.57793790155421	6.86055264067091e-99	0.287819429322597
Blautia coccoides	-0.316404078250832	-0.603684797522051	2.7968696314113e-177	0.287280719271219
Butyricicoccus pullicaecorum	-0.319612281754621	-0.606473192267758	4.18010581112293e-184	0.286860910513138
Firmicutes bacterium CAG 424	-0.318194768801328	-0.604996111590166	2.45677300355244e-176	0.286801342788838
Lachnospiraceae bacterium 2 1 46FAA	-0.319781873786167	-0.606473192267758	9.43926005122571e-184	0.286691318481591
Megamonas hypermegale	-0.310274927847025	-0.596837624291021	4.51796407573748e-156	0.286562696443996
Bifidobacterium breve	-0.313844847206306	-0.600208397411656	1.06267334761737e-162	0.286363550205351
Parabacteroides gordonii	-0.319781873786167	-0.606011750497878	7.53370421972726e-182	0.28622987671171
Bacteroides sp D2	-0.319781873786167	-0.605690064630615	3.71756427330239e-180	0.285908190844448
Megamonas funiformis	-0.309687836843871	-0.595350144263117	1.16820150554638e-151	0.285662307419246
Megasphaera micronuciformis	-0.320818901733523	-0.606175385109727	3.17147618054386e-184	0.285356483376204
Clostridium scindens	-0.316657187768585	-0.601985453857285	2.96525426852335e-171	0.2853282660887
Streptococcus pasteurianus	-0.320873027551029	-0.606175385109727	5.62218174941215e-183	0.285302357558697
Citrobacter braakii	-0.321968492871195	-0.606473192267758	7.97257218345569e-183	0.284504699396563
Gemmiger sp An87	-0.321968492871195	-0.606473192267758	7.53370421972726e-182	0.284504699396563
Citrobacter portucalensis	-0.322110167331358	-0.606473192267758	8.38655599095399e-184	0.2843630249364
Citrobacter werkmanii	-0.322110167331358	-0.606473192267758	8.38655599095399e-184	0.2843630249364
Firmicutes bacterium CAG 646	-0.32201247353611	-0.606175385109727	5.75660685056755e-180	0.284162911573616
Klebsiella oxytoca	-0.321968492871195	-0.606011750497878	7.53370421972726e-182	0.284043257626683
Klebsiella michiganensis	-0.322110167331358	-0.606011750497878	9.63569107919595e-181	0.28390158316652
Anaeroglobus geminatus	-0.322815449578733	-0.606473192267758	1.96965940540701e-182	0.283657742689025
Veillonella sp CAG 933	-0.322815449578733	-0.606473192267758	7.53370421972726e-182	0.283657742689025
Aggregatibacter segnis	-0.322815449578733	-0.606175385109727	2.86738583569853e-182	0.283359935530993
Pyramidobacter piscolens	-0.32201247353611	-0.605363923026488	7.10400327241221e-180	0.283351449490378
Acidaminococcus intestini	-0.301473264939737	-0.58478156381328	6.19587825130395e-124	0.283308298873543
Citrobacter pasteurii	-0.322815449578733	-0.606011750497878	4.12055172689023e-182	0.283196300919144
Sneathia amnii	-0.323333050261685	-0.606473192267758	9.28683302292965e-182	0.283140142006073
Haemophilus sp HMSC71H05	-0.303906788609832	-0.587001170350731	2.68166943933013e-128	0.283094381740899
Raoultella ornithinolytica	-0.323333050261685	-0.606175385109727	1.23163597037768e-182	0.282842334848042
Stenotrophomonas maltophilia	-0.323333050261685	-0.606175385109727	1.74667880763672e-181	0.282842334848042
Streptococcus gallolyticus	-0.323333050261685	-0.606011750497878	1.98299154051201e-181	0.282678700236193
Morganella morganii	-0.322815449578733	-0.605363923026488	2.25933754116343e-179	0.282548473447755
Enterobacter cloacae complex	-0.319612281754621	-0.601985453857285	1.8424887479695e-172	0.282373172102665
Streptococcus infantarius	-0.323333050261685	-0.605690064630615	3.53551687842527e-181	0.28235701436893
Streptococcus lutetiensis	-0.321968492871195	-0.604271642332463	3.75964812087519e-179	0.282303149461268
Lactobacillus amylovorus	-0.322815449578733	-0.604996111590166	4.53244617692909e-175	0.282180662011433
Megasphaera sp MJR8396C	-0.322110167331358	-0.604271642332463	3.84668894511383e-175	0.282161475001105
Aeromonas caviae	-0.324395707307081	-0.606473192267758	3.17532111681078e-181	0.282077484960678
Bacteroides sartorii	-0.324395707307081	-0.606473192267758	7.53370421972726e-182	0.282077484960678
Enterococcus avium	-0.324395707307081	-0.606473192267758	7.53370421972726e-182	0.282077484960678
Leclercia adecarboxylata	-0.324395707307081	-0.606473192267758	1.01754589868519e-182	0.282077484960678
Megamonas rupellensis	-0.324395707307081	-0.606473192267758	7.53370421972726e-182	0.282077484960678
Prevotella melaninogenica	-0.324395707307081	-0.606473192267758	7.53370421972726e-182	0.282077484960678
Acidaminococcus sp CAG 542	-0.323333050261685	-0.605363923026488	1.01410682561032e-179	0.282030872764803
Enterococcus gallinarum	-0.323333050261685	-0.605363923026488	1.51551858987599e-178	0.282030872764803
Pediococcus acidilactici	-0.323333050261685	-0.605363923026488	1.49525031214711e-178	0.282030872764803
Prevotella sp CAG 1031	-0.323333050261685	-0.605363923026488	1.02235820371687e-176	0.282030872764803
Bacteroides faecis CAG 32	-0.311429579850893	-0.593413050754854	8.0497905717042e-140	0.281983470903961
Citrobacter youngae	-0.321968492871195	-0.603783533729663	1.14540036362239e-180	0.281815040858468
Bifidobacterium pseudolongum	-0.324395707307081	-0.606175385109727	7.53370421972726e-182	0.281779677802646
Klebsiella aerogenes	-0.324395707307081	-0.606175385109727	1.35142935498869e-180	0.281779677802646
Citrobacter freundii	-0.321968492871195	-0.603684797522051	8.8974632991965e-180	0.281716304650856
Aeromonas media	-0.324761464521663	-0.606473192267758	7.53370421972726e-182	0.281711727746095
Brachyspira pilosicoli	-0.324761464521663	-0.606473192267758	7.53370421972726e-182	0.281711727746095
Campylobacter gracilis	-0.324761464521663	-0.606473192267758	1.31099504406902e-182	0.281711727746095
Citrobacter amalonaticus	-0.324761464521663	-0.606473192267758	4.28055639027343e-182	0.281711727746095
Clostridioides difficile	-0.324761464521663	-0.606473192267758	7.53370421972726e-182	0.281711727746095
Clostridium neonatale	-0.324761464521663	-0.606473192267758	7.53370421972726e-182	0.281711727746095
Pluralibacter gergoviae	-0.324761464521663	-0.606473192267758	7.53370421972726e-182	0.281711727746095
Porphyromonas endodontalis	-0.324761464521663	-0.606473192267758	7.53370421972726e-182	0.281711727746095
Proteus mirabilis	-0.324761464521663	-0.606473192267758	2.49965830341304e-181	0.281711727746095
Ralstonia pickettii	-0.324761464521663	-0.606473192267758	7.53370421972726e-182	0.281711727746095
Megasphaera sp DISK 18	-0.322110167331358	-0.603783533729663	9.08768473195452e-175	0.281673366398305
Acinetobacter johnsonii	-0.324892975575087	-0.606473192267758	7.53370421972726e-182	0.281580216692671
Acinetobacter pittii	-0.324892975575087	-0.606473192267758	7.53370421972726e-182	0.281580216692671
Acinetobacter schindleri	-0.324892975575087	-0.606473192267758	7.53370421972726e-182	0.281580216692671
Acinetobacter ursingii	-0.324892975575087	-0.606473192267758	7.53370421972726e-182	0.281580216692671
Acinetobacter variabilis	-0.324892975575087	-0.606473192267758	7.53370421972726e-182	0.281580216692671
Actinomyces radingae	-0.324892975575087	-0.606473192267758	7.53370421972726e-182	0.281580216692671
Actinomyces urogenitalis	-0.324892975575087	-0.606473192267758	7.53370421972726e-182	0.281580216692671
Akkermansia glycaniphila	-0.324892975575087	-0.606473192267758	7.53370421972726e-182	0.281580216692671
Alistipes sp CAG 831	-0.324892975575087	-0.606473192267758	3.13920542968595e-181	0.281580216692671
Anaerococcus hydrogenalis	-0.324892975575087	-0.606473192267758	3.15123612544593e-181	0.281580216692671
Anaerococcus tetradius	-0.324892975575087	-0.606473192267758	7.53370421972726e-182	0.281580216692671
Bacteroides graminisolvens	-0.324892975575087	-0.606473192267758	7.53370421972726e-182	0.281580216692671
Bacteroides xylanolyticus	-0.324892975575087	-0.606473192267758	7.53370421972726e-182	0.281580216692671
Bifidobacterium tsurumiense	-0.324892975575087	-0.606473192267758	7.53370421972726e-182	0.281580216692671
Bradyrhizobium sp BTAi1	-0.324892975575087	-0.606473192267758	7.53370421972726e-182	0.281580216692671
Brevundimonas diminuta	-0.324892975575087	-0.606473192267758	7.53370421972726e-182	0.281580216692671
Campylobacter coli	-0.324892975575087	-0.606473192267758	7.53370421972726e-182	0.281580216692671
Campylobacter jejuni	-0.324892975575087	-0.606473192267758	7.53370421972726e-182	0.281580216692671
Candida albicans	-0.324892975575087	-0.606473192267758	7.53370421972726e-182	0.281580216692671
Candida parapsilosis	-0.324892975575087	-0.606473192267758	7.53370421972726e-182	0.281580216692671
Candidatus Gastranaerophilales bacterium HUM 9	-0.324892975575087	-0.606473192267758	7.53370421972726e-182	0.281580216692671
Caulobacter sp FWC26	-0.324892975575087	-0.606473192267758	7.53370421972726e-182	0.281580216692671
Cellulosilyticum lentocellum	-0.324892975575087	-0.606473192267758	7.53370421972726e-182	0.281580216692671
Cloacibacterium normanense	-0.324892975575087	-0.606473192267758	7.53370421972726e-182	0.281580216692671
Clostridium baratii	-0.324892975575087	-0.606473192267758	7.53370421972726e-182	0.281580216692671
Clostridium butyricum	-0.324892975575087	-0.606473192267758	7.53370421972726e-182	0.281580216692671
Clostridium sp 7 2 43FAA	-0.324892975575087	-0.606473192267758	7.53370421972726e-182	0.281580216692671
Clostridium sp MSTE9	-0.324892975575087	-0.606473192267758	7.53370421972726e-182	0.281580216692671
Corynebacterium accolens	-0.324892975575087	-0.606473192267758	7.53370421972726e-182	0.281580216692671
Corynebacterium glucuronolyticum	-0.324892975575087	-0.606473192267758	7.53370421972726e-182	0.281580216692671
Corynebacterium pyruviciproducens	-0.324892975575087	-0.606473192267758	7.53370421972726e-182	0.281580216692671
Criibacterium bergeronii	-0.324892975575087	-0.606473192267758	7.53370421972726e-182	0.281580216692671
Cupriavidus metallidurans	-0.324892975575087	-0.606473192267758	7.53370421972726e-182	0.281580216692671
Cutibacterium avidum	-0.324892975575087	-0.606473192267758	7.53370421972726e-182	0.281580216692671
Cutibacterium granulosum	-0.324892975575087	-0.606473192267758	7.53370421972726e-182	0.281580216692671
Delftia tsuruhatensis	-0.324892975575087	-0.606473192267758	7.53370421972726e-182	0.281580216692671
Dysgonomonas sp 37 18	-0.324892975575087	-0.606473192267758	7.53370421972726e-182	0.281580216692671
Edwardsiella tarda	-0.324892975575087	-0.606473192267758	7.53370421972726e-182	0.281580216692671
Enterococcus gilvus	-0.324892975575087	-0.606473192267758	7.53370421972726e-182	0.281580216692671
Enterococcus italicus	-0.324892975575087	-0.606473192267758	7.53370421972726e-182	0.281580216692671
Enterococcus raffinosus	-0.324892975575087	-0.606473192267758	7.53370421972726e-182	0.281580216692671
Enterococcus thailandicus	-0.324892975575087	-0.606473192267758	3.53551687842527e-181	0.281580216692671
Escherichia sp ESNIH1	-0.324892975575087	-0.606473192267758	7.53370421972726e-182	0.281580216692671
Eubacterium coprostanoligenes	-0.324892975575087	-0.606473192267758	1.6124471046052e-180	0.281580216692671
Fusobacterium necrophorum	-0.324892975575087	-0.606473192267758	7.53370421972726e-182	0.281580216692671
Haemophilus parahaemolyticus	-0.324892975575087	-0.606473192267758	7.53370421972726e-182	0.281580216692671
Helicobacter cinaedi	-0.324892975575087	-0.606473192267758	7.53370421972726e-182	0.281580216692671
Jonquetella anthropi	-0.324892975575087	-0.606473192267758	7.53370421972726e-182	0.281580216692671
Klebsiella grimontii	-0.324892975575087	-0.606473192267758	7.53370421972726e-182	0.281580216692671
Klebsiella variicola CAG 634	-0.324892975575087	-0.606473192267758	7.53370421972726e-182	0.281580216692671
Kocuria rhizophila	-0.324892975575087	-0.606473192267758	7.53370421972726e-182	0.281580216692671
Kosakonia cowanii	-0.324892975575087	-0.606473192267758	7.53370421972726e-182	0.281580216692671
Lachnoclostridium sp An181	-0.324892975575087	-0.606473192267758	3.53551687842527e-181	0.281580216692671
Lactobacillus coryniformis	-0.324892975575087	-0.606473192267758	7.53370421972726e-182	0.281580216692671
Lactobacillus gallinarum	-0.324892975575087	-0.606473192267758	7.53370421972726e-182	0.281580216692671
Lactobacillus gigeriorum	-0.324892975575087	-0.606473192267758	7.53370421972726e-182	0.281580216692671
Lactobacillus johnsonii	-0.324892975575087	-0.606473192267758	3.53551687842527e-181	0.281580216692671
Lactobacillus parafarraginis	-0.324892975575087	-0.606473192267758	7.53370421972726e-182	0.281580216692671
Lactobacillus perolens	-0.324892975575087	-0.606473192267758	7.53370421972726e-182	0.281580216692671
Methanobacterium sp MB1	-0.324892975575087	-0.606473192267758	7.53370421972726e-182	0.281580216692671
Methanobrevibacter woesei	-0.324892975575087	-0.606473192267758	7.53370421972726e-182	0.281580216692671
Microvirgula aerodenitrificans	-0.324892975575087	-0.606473192267758	7.53370421972726e-182	0.281580216692671
Mixta calida	-0.324892975575087	-0.606473192267758	7.53370421972726e-182	0.281580216692671
Mycobacteroides chelonae	-0.324892975575087	-0.606473192267758	7.53370421972726e-182	0.281580216692671
Negativicoccus succinicivorans	-0.324892975575087	-0.606473192267758	7.53370421972726e-182	0.281580216692671
Paenibacillus amylolyticus	-0.324892975575087	-0.606473192267758	7.53370421972726e-182	0.281580216692671
Pantoea brenneri	-0.324892975575087	-0.606473192267758	7.53370421972726e-182	0.281580216692671
Pantoea conspicua	-0.324892975575087	-0.606473192267758	7.53370421972726e-182	0.281580216692671
Plesiomonas shigelloides	-0.324892975575087	-0.606473192267758	7.53370421972726e-182	0.281580216692671
Prevotella amnii	-0.324892975575087	-0.606473192267758	7.53370421972726e-182	0.281580216692671
Prevotella bergensis	-0.324892975575087	-0.606473192267758	7.53370421972726e-182	0.281580216692671
Prevotella denticola	-0.324892975575087	-0.606473192267758	7.53370421972726e-182	0.281580216692671
Prevotella histicola	-0.324892975575087	-0.606473192267758	3.53551687842527e-181	0.281580216692671
Prevotella jejuni	-0.324892975575087	-0.606473192267758	7.53370421972726e-182	0.281580216692671
Prevotella nigrescens	-0.324892975575087	-0.606473192267758	7.53370421972726e-182	0.281580216692671
Prevotella oris	-0.324892975575087	-0.606473192267758	7.53370421972726e-182	0.281580216692671
Pseudoglutamicibacter albus	-0.324892975575087	-0.606473192267758	7.53370421972726e-182	0.281580216692671
Pseudomonas lundensis	-0.324892975575087	-0.606473192267758	7.53370421972726e-182	0.281580216692671
Pseudomonas psychrophila	-0.324892975575087	-0.606473192267758	7.53370421972726e-182	0.281580216692671
Serratia fonticola	-0.324892975575087	-0.606473192267758	7.53370421972726e-182	0.281580216692671
Serratia liquefaciens	-0.324892975575087	-0.606473192267758	7.53370421972726e-182	0.281580216692671
Serratia marcescens	-0.324892975575087	-0.606473192267758	7.53370421972726e-182	0.281580216692671
Shewanella oneidensis	-0.324892975575087	-0.606473192267758	7.53370421972726e-182	0.281580216692671
Staphylococcus caprae	-0.324892975575087	-0.606473192267758	7.53370421972726e-182	0.281580216692671
Staphylococcus haemolyticus	-0.324892975575087	-0.606473192267758	7.53370421972726e-182	0.281580216692671
Staphylococcus lugdunensis	-0.324892975575087	-0.606473192267758	7.53370421972726e-182	0.281580216692671
Staphylococcus warneri	-0.324892975575087	-0.606473192267758	7.53370421972726e-182	0.281580216692671
Stenotrophomonas rhizophila	-0.324892975575087	-0.606473192267758	7.53370421972726e-182	0.281580216692671
Streptococcus equinus	-0.324892975575087	-0.606473192267758	7.53370421972726e-182	0.281580216692671
Streptococcus pneumoniae	-0.324892975575087	-0.606473192267758	7.53370421972726e-182	0.281580216692671
Treponema berlinense	-0.324892975575087	-0.606473192267758	7.53370421972726e-182	0.281580216692671
Treponema succinifaciens	-0.324892975575087	-0.606473192267758	7.53370421972726e-182	0.281580216692671
Trueperella bernardiae	-0.324892975575087	-0.606473192267758	7.53370421972726e-182	0.281580216692671
Ureaplasma parvum	-0.324892975575087	-0.606473192267758	7.53370421972726e-182	0.281580216692671
Veillonella seminalis	-0.324892975575087	-0.606473192267758	7.53370421972726e-182	0.281580216692671
Vibrio cholerae	-0.324892975575087	-0.606473192267758	7.53370421972726e-182	0.281580216692671
Fusobacterium nucleatum	-0.322127507729181	-0.603684797522051	2.39592001728283e-178	0.28155728979287
Citrobacter sp MGH106	-0.324761464521663	-0.606175385109727	2.93497696729662e-181	0.281413920588064
Enterobacter mori	-0.324761464521663	-0.606175385109727	3.53551687842527e-181	0.281413920588064
Fusobacterium equinum	-0.324761464521663	-0.606175385109727	3.53551687842527e-181	0.281413920588064
Fusobacterium gonidiaformans	-0.324761464521663	-0.606175385109727	3.53551687842527e-181	0.281413920588064
Kluyvera ascorbata	-0.324761464521663	-0.606175385109727	3.53551687842527e-181	0.281413920588064
Neisseria flavescens	-0.324761464521663	-0.606175385109727	2.88072473365006e-181	0.281413920588064
Lactobacillus iners	-0.324395707307081	-0.605690064630615	4.14330239439298e-179	0.281294357323534
Actinobaculum massiliense	-0.324892975575087	-0.606175385109727	3.53551687842527e-181	0.281282409534639
Alloprevotella tannerae	-0.324892975575087	-0.606175385109727	3.53551687842527e-181	0.281282409534639
Atlantibacter hermannii	-0.324892975575087	-0.606175385109727	3.53551687842527e-181	0.281282409534639
Bifidobacterium ruminantium	-0.324892975575087	-0.606175385109727	3.53551687842527e-181	0.281282409534639
Cetobacterium somerae	-0.324892975575087	-0.606175385109727	3.53551687842527e-181	0.281282409534639
Clostridium sp CAG 678	-0.324892975575087	-0.606175385109727	1.6239413119678e-176	0.281282409534639
Enterococcus malodoratus	-0.324892975575087	-0.606175385109727	3.53551687842527e-181	0.281282409534639
Eubacterium sp CAG 786	-0.324892975575087	-0.606175385109727	3.53551687842527e-181	0.281282409534639
Lactobacillus brevis	-0.324892975575087	-0.606175385109727	1.81121025605563e-180	0.281282409534639
Lactobacillus buchneri	-0.324892975575087	-0.606175385109727	3.53551687842527e-181	0.281282409534639
Lactobacillus farciminis	-0.324892975575087	-0.606175385109727	1.74231499167128e-180	0.281282409534639
Lactobacillus paraplantarum	-0.324892975575087	-0.606175385109727	3.53551687842527e-181	0.281282409534639
Lautropia mirabilis	-0.324892975575087	-0.606175385109727	3.53551687842527e-181	0.281282409534639
Peptoniphilus sp BV3C26	-0.324892975575087	-0.606175385109727	3.53551687842527e-181	0.281282409534639
Prevotella sp CAG 1320	-0.324892975575087	-0.606175385109727	1.82079642582199e-180	0.281282409534639
Pseudescherichia vulneris	-0.324892975575087	-0.606175385109727	3.53551687842527e-181	0.281282409534639
Raoultella planticola	-0.324892975575087	-0.606175385109727	3.53551687842527e-181	0.281282409534639
Rikenella microfusus	-0.324892975575087	-0.606175385109727	6.78077293570746e-180	0.281282409534639
Staphylococcus hominis	-0.324892975575087	-0.606175385109727	3.53551687842527e-181	0.281282409534639
Terrisporobacter othiniensis	-0.324892975575087	-0.606175385109727	3.53551687842527e-181	0.281282409534639
Citrobacter koseri	-0.324761464521663	-0.606011750497878	1.85798273848668e-180	0.281250285976215
Pseudomonas aeruginosa group	-0.324761464521663	-0.606011750497878	1.88408417955534e-180	0.281250285976215
Achromobacter xylosoxidans	-0.324892975575087	-0.606011750497878	1.88408417955534e-180	0.28111877492279
Coprobacter sp	-0.324892975575087	-0.606011750497878	1.00825014987906e-179	0.28111877492279
Corynebacterium kroppenstedtii	-0.324892975575087	-0.606011750497878	1.88408417955534e-180	0.28111877492279
Lactobacillus animalis	-0.324892975575087	-0.606011750497878	1.88408417955534e-180	0.28111877492279
Lactobacillus antri	-0.324892975575087	-0.606011750497878	1.88408417955534e-180	0.28111877492279
Lactobacillus kalixensis	-0.324892975575087	-0.606011750497878	9.49691961742954e-180	0.28111877492279
Prevotella intermedia	-0.324892975575087	-0.606011750497878	1.88408417955534e-180	0.28111877492279
Comamonas kerstersii	-0.324395707307081	-0.605363923026488	3.65847886226755e-177	0.280968215719408
Hafnia alvei	-0.324395707307081	-0.605363923026488	9.83788845376676e-178	0.280968215719408
Erysipelothrix larvae	-0.322815449578733	-0.603783533729663	1.15089753799062e-178	0.280968084150929
Weissella confusa	-0.323333050261685	-0.604271642332463	2.04508881659746e-176	0.280938592070778
Leuconostoc citreum	-0.324761464521663	-0.605690064630615	3.54840100154263e-179	0.280928600108952
Streptococcus macedonicus	-0.324761464521663	-0.605690064630615	6.14394684266623e-180	0.280928600108952
Anaerobiospirillum thomasii	-0.324892975575087	-0.605690064630615	2.94390786586312e-178	0.280797089055527
Bacteroides sp CAG 927	-0.324892975575087	-0.605690064630615	2.94390786586312e-178	0.280797089055527
Barnesiella sp An22	-0.324892975575087	-0.605690064630615	1.17081771401064e-176	0.280797089055527
Enterobacter bugandensis	-0.324892975575087	-0.605690064630615	4.05817977149474e-179	0.280797089055527
Enterococcus hirae	-0.324892975575087	-0.605690064630615	5.4647582251202e-179	0.280797089055527
Firmicutes bacterium CAG 791	-0.324892975575087	-0.605690064630615	2.69034830596654e-178	0.280797089055527
Lactobacillus parabuchneri	-0.324892975575087	-0.605690064630615	5.55896885394498e-179	0.280797089055527
Prevotella sp CAG 755	-0.324892975575087	-0.605690064630615	2.68385088633574e-178	0.280797089055527
Staphylococcus epidermidis	-0.324892975575087	-0.605690064630615	1.00825014987906e-179	0.280797089055527
Megamonas funiformis CAG 377	-0.321911191140503	-0.602572998384884	3.53513708480361e-166	0.280661807244381
Bifidobacterium kashiwanohense	-0.324761464521663	-0.605363923026488	1.12557066598898e-177	0.280602458504825
Lactobacillus reuteri	-0.324761464521663	-0.605363923026488	9.07940811867756e-178	0.280602458504825
Prevotella buccae	-0.324761464521663	-0.605363923026488	1.59408946831292e-177	0.280602458504825
Anaerococcus lactolyticus	-0.324892975575087	-0.605363923026488	3.05124042858217e-178	0.280470947451401
Bacteroides fluxus	-0.324892975575087	-0.605363923026488	6.53708826236634e-175	0.280470947451401
Prevotella sp CAG 1124	-0.324892975575087	-0.605363923026488	1.62223803503881e-177	0.280470947451401
Prevotella sp CAG 924	-0.324892975575087	-0.605363923026488	7.00464490864351e-177	0.280470947451401
Haemophilus pittmaniae	-0.322815449578733	-0.603147496241627	1.5521970879232e-173	0.280332046662893
Lactococcus raffinolactis	-0.324761464521663	-0.604996111590166	1.09392899515003e-177	0.280234647068503
Bifidobacterium gallinarum	-0.324892975575087	-0.604996111590166	5.04142067850339e-174	0.280103136015079
Bifidobacterium scardovii	-0.324892975575087	-0.604996111590166	7.70319204695582e-177	0.280103136015079
Campylobacter ureolyticus	-0.324892975575087	-0.604996111590166	3.15527457472115e-178	0.280103136015079
Enterococcus casseliflavus	-0.324892975575087	-0.604996111590166	1.70043592438888e-177	0.280103136015079
Fusobacterium naviforme	-0.324892975575087	-0.604996111590166	3.15527457472115e-178	0.280103136015079
Leuconostoc lactis	-0.324892975575087	-0.604996111590166	1.23325026826025e-177	0.280103136015079
Peptoniphilus sp HMSC062D09	-0.324892975575087	-0.604996111590166	6.7815967108066e-177	0.280103136015079
Prevotella sp S7 1 8	-0.324892975575087	-0.604996111590166	3.15527457472115e-178	0.280103136015079
Prevotella sp CAG 891	-0.322815449578733	-0.602572998384884	3.96289446817487e-171	0.27975754880615
Prevotella disiens	-0.322110167331358	-0.601861994738999	1.39276338902056e-168	0.279751827407641
Gardnerella vaginalis	-0.322815449578733	-0.602411270426965	2.06611379495939e-170	0.279595820848231
Clostridium ventriculi	-0.324761464521663	-0.604271642332463	4.2919710816086e-175	0.2795101778108
Lactobacillus oris	-0.324761464521663	-0.604271642332463	2.01662292987491e-176	0.2795101778108
Lactobacillus vaginalis	-0.324395707307081	-0.603783533729663	7.43443775054605e-176	0.279387826422582
Porphyromonas sp HMSC065F10	-0.324395707307081	-0.603783533729663	5.50048436768931e-177	0.279387826422582
Bifidobacterium saeculare	-0.324892975575087	-0.604271642332463	5.28517241308657e-174	0.279378666757376
Prevotella sp CAG 1058	-0.324892975575087	-0.604271642332463	1.12659716101175e-174	0.279378666757376
Prevotella stercorea	-0.31207082627204	-0.591402328567863	1.04067676033375e-134	0.279331502295823
Prevotella sp 885	-0.324395707307081	-0.603684797522051	7.88703125964415e-172	0.279289090214971
Staphylococcus aureus	-0.324395707307081	-0.603684797522051	1.08255615282397e-174	0.279289090214971
Streptococcus agalactiae	-0.324395707307081	-0.603684797522051	1.59248184631726e-174	0.279289090214971
Prevotella sp AM42 24	-0.323333050261685	-0.602572998384884	4.39641860144685e-166	0.279239948123199
Blautia sp An249	-0.323333050261685	-0.602411270426965	4.69266377100398e-165	0.27907822016528
Prevotella sp CAG 1092	-0.324761464521663	-0.603684797522051	3.99208736128794e-173	0.278923333000388
Bacteroides sp 43 108	-0.324892975575087	-0.603783533729663	1.43357350354301e-174	0.278890558154575
Bacteroides sp CAG 633	-0.324892975575087	-0.603783533729663	4.9883516568335e-176	0.278890558154575
Clostridium sp CAG 964	-0.324892975575087	-0.603783533729663	4.14038760382988e-176	0.278890558154575
Corynebacterium amycolatum	-0.324892975575087	-0.603783533729663	4.8646664302132e-176	0.278890558154575
Bifidobacterium pullorum	-0.324892975575087	-0.603778922604663	7.88703125964415e-172	0.278885947029576
Prevotella sp CAG 5226	-0.324761464521663	-0.603624607530733	2.1421493251338e-170	0.27886314300907
Atopobium vaginae	-0.324892975575087	-0.603684797522051	1.44356785784515e-174	0.278791821946964
Clostridium sp CAG 632	-0.324892975575087	-0.603684797522051	1.40296542816729e-174	0.278791821946964
Enterococcus durans	-0.324892975575087	-0.603684797522051	9.76927739310003e-172	0.278791821946964
Prevotella colorans	-0.324892975575087	-0.603684797522051	5.19108631784228e-176	0.278791821946964
Bacteroides coagulans	-0.324892975575087	-0.603624607530733	2.98954461000793e-175	0.278731631955645
Bacteroides sp CAG 462	-0.324892975575087	-0.603624607530733	8.79381095864459e-172	0.278731631955645
Lactobacillus rhamnosus	-0.322110167331358	-0.600825345462035	8.00612971995371e-160	0.278715178130677
Clostridium perfringens	-0.322815449578733	-0.601455114246993	4.76892555989487e-164	0.27863966466826
Solobacterium moorei	-0.32201247353611	-0.600600056648135	1.4491128697268e-168	0.278587583112024
Cutibacterium acnes	-0.320873027551029	-0.599362876011131	7.10497818677954e-159	0.278489848460102
Prevotella bivia	-0.320873027551029	-0.599362876011131	9.31274438009734e-161	0.278489848460102
Bacteroides sp OM08 11	-0.324761464521663	-0.603147496241627	7.45020867380013e-174	0.278386031719964
Lactobacillus mucosae	-0.320986040925556	-0.599362876011131	2.88224941389225e-154	0.278376835085575
Porphyromonas uenonis	-0.324395707307081	-0.602653669152035	1.65222222258044e-172	0.278257961844954
Lactococcus garvieae	-0.324892975575087	-0.603147496241627	1.55841078465992e-174	0.278254520666539
Gemella asaccharolytica	-0.324395707307081	-0.602572998384884	4.34029808254331e-173	0.278177291077803
Prevotella timonensis	-0.322110167331358	-0.600208397411656	1.57661754034964e-163	0.278098230080298
Fusobacterium sp CAG 439	-0.324395707307081	-0.602411270426965	1.75366284772328e-167	0.278015563119884
Peptostreptococcus anaerobius	-0.322815449578733	-0.600825345462035	4.32596431243563e-163	0.278009895883301
Weissella cibaria	-0.324761464521663	-0.602653669152035	3.14293764689315e-170	0.277892204630372
Clostridium sp CAG 590	-0.324892975575087	-0.602653669152035	7.25832451175333e-169	0.277760693576947
Lactobacillus crispatus	-0.324892975575087	-0.602653669152035	6.39335521737184e-171	0.277760693576947
Peptoniphilus harei	-0.324892975575087	-0.602653669152035	3.79437073464137e-173	0.277760693576947
Lactococcus petauri	-0.324892975575087	-0.602572998384884	4.87633507633596e-173	0.277680022809796
Pediococcus pentosaceus	-0.324892975575087	-0.602572998384884	1.19276070304735e-171	0.277680022809796
Varibaculum cambriense	-0.324892975575087	-0.602572998384884	2.87126977747314e-170	0.277680022809796
Ruminococcus sp CAG 579	-0.324395707307081	-0.601985453857285	5.52261884229123e-167	0.277589746550205
Escherichia marmotae	-0.324892975575087	-0.602419646527311	2.71969543163745e-170	0.277526670952224
Bacteroides coprocola	-0.303906788609832	-0.581382044517956	1.33561608970688e-111	0.277475255908125
Campylobacter hominis	-0.324761464521663	-0.602142441117496	3.27050502619064e-170	0.277380976595833
Bacteroides sp CAG 530	-0.324892975575087	-0.602142441117496	1.0786457118543e-168	0.277249465542409
Scardovia wiggsiae	-0.324395707307081	-0.601619711908352	4.78709410920095e-164	0.277224004601272
Clostridium sp CAG 411	-0.324761464521663	-0.601861994738999	1.3365743033395e-164	0.277100530217336
Bacteroides sp CAG 598	-0.324892975575087	-0.601985453857285	1.49262699003055e-164	0.277092478282198
Brachyspira sp CAG 700	-0.324892975575087	-0.601985453857285	2.54648254128698e-167	0.277092478282198
Firmicutes bacterium CAG 555	-0.324892975575087	-0.601985453857285	1.30807125213825e-164	0.277092478282198
Prevotella sp CAG 617	-0.324892975575087	-0.601985453857285	9.13983532083837e-169	0.277092478282198
Bacteroides sp CAG 661	-0.324892975575087	-0.601861994738999	1.3417091406828e-166	0.276969019163912
Lactobacillus plantarum	-0.324892975575087	-0.601861994738999	5.30637397814335e-168	0.276969019163912
Roseburia sp CAG 303	-0.319465485865691	-0.59631852874006	7.89046003807428e-146	0.276853042874369
Clostridium sp CAG 510	-0.324892975575087	-0.601619711908352	2.15653764092118e-160	0.276726736333265
Atopobium minutum	-0.324395707307081	-0.600825345462035	6.91958174032096e-166	0.276429638154954
Parvimonas sp KA00067	-0.324892975575087	-0.601160181379338	5.09403014661268e-165	0.27626720580425
Peptoniphilus lacrimalis	-0.324892975575087	-0.601160181379338	3.79097919399035e-167	0.27626720580425
Prevotella sp CAG 873	-0.324892975575087	-0.601160181379338	2.77787776337051e-162	0.27626720580425
Bacteroides plebeius	-0.295158279769803	-0.571401789610644	7.90376679693131e-84	0.276243509840842
Lactobacillus salivarius	-0.32201247353611	-0.598235715735519	1.94911490965377e-159	0.276223242199409
Lactobacillus fermentum	-0.324395707307081	-0.600389519035225	1.19122403973047e-160	0.275993811728144
Anaerococcus vaginalis	-0.324761464521663	-0.600600056648135	5.56273946022669e-163	0.275838592126472
Odoribacter laneus	-0.324395707307081	-0.600208397411656	7.56724122483145e-164	0.275812690104576
Acidaminococcus fermentans	-0.324395707307081	-0.599836558165277	1.16775043164734e-161	0.275440850858196
Anaerotruncus sp CAG 528	-0.32201247353611	-0.597424139563286	1.4468265900865e-143	0.275411666027176
Porphyromonas asaccharolytica	-0.32201247353611	-0.597424139563286	9.68823269196819e-157	0.275411666027176
Prevotella sp CAG 485	-0.324892975575087	-0.600208397411656	1.58287665616483e-149	0.275315421836569
Dialister succinatiphilus	-0.322815449578733	-0.598024371144515	9.55081609275426e-157	0.275208921565781
Prevotella sp CAG 520	-0.322815449578733	-0.597939530252445	2.70318335165665e-150	0.275124080673711
Lactobacillus gasseri	-0.323333050261685	-0.598235715735519	7.22221028634717e-158	0.274902665473834
Prevotella buccalis	-0.321968492871195	-0.596837624291021	8.14893643038603e-153	0.274869131419826
Parvimonas micra	-0.32201247353611	-0.596837624291021	1.96401010724989e-155	0.274825150754911
Dialister sp CAG 357	-0.309448633417495	-0.584245252296097	5.82648934220938e-113	0.274796618878601
Ruminococcus sp CAG 624	-0.324892975575087	-0.599362876011131	1.62999719970481e-159	0.274469900436044
Oxalobacter formigenes	-0.320978753721258	-0.595350144263117	9.61556552200391e-146	0.274371390541859
Prevotella corporis	-0.320873027551029	-0.595089026452741	2.53930795823566e-148	0.274215998901712
Prevotella sp CAG 1185	-0.322127507729181	-0.59631852874006	8.14564684811315e-145	0.274191021010878
Megasphaera elsdenii	-0.319612281754621	-0.593731016412149	8.28670216146942e-145	0.274118734657529
Lactobacillus paragasseri	-0.324761464521663	-0.598839642959358	2.13788955339207e-156	0.274078178437695
Lactobacillus curvatus	-0.324892975575087	-0.598839642959358	8.95670741606421e-161	0.27394666738427
Clostridium paraputrificum	-0.324395707307081	-0.598235715735519	1.18891952012108e-154	0.273840008428439
Finegoldia magna	-0.324761464521663	-0.598529190887412	2.97895777724496e-160	0.273767726365749
Firmicutes bacterium CAG 534	-0.324892975575087	-0.598529190887412	4.95692811258309e-158	0.273636215312324
Bacteroides finegoldii	-0.284460111597651	-0.557734343077621	3.60606955126302e-74	0.27327423147997
Parabacteroides johnsonii	-0.310099786934586	-0.583096204529052	2.80293314406993e-109	0.272996417594466
Blautia hydrogenotrophica	-0.310274927847025	-0.582927472335742	9.45709230406644e-101	0.272652544488717
Enterococcus faecalis	-0.324761464521663	-0.596991333224375	7.18452081562829e-150	0.272229868702712
Bacteroides sp CAG 443	-0.324395707307081	-0.596616828724459	3.54034299052418e-141	0.272221121417378
Clostridium innocuum	-0.280731943134738	-0.552886049981465	1.40195771715676e-64	0.272154106846726
Dialister invisus	-0.268662586385074	-0.540565682985557	3.15283653728514e-18	0.271903096600483
Bacteroides pectinophilus	-0.324761464521663	-0.596391717112226	1.77934365931021e-150	0.271630252590564
Enterococcus faecium	-0.322110167331358	-0.593413050754854	4.81910592561861e-144	0.271302883423496
Parabacteroides sp CAG 409	-0.324761464521663	-0.595863929348781	1.4885985483795e-137	0.271102464827118
Eubacterium sp OM08 24	-0.321968492871195	-0.593009809024331	2.95280809700306e-133	0.271041316153136
Ruminococcus obeum CAG 39	-0.317649883078949	-0.588432559180313	4.15292986381629e-118	0.270782676101364
Streptococcus mitis	-0.307096833000712	-0.57780184592535	1.26816646723357e-102	0.270705012924638
Eisenbergiella tayi	-0.295278661545564	-0.565210973597562	3.69154735080563e-82	0.269932312051998
Ruminococcus sp CAG 563	-0.324892975575087	-0.594332186946936	1.57742046151367e-145	0.269439211371848
Bifidobacterium pseudocatenulatum	-0.265965622385985	-0.53512028105593	6.28677896257337e-37	0.269154658669945
Actinomyces sp oral taxon 181	-0.320978753721258	-0.589935075889678	9.56845918373815e-135	0.268956322168421
Alloscardovia omnicolens	-0.324761464521663	-0.593677849383507	2.40627086903318e-134	0.268916384861844
Alistipes sp An31A	-0.324892975575087	-0.593111933715266	2.98267343607167e-133	0.268218958140178
Parabacteroides goldsteinii	-0.309448633417495	-0.577549366436199	6.19435689823667e-100	0.268100733018704
Coprobacillus cateniformis	-0.314517005641201	-0.582435436827703	3.24492051725392e-111	0.267918431186503
Bacteroides coprophilus	-0.322110167331358	-0.589806895878561	2.74736220534339e-131	0.267696728547203
Victivallis vadensis	-0.324761464521663	-0.592299606980668	1.26906243917616e-137	0.267538142459005
Streptococcus infantis	-0.319781873786167	-0.58687771022105	5.4734437104508e-133	0.267095836434883
Clostridium sp CAG 413	-0.324761464521663	-0.591402328567863	1.52302301121538e-133	0.2666408640462
Lactobacillus acidophilus	-0.323333050261685	-0.589611131965136	6.6741126707679e-124	0.266278081703451
Bacteroides salyersiae	-0.302858476042044	-0.569034575038175	1.56859109746715e-82	0.266176098996131
Faecalicoccus pleomorphus	-0.324395707307081	-0.590270797675961	8.21748907263262e-123	0.265875090368881
Mitsuokella multacida	-0.324395707307081	-0.590078592426393	2.50967546253242e-128	0.265682885119312
Mitsuokella jalaludinii	-0.324892975575087	-0.589611131965136	7.8848093263642e-125	0.264718156390049
Alistipes onderdonkii	-0.318194768801328	-0.582885285067669	2.52702305544525e-112	0.26469051626634
Lactobacillus sakei	-0.324395707307081	-0.588744237567035	9.37534386712992e-116	0.264348530259954
Bacteroides intestinalis	-0.297636608307676	-0.561741542219165	1.64514457831048e-66	0.264104933911489
Lactobacillus ruminis	-0.323333050261685	-0.587001170350731	3.59047003594329e-117	0.263668120089046
Actinomyces turicensis	-0.324761464521663	-0.588322577423238	3.62337454319597e-124	0.263561112901575
Streptococcus oralis	-0.320818901733523	-0.584070944877524	1.74813986981774e-121	0.263252043144002
Ruminococcus sp CAG 403	-0.324892975575087	-0.587709403911484	2.35043448323883e-121	0.262816428336397
Pseudoflavonifractor sp An184	-0.319781873786167	-0.582219236615884	1.78662182029739e-94	0.262437362829717
Actinomyces graevenitzii	-0.321911191140503	-0.584070944877524	1.10037369139101e-113	0.262159753737021
Prevotella sp CAG 279	-0.320986040925556	-0.58191054037716	6.31749468746199e-100	0.260924499451604
Bifidobacterium angulatum	-0.324892975575087	-0.585471069751741	7.08203220280221e-112	0.260578094176653
Butyrivibrio sp CAG 318	-0.324761464521663	-0.585179892626113	3.36366956484979e-116	0.26041842810445
Monoglobus pectinilyticus	-0.314051289324727	-0.574430854852194	1.3476358332126e-61	0.260379565527467
Methanosphaera stadtmanae	-0.324892975575087	-0.585179892626113	2.80776269021767e-117	0.260286917051025
Ruminococcus sp CAG 488	-0.324761464521663	-0.584516883516652	3.38266412448254e-110	0.259755418994989
Desulfovibrionaceae bacterium	-0.323333050261685	-0.582630241856475	7.44514667522767e-110	0.25929719159479
Bifidobacterium dentium	-0.319781873786167	-0.578022854527732	4.55735694989463e-100	0.258240980741565
Eubacterium sp CAG 274	-0.290379538374058	-0.547132511240926	1.92703058539548e-31	0.256752972866868
Streptococcus sanguinis	-0.320978753721258	-0.577675054507392	9.7298603175438e-97	0.256696300786135
Ruminococcus sp CAG 330	-0.324395707307081	-0.580916129256104	4.12442536788343e-94	0.256520421949023
Streptococcus gordonii	-0.322110167331358	-0.578022854527732	1.25916245191498e-97	0.255912687196374
Phascolarctobacterium sp CAG 266	-0.323333050261685	-0.579185741436335	1.91242560185032e-87	0.25585269117465
Clostridium spiroforme	-0.297952547053201	-0.553297953160516	5.82057691728469e-38	0.255345406107315
Streptococcus vestibularis	-0.320873027551029	-0.576076227497694	4.54392344851762e-84	0.255203199946665
Clostridium sp CAG 253	-0.321968492871195	-0.575841440017688	2.64846759546083e-74	0.253872947146493
Lactobacillus delbrueckii	-0.324395707307081	-0.576421275586727	1.69460464101877e-77	0.252025568279646
Bacteroides clarus	-0.314517005641201	-0.566144908847602	3.70483023259784e-68	0.251627903206402
Catenibacterium mitsuokai	-0.322127507729181	-0.573547479401642	8.23608952229728e-78	0.25141997167246
Streptococcus anginosus group	-0.320818901733523	-0.569840791937249	5.53850308200131e-85	0.249021890203726
Bacteroides eggerthii	-0.292244918608835	-0.540935399695915	7.25941631413819e-42	0.24869048108708
Phascolarctobacterium succinatutens	-0.318194768801328	-0.566067765709512	4.49089091180142e-56	0.247872996908184
Streptococcus mutans	-0.324395707307081	-0.572176915986718	9.56311641993671e-77	0.247781208679638
Butyrivibrio crossotus	-0.324395707307081	-0.571401789610644	2.84236757386281e-73	0.247006082303564
Rothia mucilaginosa	-0.319465485865691	-0.566067765709512	1.1443597650779e-72	0.246602279843821
Bifidobacterium animalis	-0.320818901733523	-0.566584622022843	4.60998707697483e-66	0.245765720289321
Eggerthella lenta	-0.228399101378872	-0.47193969785293	1.70811772802096e-13	0.243540596474058
Lactococcus lactis	-0.319612281754621	-0.560276481518018	1.55817307525001e-48	0.240664199763397
Faecalitalea cylindroides	-0.324395707307081	-0.563974751942901	1.84056642310474e-58	0.23957904463582
Bacteroides sp CAG 144	-0.320873027551029	-0.55880799875398	1.26775037986163e-51	0.237934971202951
Eubacterium sp CAG 251	-0.314965893990454	-0.552521510147655	1.19043384722687e-39	0.237555616157201
Firmicutes bacterium CAG 238	-0.324892975575087	-0.561265543957	2.79598852720386e-54	0.236372568381912
Firmicutes bacterium CAG 145	-0.313844847206306	-0.54524890083831	2.13440261517914e-34	0.231404053632005
Actinomyces sp HMSC035G02	-0.32201247353611	-0.549430145810591	1.69227220019276e-42	0.227417672274481
Ruminococcus callidus	-0.321911191140503	-0.548102245570509	6.35181481044123e-29	0.226191054430006
Coprobacter fastidiosus	-0.310274927847025	-0.536061058904287	4.91622044867299e-25	0.225786131057262
Bifidobacterium catenulatum	-0.313844847206306	-0.537985713194416	4.02985661920207e-20	0.224140865988111
Desulfovibrio piger	-0.319612281754621	-0.542138571834782	1.18241937006397e-27	0.222526290080161
Eubacterium sp CAG 180	-0.316404078250832	-0.537250259933184	1.14929867851934e-23	0.220846181682352
Roseburia sp CAG 182	-0.322815449578733	-0.54358869237979	8.30787546173744e-26	0.220773242801057
Bacteroides cellulosilyticus	-0.278632254269007	-0.497862552425444	6.61287344405761e-22	0.219230298156437
Roseburia sp CAG 309	-0.322127507729181	-0.536061058904287	7.53337779830979e-20	0.213933551175106
Bacteroides massiliensis	-0.285926607886432	-0.499409937938451	3.52725201843928e-16	0.213483330052019
Firmicutes bacterium CAG 170	-0.324761464521663	-0.526514117604768	9.23886481770432e-17	0.201752653083105
Bifidobacterium bifidum	-0.289430359579325	-0.482913180835731	0.00572271468312569	0.193482821256405
Alistipes inops	-0.319781873786167	-0.511514572119582	6.43905020063065e-07	0.191732698333415
Actinomyces sp ICM47	-0.319612281754621	-0.510832436867548	8.6202911824526e-10	0.191220155112927
Firmicutes bacterium CAG 95	-0.32201247353611	-0.512628616691103	6.8899049316818e-10	0.190616143154993
Prevotella copri	-0.284221960612879	-0.471384621892116	2.81666077710946e-05	0.187162661279237
Clostridium disporicum	-0.319465485865691	-0.503836826755039	4.45274940003153e-07	0.184371340889348
Clostridium sp CAG 167	-0.320818901733523	-0.500609770138576	3.5590495514103e-06	0.179790868405053
Holdemanella biformis	-0.318197592083726	-0.476623255829653	0.0272730459220427	0.158425663745927
Paraprevotella xylaniphila	-0.314517005641201	-0.471792574009921	0.000383818263017548	0.15727556836872
Alistipes indistinctus	-0.301866499351146	-0.449934302390091	0.00783671835056534	0.148067803038944
Parabacteroides merdae	10.3129212073684	10.4547568713986	1.18148746854205e-06	-0.141835664030159

## Sheet: Prevotella_branch_tip_vs_root
Species	16	8	fdr	delta
Prevotella copri	16.5291030297165	-0.471384621892116	4.09952711467974e-144	17.0004876516086
Ruminococcus bromii	-0.222829179670633	14.1578440101243	1.09864351787738e-99	-14.3806731897949
Eubacterium hallii	-0.108690937144232	12.7841936427913	4.13516884485314e-150	-12.8928845799355
Ruminococcus bicirculans	-0.280723810718878	11.4595774996893	1.19083882887195e-83	-11.7403013104082
Akkermansia muciniphila	-0.304859635545691	10.9627090378021	9.87395136202079e-36	-11.2675686733478
Barnesiella intestinihominis	-0.266530613746665	10.5789120180268	9.28924813161703e-76	-10.8454426317735
Methanobrevibacter smithii	-0.338818968508064	10.2831752003403	3.01980852794109e-09	-10.6219941688483
Bacteroides dorei	-0.225764525068644	10.2521618414753	2.1043675082628e-19	-10.477926366544
Eubacterium ramulus	-0.209858769458821	10.1777916179826	2.28608320670439e-78	-10.3876503874414
Ruminococcus lactaris	-0.297637926099295	10.0757250101811	3.36026167893401e-10	-10.3733629362804
Streptococcus salivarius	-0.183606442299097	10.1099620120384	8.21000616636242e-60	-10.2935684543375
Eubacterium ventriosum	-0.28268901908416	9.68062902166729	1.08539896354642e-46	-9.96331804075145
Alistipes finegoldii	-0.233461405037744	9.71713141924807	5.3203187920098e-64	-9.95059282428581
Asaccharobacter celatus	-0.328810811444313	9.62148665655219	1.5417944587496e-105	-9.95029746799651
Eubacterium siraeum	-0.275697618064597	9.66200398314796	5.55674357545369e-32	-9.93770160121256
Oscillibacter sp CAG 241	-0.154755179127663	9.51050968828562	2.28268883747089e-34	-9.66526486741328
Adlercreutzia equolifaciens	-0.319555702629482	9.2561836707877	1.87699859798646e-91	-9.57573937341718
Intestinibacter bartlettii	-0.300142548597874	9.26783649533832	8.33361598115287e-38	-9.56797904393619
Ruthenibacterium lactatiformans	-0.258312100537557	9.14417141925762	1.50790507074739e-77	-9.40248351979518
Firmicutes bacterium CAG 110	-0.276280867967961	9.0835452556207	3.80413566510825e-17	-9.35982612358866
Alistipes shahii	-0.200867568838725	9.04567496647072	3.52501907393684e-33	-9.24654253530945
Streptococcus thermophilus	-0.336221128151775	8.86768324284821	1.04218398371333e-18	-9.20390437099998
Gordonibacter pamelaeae	-0.320742954032767	8.65072735667874	2.47986618174628e-88	-8.9714703107115
Streptococcus parasanguinis	-0.248876051069438	8.43838012633785	9.16008059762697e-19	-8.68725617740729
Prevotella stercorea	7.98966688408704	-0.591402328567863	8.24942199741917e-125	8.58106921265491
Slackia isoflavoniconvertens	-0.257417025364239	8.15972142007648	1.33873776024127e-15	-8.41713844544072
Eubacterium sp CAG 38	-0.245832504926468	8.09558643268763	0.0157096516809237	-8.34141893761409
Clostridium leptum	-0.342863724962099	7.88438878251927	7.35714050212269e-58	-8.22725250748137
Coprococcus eutactus	-0.250282825139829	7.95901978038819	0.0108943799535397	-8.20930260552802
Collinsella intestinalis	-0.291659773290976	7.85999469381691	1.36265379325624e-90	-8.15165446710788
Enorma massiliensis	-0.335014060716508	7.53450850713887	3.69889810032457e-91	-7.86952256785538
Lawsonibacter asaccharolyticus	-0.289162569150799	7.38910644684282	5.36882624395043e-17	-7.67826901599362
Anaeromassilibacillus sp An250	-0.351910038581512	7.18460768525321	1.09869026840404e-21	-7.53651772383472
Roseburia sp CAG 471	-0.280723810718878	7.04833396257072	4.37665251347294e-37	-7.32905777328959
Coprococcus catus	4.31540617512342	11.4996766285651	3.69208767059014e-120	-7.18427045344166
Bacteroides stercoris	6.53337045513555	-0.439206519396217	1.11574599266276e-09	6.97257697453177
Flavonifractor plautii	-0.12705492663663	6.49118945548835	3.28517369849882e-07	-6.61824438212498
Turicibacter sanguinis	-0.32253422908501	6.14997135670459	0.0226111124866236	-6.4725055857896
Bifidobacterium adolescentis	7.60142325760204	14.0278948526416	9.68405483804449e-105	-6.42647159503958
Olsenella scatoligenes	-0.30687315957975	6.08587977821806	8.24837490582689e-11	-6.39275293779781
Bacteroides caccae	4.12330604124234	10.3627307167638	7.97934287111847e-20	-6.23942467552142
Firmicutes bacterium CAG 94	-0.352085230526969	5.76806801082922	0.000988599624807976	-6.12015324135619
Alistipes putredinis	6.32892799020651	12.0971957223625	6.79911255253127e-58	-5.76826773215599
Blautia obeum	6.72301379354617	12.0699954755851	3.45079842515993e-146	-5.3469816820389
Anaerostipes hadrus	7.41712855597709	12.5706013039355	2.34090049160562e-128	-5.15347274795844
Bifidobacterium longum	8.29292279553947	13.2235226492391	3.58907164183155e-121	-4.93059985369966
Fusicatenibacter saccharivorans	8.55556332300863	13.1840334657798	4.09952711467974e-144	-4.62847014277117
Odoribacter splanchnicus	4.93588618623378	9.46278540794152	1.45535112357949e-26	-4.52689922170774
Coprococcus comes	8.28921689210574	12.5725679350791	4.55802285788064e-126	-4.28335104297335
Dorea formicigenerans	7.61559511990119	11.7317047907643	7.72558159366383e-126	-4.11610967086314
Blautia wexlerae	7.09734445795536	10.9670507372558	1.51114737788265e-110	-3.86970627930048
Dorea longicatena	9.28149429792293	12.9911764386895	6.56763128515038e-128	-3.70968214076659
Firmicutes bacterium CAG 83	5.89578406608484	9.50776052947067	7.19304716871557e-32	-3.61197646338584
Ruminococcus torques	8.94505945293596	12.3705957901038	2.03895259639132e-90	-3.42553633716789
Collinsella aerofaciens	10.5251657113792	13.7156458320334	2.47125719732988e-121	-3.19048012065418
Roseburia hominis	6.91120090972522	9.991490452686	1.39742219008792e-38	-3.08028954296078
Escherichia coli	9.84416600028265	6.84054427194069	4.98008387140969e-33	3.00362172834196
Gemmiger formicilis	7.80660517480594	10.7177780298588	5.97702272679375e-85	-2.91117285505283
Bacteroides thetaiotaomicron	6.58929163094935	9.04265856751125	3.68047955650322e-05	-2.4533669365619
Bacteroides uniformis	9.87459958665784	12.3078317881456	2.25048140544257e-73	-2.43323220148776
Agathobaculum butyriciproducens	8.63545324549946	11.0436193673757	3.11385146773592e-68	-2.40816612187621
Roseburia intestinalis	7.85395534792803	9.79038999047897	2.59647726773562e-06	-1.93643464255095
Roseburia faecis	10.5117709122536	12.3754020638787	6.87126799451929e-23	-1.8636311516251
Parabacteroides merdae	8.74150269468459	10.4547568713986	2.07212310825016e-12	-1.71325417671396
Bacteroides ovatus	7.63136789713698	9.25332529695232	2.00474594429961e-06	-1.62195739981534
Eubacterium eligens	9.06904083035116	10.5784232100014	6.79601521216174e-14	-1.50938237965027
Parabacteroides distasonis	9.50801338101665	10.6624380741687	3.61844823949702e-15	-1.15442469315201
Faecalibacterium prausnitzii	12.8466297469827	13.9133446736342	4.05107243302945e-40	-1.06671492665156
Eubacterium rectale	11.4202369719479	12.4078764313105	7.79969145302243e-15	-0.987639459362567
Bacteroides vulgatus	10.854428190683	11.827186184114	5.14186992666021e-08	-0.972757993431006
Oscillibacter sp 57 20	9.22514182649195	10.0806238219577	2.96533228256366e-05	-0.855481995465786
Roseburia inulinivorans	10.215660924684	10.7620068071632	0.00521995240095623	-0.546345882479214
Haemophilus parainfluenzae	-0.108690937144232	-0.57780184592535	1.07010790145951e-92	0.469110908781118
Prevotella sp CAG 279	-0.199293750276501	-0.58191054037716	5.16583905475192e-91	0.382616790100659
Prevotella sp CAG 520	-0.237218002821722	-0.597939530252445	6.91376927915075e-123	0.360721527430723
Prevotella sp AM42 24	-0.246743413615277	-0.602572998384884	1.29592900252569e-126	0.355829584769606
Klebsiella pneumoniae	-0.250282825139829	-0.601160181379338	5.07583228075573e-130	0.350877356239509
Phascolarctobacterium succinatutens	-0.226550747608867	-0.566067765709512	9.56204606393057e-58	0.339517018100646
Megamonas funiformis	-0.257104877443384	-0.595350144263117	7.46481371405411e-108	0.338245266819733
Bacteroides plebeius	-0.235695639711273	-0.571401789610644	8.48338140169167e-64	0.335706149899372
Bacteroides fragilis	-0.198927614568274	-0.530066567463578	5.04553793910704e-25	0.331138952895304
Klebsiella variicola	-0.272633979980522	-0.601985453857285	2.77160490210589e-127	0.329351473876763
Prevotella sp CAG 5226	-0.281404647798264	-0.603624607530733	6.3336424198386e-121	0.322219959732469
Catenibacterium mitsuokai	-0.256045789577126	-0.573547479401642	1.51172886599422e-64	0.317501689824516
Eubacterium sp CAG 180	-0.222145849863043	-0.537250259933184	2.47818204184794e-24	0.315104410070141
Klebsiella quasipneumoniae	-0.291659773290976	-0.603684797522051	5.99527703569376e-127	0.312025024231075
Megasphaera elsdenii	-0.28268901908416	-0.593731016412149	1.13771534059746e-99	0.311041997327989
Veillonella parvula	-0.256045789577126	-0.566788643284509	1.07249149579038e-68	0.310742853707383
Bifidobacterium pseudocatenulatum	-0.225879924928739	-0.53512028105593	2.88384722268954e-23	0.309240356127191
Prevotella sp 885	-0.2969058691447	-0.603684797522051	8.54241888320237e-119	0.306778928377352
Megamonas hypermegale	-0.291659773290976	-0.596837624291021	2.40536001314068e-106	0.305177851000046
Haemophilus sp HMSC71H05	-0.281934580410134	-0.587001170350731	1.32311763680056e-94	0.305066589940597
Veillonella atypica	-0.279145142382894	-0.583148312963177	1.26226431697552e-89	0.304003170580284
Lactobacillus ruminis	-0.28315074479754	-0.587001170350731	2.70886594088189e-83	0.303850425553191
Proteobacteria bacterium CAG 139	-0.272808823743188	-0.574149855669608	1.12148638775657e-55	0.301341031926419
Bacteroides coprocola	-0.282058506545901	-0.581382044517956	4.16709522384462e-73	0.299323537972055
Ruminococcus gnavus	-0.258492758003252	-0.551725263716755	9.67156717610163e-32	0.293232505713503
Veillonella infantium	-0.306789835627353	-0.595350144263117	4.9921900813276e-103	0.288560308635764
Phascolarctobacterium faecium	-0.280723810718878	-0.56489920218058	1.33320601669745e-44	0.284175391461702
Anaerobiospirillum thomasii	-0.321528586986458	-0.605690064630615	1.29085938808813e-120	0.284161477644157
Veillonella dispar	-0.30116984038261	-0.585061405117337	1.62731910556085e-85	0.283891564734727
Bacteroides sp CAG 530	-0.320742954032767	-0.602142441117496	8.255182105817e-112	0.281399487084729
Veillonella sp T11011 6	-0.319555702629482	-0.600208397411656	2.56272285021985e-116	0.280652694782174
Parasutterella excrementihominis	-0.245701561074879	-0.525771063907051	5.01218928481928e-26	0.280069502832172
Enterobacter cloacae complex	-0.32253422908501	-0.601985453857285	2.24464625819346e-116	0.279451224772275
Prevotella sp CAG 1092	-0.325234323736346	-0.603684797522051	5.21156080015275e-115	0.278450473785706
Eubacterium sp CAG 251	-0.276686626236272	-0.552521510147655	2.16227710871798e-27	0.275834883911383
Mitsuokella multacida	-0.315392689629625	-0.590078592426393	9.24301642627922e-89	0.274685902796768
Comamonas kerstersii	-0.333167423101591	-0.605363923026488	4.50711573678318e-115	0.272196499924898
Rothia mucilaginosa	-0.294248781265606	-0.566067765709512	5.89279264092119e-56	0.271818984443906
Dialister sp CAG 357	-0.312704466124611	-0.584245252296097	2.71258725079414e-73	0.271540786171486
Clostridium bolteae	-0.311646600734638	-0.581105501677656	1.03012698746581e-77	0.269458900943019
Lactobacillus mucosae	-0.330557275664701	-0.599362876011131	1.74009766440708e-101	0.26880560034643
Streptococcus infantarius	-0.340125761023707	-0.605690064630615	1.57265480271792e-120	0.265564303606908
Weissella confusa	-0.339110959506236	-0.604271642332463	6.91376927915075e-123	0.265160682826227
Bacteroides finegoldii	-0.29273572879071	-0.557734343077621	6.0330104464126e-39	0.264998614286911
Porphyromonas sp HMSC065F10	-0.340125761023707	-0.603783533729663	3.90446748189162e-114	0.263657772705956
Streptococcus oralis	-0.320742954032767	-0.584070944877524	3.00463881587395e-87	0.263327990844757
Fusobacterium mortiferum	-0.342863724962099	-0.605363923026488	3.61546131301889e-116	0.262500198064389
Prevotella buccalis	-0.334616177278652	-0.596837624291021	3.62520408136967e-101	0.262221447012369
Peptoniphilus sp HMSC062D09	-0.342863724962099	-0.604996111590166	4.1894838472698e-114	0.262132386628067
Bacteroides coagulans	-0.341539654693952	-0.603624607530733	8.73858826347545e-113	0.26208495283678
Mitsuokella jalaludinii	-0.328810811444313	-0.589611131965136	1.18589612955764e-81	0.260800320520823
Negativicoccus succinicivorans	-0.346305730331503	-0.606473192267758	1.29521526216393e-114	0.260167461936255
Aggregatibacter segnis	-0.346198448758204	-0.606175385109727	1.10709803307794e-118	0.259976936351523
Finegoldia magna	-0.338965944910702	-0.598529190887412	6.37124265752063e-106	0.25956324597671
Lactobacillus salivarius	-0.338818968508064	-0.598235715735519	1.5781734926903e-103	0.259416747227455
Megasphaera micronuciformis	-0.347071490565923	-0.606175385109727	1.19923946948946e-116	0.259103894543804
Anaerococcus vaginalis	-0.341539654693952	-0.600600056648135	7.44619218722554e-107	0.259060401954183
Citrobacter freundii	-0.344645721894868	-0.603684797522051	4.61597754662155e-114	0.259039075627183
Prevotella bergensis	-0.347650576122674	-0.606473192267758	3.32889436565194e-115	0.258822616145085
Enterobacter mori	-0.347650576122674	-0.606175385109727	2.19820916889117e-116	0.258524808987053
Neisseria flavescens	-0.347650576122674	-0.606175385109727	2.33161503992925e-115	0.258524808987053
Porphyromonas asaccharolytica	-0.338965944910702	-0.597424139563286	5.15358430486088e-103	0.258458194652584
Klebsiella michiganensis	-0.347650576122674	-0.606011750497878	1.42945067484577e-115	0.258361174375204
Firmicutes bacterium CAG 791	-0.347650576122674	-0.605690064630615	1.76546501739666e-112	0.258039488507941
Citrobacter youngae	-0.345756998688202	-0.603783533729663	1.42945067484577e-115	0.258026535041461
Peptoniphilus harei	-0.344645721894868	-0.602653669152035	5.16069186910467e-112	0.258007947257167
Klebsiella oxytoca	-0.348080687466902	-0.606011750497878	1.04069658802599e-115	0.257931063030976
Varibaculum cambriense	-0.344645721894868	-0.602572998384884	1.13791007184182e-110	0.257927276490015
Campylobacter ureolyticus	-0.347436740495587	-0.604996111590166	2.88400940057548e-113	0.257559371094579
Bifidobacterium breve	-0.342863724962099	-0.600208397411656	1.44950052188153e-100	0.257344672449557
Acidaminococcus sp CAG 542	-0.348080687466902	-0.605363923026488	4.58289947475686e-112	0.257283235559586
Porphyromonas uenonis	-0.345756998688202	-0.602653669152035	1.00946534229067e-111	0.256896670463833
Raoultella ornithinolytica	-0.349395547147639	-0.606175385109727	1.11780483350564e-114	0.256779837962088
Citrobacter pasteurii	-0.349395547147639	-0.606011750497878	3.09792125049826e-115	0.256616203350238
Klebsiella aerogenes	-0.349763116034788	-0.606175385109727	4.61962204782351e-114	0.256412269074938
Prevotella timonensis	-0.344645721894868	-0.600208397411656	1.58372703142117e-106	0.255562675516788
Prevotella disiens	-0.346305730331503	-0.601861994738999	2.02385172551819e-109	0.255556264407496
Peptoniphilus lacrimalis	-0.345756998688202	-0.601160181379338	2.43948805521602e-107	0.255403182691136
Brachyspira pilosicoli	-0.351077975715526	-0.606473192267758	2.62424968359952e-111	0.255395216552233
Clostridium sp CAG 299	-0.346305730331503	-0.601619711908352	2.4613874528131e-95	0.255313981576849
Stenotrophomonas maltophilia	-0.351077975715526	-0.606175385109727	7.31924761979659e-113	0.255097409394201
Bifidobacterium dentium	-0.323072717428443	-0.578022854527732	2.15630538715117e-65	0.254950137099289
Blautia hansenii	-0.351077975715526	-0.606011750497878	4.34467759277675e-111	0.254933774782352
Bifidobacterium angulatum	-0.330557275664701	-0.585471069751741	4.44123687944658e-70	0.25491379408704
Streptococcus lutetiensis	-0.349395547147639	-0.604271642332463	1.51114737788265e-110	0.254876095184824
Victivallis vadensis	-0.33764648275108	-0.592299606980668	2.6050333051511e-88	0.254653124229588
Leuconostoc citreum	-0.351077975715526	-0.605690064630615	2.56272285021985e-116	0.254612088915089
Cupriavidus metallidurans	-0.351870804984372	-0.606473192267758	2.51071868925146e-113	0.254602387283386
Anaerococcus hydrogenalis	-0.351910038581512	-0.606473192267758	2.85267461004852e-112	0.254563153686247
Anaeroglobus geminatus	-0.351910038581512	-0.606473192267758	1.65421161878558e-114	0.254563153686247
Clostridium sp CAG 510	-0.347071490565923	-0.601619711908352	4.41900112145424e-100	0.254548221342429
Gemella asaccharolytica	-0.348080687466902	-0.602572998384884	4.10147973639393e-110	0.254492310917982
Campylobacter hominis	-0.347650576122674	-0.602142441117496	5.43443325294402e-107	0.254491864994823
Citrobacter braakii	-0.352085230526969	-0.606473192267758	5.04532378863934e-112	0.254387961740789
Acinetobacter johnsonii	-0.35216508158001	-0.606473192267758	5.03860696256861e-115	0.254308110687748
Citrobacter portucalensis	-0.35216508158001	-0.606473192267758	1.15532891193906e-112	0.254308110687748
Citrobacter werkmanii	-0.35216508158001	-0.606473192267758	1.22276295489292e-112	0.254308110687748
Haemophilus parahaemolyticus	-0.35216508158001	-0.606473192267758	4.68639865943406e-113	0.254308110687748
Lactobacillus johnsonii	-0.35216508158001	-0.606473192267758	1.75234445710132e-110	0.254308110687748
Leclercia adecarboxylata	-0.35216508158001	-0.606473192267758	9.37805835472083e-113	0.254308110687748
Prevotella melaninogenica	-0.35216508158001	-0.606473192267758	8.79313098428998e-115	0.254308110687748
Pyramidobacter piscolens	-0.351077975715526	-0.605363923026488	1.29895940390669e-111	0.254285947310963
Lautropia mirabilis	-0.351910038581512	-0.606175385109727	4.58346086850834e-112	0.254265346528215
Clostridium neonatale	-0.352274993688602	-0.606473192267758	1.51114737788265e-110	0.254198198579156
Criibacterium bergeronii	-0.352274993688602	-0.606473192267758	2.8131014091378e-112	0.254198198579156
Eubacterium coprostanoligenes	-0.352274993688602	-0.606473192267758	1.51114737788265e-110	0.254198198579156
Jonquetella anthropi	-0.352274993688602	-0.606473192267758	2.8131014091378e-112	0.254198198579156
Ralstonia pickettii	-0.352274993688602	-0.606473192267758	1.06520855341344e-110	0.254198198579156
Kluyvera ascorbata	-0.352085230526969	-0.606175385109727	8.54601293288111e-113	0.254090154582758
Peptoniphilus sp BV3C26	-0.352085230526969	-0.606175385109727	1.13299171816797e-112	0.254090154582758
Anaerococcus tetradius	-0.35241220252629	-0.606473192267758	4.29085561928342e-112	0.254060989741468
Butyricicoccus pullicaecorum	-0.35241220252629	-0.606473192267758	1.51114737788265e-110	0.254060989741468
Campylobacter jejuni	-0.35241220252629	-0.606473192267758	1.51114737788265e-110	0.254060989741468
Candidatus Stoquefichus sp KLE1796	-0.35241220252629	-0.606473192267758	1.51114737788265e-110	0.254060989741468
Cutibacterium avidum	-0.35241220252629	-0.606473192267758	1.51114737788265e-110	0.254060989741468
Fusobacterium necrophorum	-0.35241220252629	-0.606473192267758	1.51114737788265e-110	0.254060989741468
Kosakonia cowanii	-0.35241220252629	-0.606473192267758	1.40130661832382e-111	0.254060989741468
Lachnospiraceae bacterium 2 1 46FAA	-0.35241220252629	-0.606473192267758	6.91255936780469e-111	0.254060989741468
Prevotella denticola	-0.35241220252629	-0.606473192267758	5.50938641098696e-113	0.254060989741468
Pseudoglutamicibacter albus	-0.35241220252629	-0.606473192267758	6.91255936780469e-111	0.254060989741468
Sneathia amnii	-0.35241220252629	-0.606473192267758	1.20891006126902e-110	0.254060989741468
Treponema succinifaciens	-0.35241220252629	-0.606473192267758	1.51114737788265e-110	0.254060989741468
Veillonella seminalis	-0.35241220252629	-0.606473192267758	2.10350860696814e-111	0.254060989741468
Bifidobacterium ruminantium	-0.35216508158001	-0.606175385109727	7.51523856237681e-112	0.254010303529716
Raoultella planticola	-0.35216508158001	-0.606175385109727	4.09225582887946e-113	0.254010303529716
Actinomyces radingae	-0.35253015602285	-0.606473192267758	1.51114737788265e-110	0.253943036244909
Aeromonas caviae	-0.35253015602285	-0.606473192267758	4.92742912586831e-111	0.253943036244909
Aeromonas media	-0.35253015602285	-0.606473192267758	2.87449204748288e-111	0.253943036244909
Campylobacter gracilis	-0.35253015602285	-0.606473192267758	1.23108050981651e-111	0.253943036244909
Candida albicans	-0.35253015602285	-0.606473192267758	1.51114737788265e-110	0.253943036244909
Candidatus Gastranaerophilales bacterium HUM 9	-0.35253015602285	-0.606473192267758	5.13306742318039e-111	0.253943036244909
Citrobacter amalonaticus	-0.35253015602285	-0.606473192267758	1.51114737788265e-110	0.253943036244909
Clostridium baratii	-0.35253015602285	-0.606473192267758	1.51114737788265e-110	0.253943036244909
Clostridium butyricum	-0.35253015602285	-0.606473192267758	1.23108050981651e-111	0.253943036244909
Corynebacterium glucuronolyticum	-0.35253015602285	-0.606473192267758	1.51114737788265e-110	0.253943036244909
Corynebacterium pyruviciproducens	-0.35253015602285	-0.606473192267758	4.74786880795534e-111	0.253943036244909
Cutibacterium granulosum	-0.35253015602285	-0.606473192267758	5.97888150037614e-111	0.253943036244909
Edwardsiella tarda	-0.35253015602285	-0.606473192267758	7.28661248008354e-111	0.253943036244909
Fusobacterium ulcerans	-0.35253015602285	-0.606473192267758	1.51114737788265e-110	0.253943036244909
Kocuria rhizophila	-0.35253015602285	-0.606473192267758	1.51114737788265e-110	0.253943036244909
Megamonas rupellensis	-0.35253015602285	-0.606473192267758	5.14104695917463e-111	0.253943036244909
Pantoea conspicua	-0.35253015602285	-0.606473192267758	2.88379953016591e-111	0.253943036244909
Plesiomonas shigelloides	-0.35253015602285	-0.606473192267758	1.51114737788265e-110	0.253943036244909
Porphyromonas endodontalis	-0.35253015602285	-0.606473192267758	5.14104695917463e-111	0.253943036244909
Prevotella histicola	-0.35253015602285	-0.606473192267758	3.4493561095725e-111	0.253943036244909
Prevotella jejuni	-0.35253015602285	-0.606473192267758	1.23108050981651e-111	0.253943036244909
Prevotella nigrescens	-0.35253015602285	-0.606473192267758	1.51114737788265e-110	0.253943036244909
Pseudomonas lundensis	-0.35253015602285	-0.606473192267758	6.79367971638079e-111	0.253943036244909
Serratia marcescens	-0.35253015602285	-0.606473192267758	8.76220597729861e-111	0.253943036244909
Staphylococcus haemolyticus	-0.35253015602285	-0.606473192267758	1.00946534229067e-111	0.253943036244909
Stenotrophomonas rhizophila	-0.35253015602285	-0.606473192267758	1.51114737788265e-110	0.253943036244909
Treponema berlinense	-0.35253015602285	-0.606473192267758	1.51114737788265e-110	0.253943036244909
Trueperella bernardiae	-0.35253015602285	-0.606473192267758	1.51114737788265e-110	0.253943036244909
Ureaplasma parvum	-0.35253015602285	-0.606473192267758	4.74786880795534e-111	0.253943036244909
Veillonella sp CAG 933	-0.35253015602285	-0.606473192267758	1.51114737788265e-110	0.253943036244909
Cetobacterium somerae	-0.352274993688602	-0.606175385109727	1.38339319222152e-112	0.253900391421124
Lactobacillus brevis	-0.352274993688602	-0.606175385109727	4.99461796470068e-110	0.253900391421124
Staphylococcus hominis	-0.352274993688602	-0.606175385109727	4.49103457709859e-111	0.253900391421124
Streptococcus pasteurianus	-0.352274993688602	-0.606175385109727	1.55973581021567e-112	0.253900391421124
Alloprevotella tannerae	-0.35241220252629	-0.606175385109727	1.20605689351938e-111	0.253763182583437
Bifidobacterium pseudolongum	-0.35241220252629	-0.606175385109727	3.20619643959652e-111	0.253763182583437
Citrobacter sp MGH106	-0.35241220252629	-0.606175385109727	8.255182105817e-112	0.253763182583437
Firmicutes bacterium CAG 646	-0.35241220252629	-0.606175385109727	5.88820694337578e-109	0.253763182583437
Haemophilus pittmaniae	-0.349395547147639	-0.603147496241627	4.67216976727396e-106	0.253751949093987
Actinobaculum massiliense	-0.35253015602285	-0.606175385109727	1.33220985142703e-110	0.253645229086877
Eubacterium sp CAG 786	-0.35253015602285	-0.606175385109727	4.54131604391458e-110	0.253645229086877
Fusobacterium gonidiaformans	-0.35253015602285	-0.606175385109727	6.25366130610366e-111	0.253645229086877
Lactobacillus farciminis	-0.35253015602285	-0.606175385109727	1.21321788021962e-109	0.253645229086877
Prevotella sp CAG 1320	-0.35253015602285	-0.606175385109727	1.1375860625929e-109	0.253645229086877
Enterobacter bugandensis	-0.352085230526969	-0.605690064630615	4.08219466680875e-111	0.253604834103646
Staphylococcus epidermidis	-0.352085230526969	-0.605690064630615	4.32120446344636e-112	0.253604834103646
Streptococcus gallolyticus	-0.35241220252629	-0.606011750497878	1.36371002361971e-109	0.253599547971587
Prevotella corporis	-0.341539654693952	-0.595089026452741	8.05630661010358e-95	0.253549371758789
Clostridium bolteae CAG 59	-0.347071490565923	-0.600600056648135	1.34676550295868e-104	0.253528566082212
Prevotella sp CAG 873	-0.347650576122674	-0.601160181379338	3.08552875812635e-101	0.253509605256664
Streptococcus mitis	-0.324301746190482	-0.57780184592535	6.4994996533425e-67	0.253500099734868
Citrobacter koseri	-0.35253015602285	-0.606011750497878	1.34044321246892e-109	0.253481594475028
Corynebacterium kroppenstedtii	-0.35253015602285	-0.606011750497878	3.26314441994155e-110	0.253481594475028
Fusobacterium varium	-0.35253015602285	-0.606011750497878	9.79404894905354e-111	0.253481594475028
Lactobacillus animalis	-0.35253015602285	-0.606011750497878	7.91819457415109e-110	0.253481594475028
Parabacteroides gordonii	-0.35253015602285	-0.606011750497878	2.36393188996979e-108	0.253481594475028
Prevotella intermedia	-0.35253015602285	-0.606011750497878	1.03640612168773e-110	0.253481594475028
Pseudomonas aeruginosa group	-0.35253015602285	-0.606011750497878	1.34044321246892e-109	0.253481594475028
Lactobacillus iners	-0.352274993688602	-0.605690064630615	1.51114737788265e-110	0.253415070942012
Enterococcus hirae	-0.35241220252629	-0.605690064630615	1.06036749388966e-108	0.253277862104324
Lactococcus raffinolactis	-0.351741993682201	-0.604996111590166	3.59334085272578e-115	0.253254117907965
Anaerococcus lactolyticus	-0.35216508158001	-0.605363923026488	6.30667203085763e-111	0.253198841446478
Prevotella sp CAG 1031	-0.35216508158001	-0.605363923026488	8.36855430363179e-108	0.253198841446478
Bacteroides sp CAG 927	-0.35253015602285	-0.605690064630615	2.53939263278881e-108	0.253159908607765
Prevotella sp CAG 755	-0.35253015602285	-0.605690064630615	3.15137817453032e-108	0.253159908607765
Fusobacterium naviforme	-0.351910038581512	-0.604996111590166	1.1232648975487e-110	0.253086073008654
Anaerotignum lactatifermentans	-0.348080687466902	-0.601160181379338	2.49961977320151e-97	0.253079493912436
Lactobacillus fermentum	-0.347436740495587	-0.600389519035225	1.08933301357925e-101	0.252952778539638
Bacteroides fluxus	-0.35241220252629	-0.605363923026488	1.31037488377514e-106	0.252951720500198
Lactobacillus reuteri	-0.35241220252629	-0.605363923026488	5.54134229922065e-108	0.252951720500198
Pediococcus acidilactici	-0.35241220252629	-0.605363923026488	1.73295739266102e-109	0.252951720500198
Prevotella buccae	-0.35241220252629	-0.605363923026488	1.38238022672515e-109	0.252951720500198
Clostridium citroniae	-0.334616177278652	-0.587538653753292	9.26035284871513e-83	0.25292247647464
Leuconostoc lactis	-0.352085230526969	-0.604996111590166	1.51114737788265e-110	0.252910881063197
Prevotella sp S7 1 8	-0.352085230526969	-0.604996111590166	2.24488120299491e-111	0.252910881063197
Bifidobacterium kashiwanohense	-0.35253015602285	-0.605363923026488	7.59683165607871e-108	0.252833767003639
Enterococcus gallinarum	-0.35253015602285	-0.605363923026488	4.37059687600469e-108	0.252833767003639
Hafnia alvei	-0.35253015602285	-0.605363923026488	8.51059776425579e-109	0.252833767003639
Morganella morganii	-0.35253015602285	-0.605363923026488	4.55677460007692e-109	0.252833767003639
Lactobacillus amylovorus	-0.35216508158001	-0.604996111590166	4.62286681988347e-106	0.252831030010156
Atopobium minutum	-0.348080687466902	-0.600825345462035	1.69133379972958e-105	0.252744657995133
Fusobacterium nucleatum	-0.351077975715526	-0.603684797522051	1.51114737788265e-110	0.252606821806526
Bifidobacterium gallinarum	-0.35253015602285	-0.604996111590166	4.84152787825885e-106	0.252465955567317
Enterococcus casseliflavus	-0.35253015602285	-0.604996111590166	1.36826900772147e-107	0.252465955567317
Firmicutes bacterium CAG 424	-0.35253015602285	-0.604996111590166	5.64373462244739e-106	0.252465955567317
Acidaminococcus fermentans	-0.347436740495587	-0.599836558165277	1.23650495488972e-102	0.25239981766969
Clostridium clostridioforme	-0.347071490565923	-0.599362876011131	3.49999853609591e-101	0.252291385445208
Prevotella bivia	-0.347071490565923	-0.599362876011131	2.04284359883878e-102	0.252291385445208
Lactobacillus oris	-0.35216508158001	-0.604271642332463	3.30085173399879e-108	0.252106560752453
Clostridium perfringens	-0.349395547147639	-0.601455114246993	3.20703532375447e-101	0.252059567099354
Clostridium ventriculi	-0.352274993688602	-0.604271642332463	3.31733586055131e-106	0.251996648643861
Cutibacterium acnes	-0.347436740495587	-0.599362876011131	1.06914896160723e-98	0.251926135515544
Corynebacterium amycolatum	-0.351910038581512	-0.603783533729663	1.36205081838256e-108	0.251873495148151
Bifidobacterium saeculare	-0.35241220252629	-0.604271642332463	5.18083680429847e-106	0.251859439806173
Megasphaera sp MJR8396C	-0.35241220252629	-0.604271642332463	1.78185520478193e-106	0.251859439806173
Prevotella colorans	-0.351910038581512	-0.603684797522051	2.34392480040265e-111	0.25177475894054
Prevotella sp CAG 1058	-0.35253015602285	-0.604271642332463	7.26975215948691e-106	0.251741486309614
Acinetobacter pittii	-0.354825309851864	-0.606473192267758	1.51114737788265e-110	0.251647882415894
Acinetobacter schindleri	-0.354825309851864	-0.606473192267758	1.51114737788265e-110	0.251647882415894
Acinetobacter ursingii	-0.354825309851864	-0.606473192267758	1.51114737788265e-110	0.251647882415894
Acinetobacter variabilis	-0.354825309851864	-0.606473192267758	1.51114737788265e-110	0.251647882415894
Actinomyces urogenitalis	-0.354825309851864	-0.606473192267758	1.51114737788265e-110	0.251647882415894
Akkermansia glycaniphila	-0.354825309851864	-0.606473192267758	1.51114737788265e-110	0.251647882415894
Alistipes sp CAG 831	-0.354825309851864	-0.606473192267758	3.6880740180454e-110	0.251647882415894
Bacteroides graminisolvens	-0.354825309851864	-0.606473192267758	1.51114737788265e-110	0.251647882415894
Bacteroides sartorii	-0.354825309851864	-0.606473192267758	1.51114737788265e-110	0.251647882415894
Bacteroides xylanolyticus	-0.354825309851864	-0.606473192267758	1.51114737788265e-110	0.251647882415894
Bifidobacterium tsurumiense	-0.354825309851864	-0.606473192267758	1.51114737788265e-110	0.251647882415894
Bradyrhizobium sp BTAi1	-0.354825309851864	-0.606473192267758	1.51114737788265e-110	0.251647882415894
Brevundimonas diminuta	-0.354825309851864	-0.606473192267758	1.51114737788265e-110	0.251647882415894
Campylobacter coli	-0.354825309851864	-0.606473192267758	1.51114737788265e-110	0.251647882415894
Candida parapsilosis	-0.354825309851864	-0.606473192267758	1.51114737788265e-110	0.251647882415894
Caulobacter sp FWC26	-0.354825309851864	-0.606473192267758	1.51114737788265e-110	0.251647882415894
Cellulosilyticum lentocellum	-0.354825309851864	-0.606473192267758	1.51114737788265e-110	0.251647882415894
Cloacibacterium normanense	-0.354825309851864	-0.606473192267758	1.51114737788265e-110	0.251647882415894
Clostridioides difficile	-0.354825309851864	-0.606473192267758	1.51114737788265e-110	0.251647882415894
Clostridium sp 7 2 43FAA	-0.354825309851864	-0.606473192267758	1.51114737788265e-110	0.251647882415894
Clostridium sp MSTE9	-0.354825309851864	-0.606473192267758	1.51114737788265e-110	0.251647882415894
Corynebacterium accolens	-0.354825309851864	-0.606473192267758	1.51114737788265e-110	0.251647882415894
Delftia tsuruhatensis	-0.354825309851864	-0.606473192267758	1.51114737788265e-110	0.251647882415894
Dysgonomonas sp 37 18	-0.354825309851864	-0.606473192267758	1.51114737788265e-110	0.251647882415894
Enterococcus avium	-0.354825309851864	-0.606473192267758	1.51114737788265e-110	0.251647882415894
Enterococcus gilvus	-0.354825309851864	-0.606473192267758	1.51114737788265e-110	0.251647882415894
Enterococcus italicus	-0.354825309851864	-0.606473192267758	1.51114737788265e-110	0.251647882415894
Enterococcus raffinosus	-0.354825309851864	-0.606473192267758	1.51114737788265e-110	0.251647882415894
Enterococcus thailandicus	-0.354825309851864	-0.606473192267758	4.09178660771049e-110	0.251647882415894
Escherichia sp ESNIH1	-0.354825309851864	-0.606473192267758	1.51114737788265e-110	0.251647882415894
Gemmiger sp An87	-0.354825309851864	-0.606473192267758	4.00858643830009e-110	0.251647882415894
Helicobacter cinaedi	-0.354825309851864	-0.606473192267758	1.51114737788265e-110	0.251647882415894
Klebsiella grimontii	-0.354825309851864	-0.606473192267758	1.51114737788265e-110	0.251647882415894
Klebsiella variicola CAG 634	-0.354825309851864	-0.606473192267758	1.51114737788265e-110	0.251647882415894
Lachnoclostridium sp An181	-0.354825309851864	-0.606473192267758	4.00858643830009e-110	0.251647882415894
Lactobacillus coryniformis	-0.354825309851864	-0.606473192267758	1.51114737788265e-110	0.251647882415894
Lactobacillus gallinarum	-0.354825309851864	-0.606473192267758	1.51114737788265e-110	0.251647882415894
Lactobacillus gigeriorum	-0.354825309851864	-0.606473192267758	1.51114737788265e-110	0.251647882415894
Lactobacillus parafarraginis	-0.354825309851864	-0.606473192267758	1.51114737788265e-110	0.251647882415894
Lactobacillus perolens	-0.354825309851864	-0.606473192267758	1.51114737788265e-110	0.251647882415894
Methanobacterium sp MB1	-0.354825309851864	-0.606473192267758	1.51114737788265e-110	0.251647882415894
Methanobrevibacter woesei	-0.354825309851864	-0.606473192267758	1.51114737788265e-110	0.251647882415894
Microvirgula aerodenitrificans	-0.354825309851864	-0.606473192267758	1.51114737788265e-110	0.251647882415894
Mixta calida	-0.354825309851864	-0.606473192267758	1.51114737788265e-110	0.251647882415894
Mycobacteroides chelonae	-0.354825309851864	-0.606473192267758	1.51114737788265e-110	0.251647882415894
Paenibacillus amylolyticus	-0.354825309851864	-0.606473192267758	1.51114737788265e-110	0.251647882415894
Pantoea brenneri	-0.354825309851864	-0.606473192267758	1.51114737788265e-110	0.251647882415894
Pluralibacter gergoviae	-0.354825309851864	-0.606473192267758	1.51114737788265e-110	0.251647882415894
Prevotella amnii	-0.354825309851864	-0.606473192267758	1.51114737788265e-110	0.251647882415894
Prevotella oris	-0.354825309851864	-0.606473192267758	1.51114737788265e-110	0.251647882415894
Proteus mirabilis	-0.354825309851864	-0.606473192267758	4.00469748622887e-110	0.251647882415894
Pseudomonas psychrophila	-0.354825309851864	-0.606473192267758	1.51114737788265e-110	0.251647882415894
Serratia fonticola	-0.354825309851864	-0.606473192267758	1.51114737788265e-110	0.251647882415894
Serratia liquefaciens	-0.354825309851864	-0.606473192267758	1.51114737788265e-110	0.251647882415894
Shewanella oneidensis	-0.354825309851864	-0.606473192267758	1.51114737788265e-110	0.251647882415894
Staphylococcus caprae	-0.354825309851864	-0.606473192267758	1.51114737788265e-110	0.251647882415894
Staphylococcus lugdunensis	-0.354825309851864	-0.606473192267758	1.51114737788265e-110	0.251647882415894
Staphylococcus warneri	-0.354825309851864	-0.606473192267758	1.51114737788265e-110	0.251647882415894
Streptococcus equinus	-0.354825309851864	-0.606473192267758	1.51114737788265e-110	0.251647882415894
Streptococcus pneumoniae	-0.354825309851864	-0.606473192267758	1.51114737788265e-110	0.251647882415894
Vibrio cholerae	-0.354825309851864	-0.606473192267758	1.51114737788265e-110	0.251647882415894
Clostridium sp CAG 632	-0.352085230526969	-0.603684797522051	3.77203953621753e-106	0.251599566995082
Lactobacillus crispatus	-0.351077975715526	-0.602653669152035	1.25133510083101e-108	0.251575693436509
Weissella cibaria	-0.351077975715526	-0.602653669152035	3.20232146926629e-109	0.251575693436509
Bacteroides sp 43 108	-0.352274993688602	-0.603783533729663	9.77268987297348e-106	0.25150854004106
Bifidobacterium pullorum	-0.352274993688602	-0.603778922604663	4.14509835306333e-105	0.251503928916061
Clostridium aldenense	-0.35216508158001	-0.603624607530733	5.61894936443256e-108	0.251459525950722
Atopobium vaginae	-0.352274993688602	-0.603684797522051	5.26325684868382e-107	0.251409803833449
Streptococcus agalactiae	-0.352274993688602	-0.603684797522051	1.95517702889459e-106	0.251409803833449
Clostridium sp CAG 964	-0.35241220252629	-0.603783533729663	1.38103096267419e-108	0.251371331203372
Atlantibacter hermannii	-0.354825309851864	-0.606175385109727	4.69329758017281e-110	0.251350075257862
Clostridium sp CAG 678	-0.354825309851864	-0.606175385109727	3.39951778161745e-107	0.251350075257862
Enterococcus malodoratus	-0.354825309851864	-0.606175385109727	4.54131604391458e-110	0.251350075257862
Fusobacterium equinum	-0.354825309851864	-0.606175385109727	4.70004998524062e-110	0.251350075257862
Lactobacillus buchneri	-0.354825309851864	-0.606175385109727	4.69329758017281e-110	0.251350075257862
Lactobacillus paraplantarum	-0.354825309851864	-0.606175385109727	4.70004998524062e-110	0.251350075257862
Pseudescherichia vulneris	-0.354825309851864	-0.606175385109727	4.69329758017281e-110	0.251350075257862
Rikenella microfusus	-0.354825309851864	-0.606175385109727	2.82304595161052e-109	0.251350075257862
Terrisporobacter othiniensis	-0.354825309851864	-0.606175385109727	4.54131604391458e-110	0.251350075257862
Absiella dolichum	-0.35241220252629	-0.603684797522051	8.02363588383444e-105	0.251272594995761
Blautia coccoides	-0.35241220252629	-0.603684797522051	1.77147324016627e-105	0.251272594995761
Enterococcus durans	-0.35241220252629	-0.603684797522051	2.80414463766834e-104	0.251272594995761
Bacteroides sp CAG 633	-0.35253015602285	-0.603783533729663	7.82748200905466e-107	0.251253377706813
Lactobacillus vaginalis	-0.35253015602285	-0.603783533729663	6.27083765930862e-107	0.251253377706813
Megasphaera sp DISK 18	-0.35253015602285	-0.603783533729663	2.07182448429073e-105	0.251253377706813
Lactobacillus paragasseri	-0.347650576122674	-0.598839642959358	1.32838902938505e-98	0.251189066836684
Achromobacter xylosoxidans	-0.354825309851864	-0.606011750497878	1.48922439512612e-109	0.251186440646013
Coprobacter sp	-0.354825309851864	-0.606011750497878	4.39800556283358e-109	0.251186440646013
Lactobacillus antri	-0.354825309851864	-0.606011750497878	1.39119564842394e-109	0.251186440646013
Lactobacillus kalixensis	-0.354825309851864	-0.606011750497878	3.8632745820253e-109	0.251186440646013
Staphylococcus aureus	-0.35253015602285	-0.603684797522051	3.04446282420563e-107	0.251154641499202
Bacteroides sp CAG 462	-0.35253015602285	-0.603624607530733	5.608482389682e-104	0.251094451507883
Brachyspira sp CAG 700	-0.351077975715526	-0.601985453857285	2.34075925451954e-104	0.25090747814176
Bacteroides sp D2	-0.354825309851864	-0.605690064630615	9.08686520422938e-108	0.25086475477875
Barnesiella sp An22	-0.354825309851864	-0.605690064630615	3.2699778143903e-107	0.25086475477875
Lactobacillus parabuchneri	-0.354825309851864	-0.605690064630615	1.36205081838256e-108	0.25086475477875
Streptococcus macedonicus	-0.354825309851864	-0.605690064630615	1.2687080200657e-108	0.25086475477875
Clostridium sp CAG 590	-0.351910038581512	-0.602653669152035	2.66721848705449e-105	0.250743630570523
Blautia producta	-0.35253015602285	-0.603147496241627	4.71984453164073e-102	0.250617340218777
Lactococcus garvieae	-0.35253015602285	-0.603147496241627	1.2058864849803e-105	0.250617340218777
Clostridium symbiosum	-0.340125761023707	-0.590689127639593	2.49792555229857e-87	0.250563366615886
Prevotella sp CAG 1124	-0.354825309851864	-0.605363923026488	1.26925772008326e-107	0.250538613174624
Prevotella sp CAG 924	-0.354825309851864	-0.605363923026488	2.89731185297657e-107	0.250538613174624
Lactococcus petauri	-0.35216508158001	-0.602572998384884	3.04446282420563e-107	0.250407916804873
Megamonas funiformis CAG 377	-0.35216508158001	-0.602572998384884	1.08933301357925e-101	0.250407916804873
Acidaminococcus intestini	-0.334374490536857	-0.58478156381328	7.55370657027912e-75	0.250407073276423
Gardnerella vaginalis	-0.352085230526969	-0.602411270426965	1.25105060197262e-106	0.250326039899996
Ruminococcus sp CAG 579	-0.351741993682201	-0.601985453857285	1.64907315120696e-102	0.250243460175084
Bifidobacterium scardovii	-0.354825309851864	-0.604996111590166	3.39951778161745e-107	0.250170801738302
Prevotella sp CAG 891	-0.35253015602285	-0.602572998384884	1.38982330591214e-103	0.250042842362034
Enterococcus faecalis	-0.347071490565923	-0.596991333224375	2.1132128102782e-94	0.249919842658452
Scardovia wiggsiae	-0.352085230526969	-0.601619711908352	8.7236897798371e-101	0.249534481381383
Firmicutes bacterium CAG 555	-0.35253015602285	-0.601985453857285	2.81454562234911e-99	0.249455297834436
Lactobacillus plantarum	-0.352469388883999	-0.601861994738999	2.24601418083069e-101	0.249392605855
Clostridium sp CAG 411	-0.35253015602285	-0.601861994738999	3.80584182705079e-100	0.24933183871615
Parvimonas sp KA00067	-0.351910038581512	-0.601160181379338	2.34050311040031e-104	0.249250142797826
Peptostreptococcus anaerobius	-0.351741993682201	-0.600825345462035	1.60547194707439e-101	0.249083351779833
Erysipelothrix larvae	-0.354825309851864	-0.603783533729663	4.05188148585074e-107	0.248958223877798
Parvimonas micra	-0.348080687466902	-0.596837624291021	1.1251559740767e-96	0.248756936824119
Lactobacillus rhamnosus	-0.35216508158001	-0.600825345462035	2.1564400130878e-95	0.248660263882025
Solobacterium moorei	-0.35216508158001	-0.600600056648135	4.66150920436063e-101	0.248434975068125
Bacteroides sp OM08 11	-0.354825309851864	-0.603147496241627	3.66010924677780e-105	0.248322186389762
Ruminococcus obeum CAG 39	-0.340125761023707	-0.588432559180313	7.03733884960479e-72	0.248306798156606
Odoribacter laneus	-0.352274993688602	-0.600208397411656	2.93467378365279e-99	0.247933403723054
Prevotella sp CAG 485	-0.35241220252629	-0.600208397411656	1.76183029301043e-91	0.247796194885366
Pediococcus pentosaceus	-0.354825309851864	-0.602572998384884	9.1965587155062e-104	0.247747688533019
Escherichia marmotae	-0.354825309851864	-0.602419646527311	7.17294523193823e-103	0.247594336675447
Blautia sp An249	-0.354825309851864	-0.602411270426965	1.87853862331524e-99	0.2475859605751
Fusobacterium sp CAG 439	-0.354825309851864	-0.602411270426965	4.13962148075827e-101	0.2475859605751
Bacteroides sp CAG 598	-0.354825309851864	-0.601985453857285	3.00760994571828e-99	0.247160144005421
Clostridium scindens	-0.354825309851864	-0.601985453857285	2.21430348186145e-101	0.247160144005421
Prevotella sp CAG 617	-0.354825309851864	-0.601985453857285	6.65154544578697e-102	0.247160144005421
Bacteroides sp CAG 661	-0.354825309851864	-0.601861994738999	1.84259546281966e-100	0.247036684887135
Erysipelatoclostridium ramosum	-0.342863724962099	-0.589806895878561	1.40882283558391e-81	0.246943170916462
Ruminococcus sp CAG 624	-0.35253015602285	-0.599362876011131	5.71252527994942e-96	0.246832719988281
Lactobacillus curvatus	-0.35241220252629	-0.598839642959358	1.37839385881376e-97	0.246427440433067
Tyzzerella nexilis	-0.351077975715526	-0.597279435411556	6.115268311946e-92	0.246201459696031
Butyrivibrio crossotus	-0.325234323736346	-0.571401789610644	5.33186372295775e-49	0.246167465874299
Dialister succinatiphilus	-0.351910038581512	-0.598024371144515	7.49568412155826e-96	0.246114332563003
Enterococcus faecium	-0.347436740495587	-0.593413050754854	1.55009794396239e-90	0.245976310259268
Lactobacillus gasseri	-0.352274993688602	-0.598235715735519	7.65583596610399e-95	0.245960722046917
Clostridium paraputrificum	-0.35241220252629	-0.598235715735519	2.74943454548809e-93	0.245823513209229
Dorea sp CAG 317	-0.351910038581512	-0.597279435411556	5.8386035032137e-90	0.245369396830045
Streptococcus infantis	-0.341539654693952	-0.58687771022105	2.38936564734828e-85	0.245338055527098
Bacteroides pectinophilus	-0.351077975715526	-0.596391717112226	6.49442448278025e-92	0.245313741396701
Anaerotruncus sp CAG 528	-0.35216508158001	-0.597424139563286	1.47770970306587e-85	0.245259057983276
Clostridium asparagiforme	-0.351741993682201	-0.596837624291021	1.70616856162918e-90	0.24509563060882
Parabacteroides sp CAG 409	-0.351077975715526	-0.595863929348781	6.5026859428261e-84	0.244785953633256
Bacteroides faecis	-0.333167423101591	-0.57793790155421	5.43612316412475e-49	0.244770478452619
Bacteroides sp CAG 443	-0.352085230526969	-0.596616828724459	3.39675980898405e-85	0.24453159819749
Roseburia sp CAG 303	-0.351910038581512	-0.59631852874006	7.92619012427542e-89	0.244408490158548
Prevotella sp CAG 1185	-0.35216508158001	-0.59631852874006	2.04708607854386e-86	0.244153447160049
Bacteroides faecis CAG 32	-0.349395547147639	-0.593413050754854	7.34733310560762e-82	0.244017503607215
Firmicutes bacterium CAG 534	-0.354825309851864	-0.598529190887412	8.39244548178481e-95	0.243703881035547
Oxalobacter formigenes	-0.351910038581512	-0.595350144263117	2.3592671132131e-86	0.243440105681605
Bacteroides eggerthii	-0.297637926099295	-0.540935399695915	7.42784530312103e-19	0.24329747359662
Bacteroides nordii	-0.35216508158001	-0.595089026452741	3.4989912252107e-87	0.242923944872731
Bacteroides coprophilus	-0.347436740495587	-0.589806895878561	1.6271740572248e-81	0.242370155382974
Ruminococcus sp CAG 563	-0.35216508158001	-0.594332186946936	5.15561535382674e-88	0.242167105366925
Hungatella hathewayi	-0.346305730331503	-0.588322577423238	4.43306098035901e-80	0.242016847091735
Actinomyces sp oral taxon 181	-0.348080687466902	-0.589935075889678	7.08570539968300e-81	0.241854388422776
Ruminococcus sp CAG 488	-0.342863724962099	-0.584516883516652	1.07839088628906e-69	0.241653158554553
Alloscardovia omnicolens	-0.35216508158001	-0.593677849383507	1.82742049470992e-80	0.241512767803496
Eubacterium sp OM08 24	-0.352085230526969	-0.593009809024331	1.15729652563384e-78	0.240924578497362
Alistipes sp An31A	-0.352274993688602	-0.593111933715266	1.18441186440856e-79	0.240836940026663
Dielma fastidiosa	-0.35216508158001	-0.592870546790664	6.81268165028725e-82	0.240705465210654
Actinomyces turicensis	-0.347650576122674	-0.588322577423238	1.40011085170344e-78	0.240672001300564
Sellimonas intestinalis	-0.351741993682201	-0.592379082125767	2.96547636972863e-73	0.240637088443566
Eisenbergiella massiliensis	-0.35241220252629	-0.593009809024331	1.85018135558393e-81	0.240597606498041
Parabacteroides johnsonii	-0.342863724962099	-0.583096204529052	6.99278670456028e-64	0.240232479566953
Bacteroides salyersiae	-0.328810811444313	-0.569034575038175	1.39139138536436e-41	0.240223763593862
Desulfovibrionaceae bacterium	-0.342863724962099	-0.582630241856475	1.63792888414339e-68	0.239766516894376
Ruminococcus sp CAG 403	-0.348080687466902	-0.587709403911484	1.82242149746448e-73	0.239628716444582
Ruminococcus sp CAG 330	-0.341539654693952	-0.580916129256104	8.04638147295899e-57	0.239376474562152
Clostridium sp CAG 413	-0.35216508158001	-0.591402328567863	4.6492471033635e-79	0.239237246987853
Streptococcus gordonii	-0.338818968508064	-0.578022854527732	2.23676321121486e-65	0.239203886019668
Butyrivibrio sp CAG 318	-0.346305730331503	-0.585179892626113	2.25048140544257e-73	0.23887416229461
Clostridium sp CAG 242	-0.35216508158001	-0.590971490044601	3.96486995351868e-77	0.23880640846459
Parabacteroides goldsteinii	-0.338818968508064	-0.577549366436199	7.53877898872615e-57	0.238730397928135
Streptococcus sanguinis	-0.340125761023707	-0.577675054507392	1.74926116958866e-61	0.237549293483685
Lactobacillus acidophilus	-0.352274993688602	-0.589611131965136	9.02531087598452e-74	0.237336138276534
Bacteroides intestinalis	-0.32469151374349	-0.561741542219165	8.9248187733297e-33	0.237050028475675
Streptococcus vestibularis	-0.339110959506236	-0.576076227497694	1.409023525485e-53	0.236965267991458
Streptococcus anginosus group	-0.333167423101591	-0.569840791937249	5.06745698860998e-58	0.236673368835659
Actinomyces graevenitzii	-0.347436740495587	-0.584070944877524	8.78441926618238e-70	0.236634204381938
Blautia sp CAG 257	-0.35216508158001	-0.588744237567035	2.2603652585172e-72	0.236579155987024
Lactobacillus sakei	-0.35253015602285	-0.588744237567035	6.77643043491215e-68	0.236214081544185
Alistipes onderdonkii	-0.347071490565923	-0.582885285067669	3.32395403932991e-65	0.235813794501745
Holdemanella biformis	-0.240879201147499	-0.476623255829653	4.39709576762255e-06	0.235744054682154
Faecalicoccus pleomorphus	-0.354825309851864	-0.590270797675961	5.61425257767109e-72	0.235445487824097
Intestinimonas butyriciproducens	-0.319555702629482	-0.554320452929545	2.71356791022813e-33	0.234764750300063
Desulfovibrio piger	-0.307579291416327	-0.542138571834782	2.20297855094962e-18	0.234559280418455
Firmicutes bacterium CAG 170	-0.29273572879071	-0.526514117604768	2.56987114742929e-17	0.233778388814058
Methanosphaera stadtmanae	-0.352085230526969	-0.585179892626113	6.97132709901197e-70	0.233094662099144
Coprobacillus cateniformis	-0.351077975715526	-0.582435436827703	9.91470217462944e-65	0.231357461112178
Ruminococcus callidus	-0.317154936463468	-0.548102245570509	2.56150201959277e-19	0.230947309107041
Blautia hydrogenotrophica	-0.35253015602285	-0.582927472335742	7.90422618732903e-56	0.230397316312893
Clostridium saccharolyticum	-0.352085230526969	-0.582219236615884	9.69987279451635e-53	0.230134006088915
Clostridium sp CAG 253	-0.345756998688202	-0.575841440017688	2.40391832815931e-43	0.230084441329487
Pseudoflavonifractor sp An184	-0.35216508158001	-0.582219236615884	5.0310803417557e-55	0.230054155035873
Lactobacillus delbrueckii	-0.348080687466902	-0.576421275586727	1.98699186746772e-46	0.228340588119825
Clostridium sp CAG 58	-0.324468127080002	-0.551661197951935	4.95635314904067e-24	0.227193070871933
Phascolarctobacterium sp CAG 266	-0.352085230526969	-0.579185741436335	7.39859436680714e-51	0.227100510909367
Bacteroides clarus	-0.341539654693952	-0.566144908847602	4.88689180313857e-37	0.22460525415365
Monoglobus pectinilyticus	-0.35241220252629	-0.574430854852194	9.2242147019771e-33	0.222018652325904
Streptococcus mutans	-0.351741993682201	-0.572176915986718	4.03352658386278e-45	0.220434922304517
Lactococcus lactis	-0.340125761023707	-0.560276481518018	8.81644357314899e-30	0.220150720494311
Eisenbergiella tayi	-0.347436740495587	-0.565210973597562	6.8937546040665e-41	0.217774233101975
Bacteroides massiliensis	-0.282297256945515	-0.499409937938451	1.87185452697193e-05	0.217112680992936
Bifidobacterium animalis	-0.351741993682201	-0.566584622022843	2.1160708898138e-36	0.214842628340642
Clostridium innocuum	-0.340125761023707	-0.552886049981465	6.10345861632475e-26	0.212760288957757
Faecalitalea cylindroides	-0.352085230526969	-0.563974751942901	2.69581713280965e-32	0.211889521415932
Firmicutes bacterium CAG 238	-0.349395547147639	-0.561265543957	8.04911279474755e-31	0.211869996809361
Eubacterium sp CAG 274	-0.336221128151775	-0.547132511240926	7.27392530339187e-13	0.210911383089151
Dialister invisus	-0.333167423101591	-0.540565682985557	1.67674854043752e-07	0.207398259883967
Bacteroides sp CAG 144	-0.352085230526969	-0.55880799875398	8.44198330369644e-26	0.206722768227011
Actinomyces sp HMSC035G02	-0.342863724962099	-0.549430145810591	1.59272052055303e-24	0.206566420848492
Roseburia sp CAG 182	-0.33764648275108	-0.54358869237979	6.62834907626182e-15	0.20594220962871
Paraprevotella xylaniphila	-0.268692138786469	-0.471792574009921	3.0151253668148e-05	0.203100435223452
Bifidobacterium bifidum	-0.281404647798264	-0.482913180835731	0.0295719695691183	0.201508533037467
Coprobacter fastidiosus	-0.334616177278652	-0.536061058904287	4.10011305929104e-11	0.201444881625635
Clostridium spiroforme	-0.352085230526969	-0.553297953160516	2.93772356276304e-16	0.201212722633547
Bifidobacterium catenulatum	-0.338818968508064	-0.537985713194416	3.96425704447283e-10	0.199166744686352
Bacteroides cellulosilyticus	-0.30116984038261	-0.497862552425444	0.0014226444156472	0.196692712042833
Firmicutes bacterium CAG 145	-0.35216508158001	-0.54524890083831	1.00350180723136e-14	0.1930838192583
Firmicutes bacterium CAG 95	-0.320742954032767	-0.512628616691103	5.27261929086198e-07	0.191885662658336
Roseburia sp CAG 309	-0.351077975715526	-0.536061058904287	1.03786936285833e-09	0.184983083188762
Actinomyces sp ICM47	-0.328810811444313	-0.510832436867548	1.99665952827467e-05	0.182021625423235
Alistipes inops	-0.348080687466902	-0.511514572119582	0.00832860178160408	0.16343388465268
Alistipes indistinctus	-0.290506338653513	-0.449934302390091	0.04218089190323	0.159427963736578
Clostridium disporicum	-0.346305730331503	-0.503836826755039	0.00589013144664762	0.157531096423537
Clostridium sp CAG 167	-0.349395547147639	-0.500609770138576	0.0388174535266954	0.151214222990937

## Sheet: AAF_branch_tip_vs_root
Species	19	8	fdr	delta
Ruminococcus bromii	-0.10518521667712	14.1578440101243	1.01373289866963e-18	-14.2630292268014
Bifidobacterium adolescentis	-0.102655975034517	14.0278948526416	1.84508930452525e-22	-14.1305508276761
Faecalibacterium prausnitzii	-0.104305555675366	13.9133446736342	7.991338390662e-27	-14.0176502293096
Collinsella aerofaciens	-0.10422200623117	13.7156458320334	7.991338390662e-27	-13.8198678382645
Bifidobacterium longum	-0.0712008589428906	13.2235226492391	8.24266153251134e-21	-13.294723508182
Fusicatenibacter saccharivorans	-0.104818147647072	13.1840334657798	2.24143696977767e-26	-13.2888516134269
Dorea longicatena	-0.105567138707658	12.9911764386895	3.47376110930586e-25	-13.0967435773972
Eubacterium hallii	-0.105567138707658	12.7841936427913	1.53935399493949e-26	-12.8897607814989
Coprococcus comes	-0.105567138707658	12.5725679350791	4.71111919849023e-24	-12.6781350737867
Anaerostipes hadrus	-0.105505474141137	12.5706013039355	8.94061202450903e-27	-12.6761067780767
Eubacterium rectale	-0.105357332839044	12.4078764313105	4.30829246678928e-25	-12.5132337641495
Roseburia faecis	-0.105077302338533	12.3754020638787	2.78423144238954e-17	-12.4804793662173
Ruminococcus torques	-0.105505474141137	12.3705957901038	7.96470729532049e-22	-12.476101264245
Bacteroides uniformis	-0.101393913086488	12.3078317881456	8.51811495825576e-19	-12.4092257012321
Alistipes putredinis	-0.10518521667712	12.0971957223625	9.59656797883456e-20	-12.2023809390396
Blautia obeum	-0.105567138707658	12.0699954755851	1.53935399493949e-26	-12.1755626142927
Enterococcus faecalis	11.5359260495994	-0.596991333224375	9.39627156432923e-24	12.1329173828238
Bacteroides vulgatus	-0.10117422461351	11.827186184114	6.58304593492741e-13	-11.9283604087276
Dorea formicigenerans	-0.105567138707658	11.7317047907643	2.69089035817264e-26	-11.837271929472
Coprococcus catus	-0.105567138707658	11.4996766285651	4.09044658005455e-23	-11.6052437672727
Ruminococcus bicirculans	-0.105567138707658	11.4595774996893	1.47992095740993e-15	-11.565144638397
Staphylococcus epidermidis	10.6106538236745	-0.605690064630615	1.01565725444997e-26	11.2163438883051
Agathobaculum butyriciproducens	-0.105567138707658	11.0436193673757	2.4234660995541e-24	-11.1491865060833
Blautia wexlerae	-0.102903242654526	10.9670507372558	1.82465850560745e-25	-11.0699539799104
Akkermansia muciniphila	-0.10469570267344	10.9627090378021	9.17721921685685e-07	-11.0674047404756
Roseburia inulinivorans	-0.105357332839044	10.7620068071632	3.41047752347175e-21	-10.8673641400023
Gemmiger formicilis	-0.105567138707658	10.7177780298588	6.66076628392579e-22	-10.8233451685664
Parabacteroides distasonis	-0.10469570267344	10.6624380741687	2.01391619688547e-21	-10.7671337768421
Barnesiella intestinihominis	-0.105567138707658	10.5789120180268	5.76541390327446e-17	-10.6844791567345
Eubacterium eligens	-0.105357332839044	10.5784232100014	9.92436689082265e-17	-10.6837805428405
Parabacteroides merdae	-0.105505474141137	10.4547568713986	3.30122415061691e-10	-10.5602623455397
Bacteroides caccae	-0.104073706195349	10.3627307167638	2.33262673610609e-09	-10.4668044229591
Bacteroides dorei	-0.103703532022303	10.2521618414753	5.16980088736894e-06	-10.3558653734976
Eubacterium ramulus	-0.105567138707658	10.1777916179826	5.0046236746606e-18	-10.2833587566902
Oscillibacter sp 57 20	-0.105567138707658	10.0806238219577	2.50548770748938e-12	-10.1861909606654
Ruminococcus lactaris	-0.105505474141137	10.0757250101811	0.0228474273947421	-10.1812304843223
Roseburia hominis	-0.105567138707658	9.991490452686	4.77642444762001e-20	-10.0970575913937
Roseburia intestinalis	-0.105505474141137	9.79038999047897	2.04331490239047e-08	-9.89589546462011
Alistipes finegoldii	-0.104975171943899	9.71713141924807	1.62386578061651e-18	-9.82210659119197
Eubacterium ventriosum	-0.105567138707658	9.68062902166729	2.55913440030792e-09	-9.78619616037494
Eubacterium siraeum	-0.105505474141137	9.66200398314796	2.04136528349526e-08	-9.7675094572891
Asaccharobacter celatus	-0.104818147647072	9.62148665655219	1.35248350583381e-18	-9.72630480419926
Oscillibacter sp CAG 241	-0.105567138707658	9.51050968828562	1.37231462775418e-14	-9.61607682699327
Firmicutes bacterium CAG 83	-0.105567138707658	9.50776052947067	1.02205021140472e-15	-9.61332766817833
Odoribacter splanchnicus	-0.105505474141137	9.46278540794152	3.52037968385603e-15	-9.56829088208266
Intestinibacter bartlettii	-0.097664330614077	9.26783649533832	0.00010413853400467	-9.3655008259524
Adlercreutzia equolifaciens	-0.105077302338533	9.2561836707877	1.89846856316014e-17	-9.36126097312623
Bacteroides ovatus	-0.104028125682955	9.25332529695232	5.56209058057249e-07	-9.35735342263527
Ruthenibacterium lactatiformans	-0.104551089395632	9.14417141925762	5.09028728482173e-17	-9.24872250865325
Firmicutes bacterium CAG 110	-0.105567138707658	9.0835452556207	0.000144704187648563	-9.18911239432836
Alistipes shahii	-0.105567138707658	9.04567496647072	3.4688442166483e-15	-9.15124210517838
Bacteroides thetaiotaomicron	-0.104085685655117	9.04265856751125	8.44789903733553e-06	-9.14674425316637
Lachnospira pectinoschiza	-0.105077302338533	8.85134689599265	0.0203030800898623	-8.95642419833118
Gordonibacter pamelaeae	-0.0971455141699481	8.65072735667874	6.81416960170761e-17	-8.74787287084868
Slackia isoflavoniconvertens	-0.105505474141137	8.15972142007648	2.41163314168074e-06	-8.26522689421762
Eubacterium sp CAG 38	-0.105567138707658	8.09558643268763	0.00416993341444713	-8.20115357139528
Clostridium leptum	-0.105567138707658	7.88438878251927	2.17101276028626e-10	-7.98995592122692
Collinsella intestinalis	-0.105077302338533	7.85999469381691	1.53860327766372e-19	-7.96507199615544
Enorma massiliensis	-0.105505474141137	7.53450850713887	1.4237730591457e-16	-7.64001398128001
Lawsonibacter asaccharolyticus	-0.105567138707658	7.38910644684282	0.000162527100628534	-7.49467358555048
Anaeromassilibacillus sp An250	-0.105567138707658	7.18460768525321	0.00140533028095959	-7.29017482396087
Roseburia sp CAG 471	-0.105567138707658	7.04833396257072	8.55983728256977e-12	-7.15390110127837
Escherichia coli	-0.0314750439896245	6.84054427194069	5.29510166518157e-05	-6.87201931593031
Streptococcus mitis	5.85800157893222	-0.57780184592535	3.04992911221454e-17	6.43580342485757
Olsenella scatoligenes	-0.10518521667712	6.08587977821806	0.00175753035667779	-6.19106499489518
Streptococcus salivarius	9.318175439175	10.1099620120384	3.55151898352404e-07	-0.791786572863359
Klebsiella pneumoniae	-0.0589746187186449	-0.601160181379338	9.5807227351673e-26	0.542185562660693
Clostridium perfringens	-0.0662481289584964	-0.601455114246993	1.40735186532255e-24	0.535206985288497
Staphylococcus hominis	-0.0718250888769148	-0.606175385109727	7.991338390662e-27	0.534350296232812
Klebsiella oxytoca	-0.0802115962560899	-0.606011750497878	8.76259117196427e-27	0.525800154241788
Klebsiella quasipneumoniae	-0.0785276700145713	-0.603684797522051	1.90011094711155e-26	0.52515712750748
Klebsiella variicola	-0.0772732050669702	-0.601985453857285	6.35818403854984e-26	0.524712248790315
Klebsiella michiganensis	-0.0825775355433412	-0.606011750497878	8.94061202450903e-27	0.523434214954536
Veillonella infantium	-0.0722719720200435	-0.595350144263117	3.18148894839352e-22	0.523078172243073
Staphylococcus aureus	-0.080731908586766	-0.603684797522051	4.1101124172436e-26	0.522952888935285
Veillonella sp T11011 6	-0.0782243506730464	-0.600208397411656	9.44696165801148e-25	0.52198404673861
Bifidobacterium breve	-0.0800383386637548	-0.600208397411656	2.62678591608129e-24	0.520170058747902
Veillonella parvula	-0.0489129759157683	-0.566788643284509	2.80778180762706e-15	0.517875667368741
Cutibacterium avidum	-0.0887026917173801	-0.606473192267758	7.991338390662e-27	0.517770500550378
Veillonella dispar	-0.0676511338329005	-0.585061405117337	2.29925003263099e-18	0.517410271284437
Enterobacter cloacae complex	-0.0883054122374431	-0.601985453857285	2.59782708472696e-25	0.513680041619842
Staphylococcus lugdunensis	-0.0947120622590093	-0.606473192267758	7.991338390662e-27	0.511761130008749
Haemophilus parainfluenzae	-0.0663260656082	-0.57780184592535	1.095232177893e-15	0.51147578031715
Citrobacter youngae	-0.0930987859556865	-0.603783533729663	2.25411389417332e-26	0.510684747773976
Citrobacter freundii	-0.094000753392141	-0.603684797522051	2.79487279682212e-26	0.50968404412991
Finegoldia magna	-0.0902496191823271	-0.598529190887412	1.39645226921779e-24	0.508279571705084
Staphylococcus haemolyticus	-0.0982310759488726	-0.606473192267758	7.991338390662e-27	0.508242116318886
Clostridioides difficile	-0.098493452383395	-0.606473192267758	7.991338390662e-27	0.507979739884363
Negativicoccus succinicivorans	-0.0989778778092211	-0.606473192267758	7.991338390662e-27	0.507495314458537
Clostridium paraputrificum	-0.0909684645616465	-0.598235715735519	1.37901353383463e-23	0.507267251173873
Corynebacterium kroppenstedtii	-0.0988795247915251	-0.606011750497878	8.94061202450903e-27	0.507132225706353
Clostridium sp 7 2 43FAA	-0.0994203794947244	-0.606473192267758	7.991338390662e-27	0.507052812773034
Neisseria flavescens	-0.0993741108344148	-0.606175385109727	7.991338390662e-27	0.506801274275312
Actinomyces urogenitalis	-0.0996826599022002	-0.606473192267758	7.991338390662e-27	0.506790532365558
Veillonella atypica	-0.0771667785487842	-0.583148312963177	5.22149134173774e-19	0.505981534414393
Veillonella seminalis	-0.100631409107994	-0.606473192267758	7.991338390662e-27	0.505841783159764
Enterococcus casseliflavus	-0.0991840842287646	-0.604996111590166	1.82235497448795e-26	0.505812027361402
Lactobacillus rhamnosus	-0.0954100356184122	-0.600825345462035	4.23683270477034e-24	0.505415309843623
Clostridium butyricum	-0.101434938938355	-0.606473192267758	7.991338390662e-27	0.505038253329403
Rothia mucilaginosa	-0.0614031426654538	-0.566067765709512	1.11244508502342e-13	0.504664623044058
Actinomyces radingae	-0.101926931568707	-0.606473192267758	7.991338390662e-27	0.504546260699052
Clostridium neonatale	-0.102086794533372	-0.606473192267758	7.991338390662e-27	0.504386397734387
Pseudomonas aeruginosa group	-0.10177015412559	-0.606011750497878	8.94061202450903e-27	0.504241596372288
Streptococcus agalactiae	-0.0996826599022002	-0.603684797522051	5.06832046502738e-26	0.504002137619851
Candida albicans	-0.102520500222085	-0.606473192267758	7.991338390662e-27	0.503952692045673
Citrobacter pasteurii	-0.102086794533372	-0.606011750497878	7.991338390662e-27	0.503924955964506
Proteus mirabilis	-0.102678541846936	-0.606473192267758	7.991338390662e-27	0.503794650420823
Cutibacterium granulosum	-0.102773843887652	-0.606473192267758	7.991338390662e-27	0.503699348380106
Staphylococcus warneri	-0.102773843887652	-0.606473192267758	7.991338390662e-27	0.503699348380106
Streptococcus pasteurianus	-0.102520500222085	-0.606175385109727	7.991338390662e-27	0.503654884887642
Citrobacter braakii	-0.10293514817488	-0.606473192267758	8.94061202450903e-27	0.503538044092878
Atlantibacter hermannii	-0.102655975034517	-0.606175385109727	7.991338390662e-27	0.50351941007521
Corynebacterium accolens	-0.1029593140892	-0.606473192267758	7.991338390662e-27	0.503513878178559
Citrobacter werkmanii	-0.102982180901572	-0.606473192267758	7.991338390662e-27	0.503491011366187
Haemophilus parahaemolyticus	-0.103006996620959	-0.606473192267758	7.991338390662e-27	0.503466195646799
Raoultella planticola	-0.102773843887652	-0.606175385109727	7.991338390662e-27	0.503401541222075
Varibaculum cambriense	-0.0991840842287646	-0.602572998384884	1.33023468117027e-25	0.503388914156119
Acinetobacter johnsonii	-0.103166737676184	-0.606473192267758	7.991338390662e-27	0.503306454591575
Raoultella ornithinolytica	-0.103006996620959	-0.606175385109727	7.991338390662e-27	0.503168388488767
Enterococcus avium	-0.103323209090811	-0.606473192267758	7.991338390662e-27	0.503149983176947
Serratia marcescens	-0.103323209090811	-0.606473192267758	7.991338390662e-27	0.503149983176947
Streptococcus lutetiensis	-0.101434938938355	-0.604271642332463	1.99164587339003e-26	0.502836703394108
Enterobacter mori	-0.103379016764725	-0.606175385109727	7.991338390662e-27	0.502796368345002
Clostridium baratii	-0.103703532022303	-0.606473192267758	7.991338390662e-27	0.502769660245455
Citrobacter portucalensis	-0.104073706195349	-0.606473192267758	7.991338390662e-27	0.502399486072409
Mixta calida	-0.104073706195349	-0.606473192267758	7.991338390662e-27	0.502399486072409
Aeromonas caviae	-0.10422200623117	-0.606473192267758	7.991338390662e-27	0.502251186036589
Acinetobacter ursingii	-0.104305555675366	-0.606473192267758	7.991338390662e-27	0.502167636592393
Serratia liquefaciens	-0.104305555675366	-0.606473192267758	7.991338390662e-27	0.502167636592393
Candida parapsilosis	-0.104338850753729	-0.606473192267758	7.991338390662e-27	0.502134341514029
Leclercia adecarboxylata	-0.104338850753729	-0.606473192267758	7.991338390662e-27	0.502134341514029
Citrobacter amalonaticus	-0.104361728069845	-0.606473192267758	7.991338390662e-27	0.502111464197914
Megasphaera micronuciformis	-0.104085685655117	-0.606175385109727	8.94061202450903e-27	0.50208969945461
Bifidobacterium scardovii	-0.102941968221278	-0.604996111590166	2.25411389417332e-26	0.502054143368888
Citrobacter koseri	-0.103981697644216	-0.606011750497878	8.94061202450903e-27	0.502030052853661
Morganella morganii	-0.103379016764725	-0.605363923026488	1.14714984669212e-26	0.501984906261763
Klebsiella aerogenes	-0.10422200623117	-0.606175385109727	8.94061202450903e-27	0.501953378878557
Enterococcus gilvus	-0.104551089395632	-0.606473192267758	7.991338390662e-27	0.501922102872127
Streptococcus vestibularis	-0.0741931558225952	-0.576076227497694	1.66560731202015e-14	0.501883071675099
Stenotrophomonas maltophilia	-0.104361728069845	-0.606175385109727	7.991338390662e-27	0.501813657039882
Kluyvera ascorbata	-0.104395059392736	-0.606175385109727	7.991338390662e-27	0.501780325716991
Aeromonas media	-0.10469570267344	-0.606473192267758	7.991338390662e-27	0.501777489594319
Ralstonia pickettii	-0.10469570267344	-0.606473192267758	7.991338390662e-27	0.501777489594319
Peptoniphilus sp HMSC062D09	-0.103323209090811	-0.604996111590166	2.12392142950548e-26	0.501672902499355
Streptococcus pneumoniae	-0.104818147647072	-0.606473192267758	7.991338390662e-27	0.501655044620686
Cutibacterium acnes	-0.0977184088452432	-0.599362876011131	5.09297568592542e-24	0.501644467165888
Actinobaculum massiliense	-0.104551089395632	-0.606175385109727	7.991338390662e-27	0.501624295714095
Citrobacter sp MGH106	-0.104551089395632	-0.606175385109727	7.991338390662e-27	0.501624295714095
Enterococcus hirae	-0.104127039757598	-0.605690064630615	1.32765187211967e-26	0.501563024873017
Anaerococcus hydrogenalis	-0.104975171943899	-0.606473192267758	7.991338390662e-27	0.501498020323859
Bifidobacterium tsurumiense	-0.104975171943899	-0.606473192267758	7.991338390662e-27	0.501498020323859
Clostridium sp MSTE9	-0.104975171943899	-0.606473192267758	7.991338390662e-27	0.501498020323859
Prevotella histicola	-0.104975171943899	-0.606473192267758	7.991338390662e-27	0.501498020323859
Prevotella jejuni	-0.104975171943899	-0.606473192267758	7.991338390662e-27	0.501498020323859
Prevotella melaninogenica	-0.104975171943899	-0.606473192267758	7.991338390662e-27	0.501498020323859
Aggregatibacter segnis	-0.10469570267344	-0.606175385109727	8.94061202450903e-27	0.501479682436287
Terrisporobacter othiniensis	-0.10469570267344	-0.606175385109727	7.991338390662e-27	0.501479682436287
Achromobacter xylosoxidans	-0.104551089395632	-0.606011750497878	8.94061202450903e-27	0.501460661102246
Anaerococcus vaginalis	-0.0991840842287646	-0.600600056648135	9.1682520748743e-25	0.50141597241937
Corynebacterium pyruviciproducens	-0.105077302338533	-0.606473192267758	7.991338390662e-27	0.501395889929225
Enterococcus raffinosus	-0.105077302338533	-0.606473192267758	7.991338390662e-27	0.501395889929225
Enterococcus thailandicus	-0.105077302338533	-0.606473192267758	7.991338390662e-27	0.501395889929225
Klebsiella variicola CAG 634	-0.105077302338533	-0.606473192267758	7.991338390662e-27	0.501395889929225
Lactobacillus johnsonii	-0.105077302338533	-0.606473192267758	7.991338390662e-27	0.501395889929225
Enterococcus gallinarum	-0.103981697644216	-0.605363923026488	1.53935399493949e-26	0.501382225382272
Blautia hansenii	-0.10469570267344	-0.606011750497878	1.03340437311995e-26	0.501316047824438
Acinetobacter pittii	-0.10518521667712	-0.606473192267758	7.991338390662e-27	0.501287975590638
Anaeroglobus geminatus	-0.10518521667712	-0.606473192267758	7.991338390662e-27	0.501287975590638
Campylobacter gracilis	-0.10518521667712	-0.606473192267758	7.991338390662e-27	0.501287975590638
Cloacibacterium normanense	-0.10518521667712	-0.606473192267758	7.991338390662e-27	0.501287975590638
Enterococcus italicus	-0.10518521667712	-0.606473192267758	7.991338390662e-27	0.501287975590638
Shewanella oneidensis	-0.10518521667712	-0.606473192267758	7.991338390662e-27	0.501287975590638
Staphylococcus caprae	-0.10518521667712	-0.606473192267758	7.991338390662e-27	0.501287975590638
Trueperella bernardiae	-0.10518521667712	-0.606473192267758	7.991338390662e-27	0.501287975590638
Vibrio cholerae	-0.10518521667712	-0.606473192267758	7.991338390662e-27	0.501287975590638
Peptoniphilus harei	-0.101434938938355	-0.602653669152035	5.56149508287896e-26	0.50121873021368
Streptococcus infantarius	-0.104551089395632	-0.605690064630615	1.09511335124628e-26	0.501138975234983
Dysgonomonas sp 37 18	-0.105357332839044	-0.606473192267758	7.991338390662e-27	0.501115859428714
Escherichia sp ESNIH1	-0.105357332839044	-0.606473192267758	7.991338390662e-27	0.501115859428714
Kosakonia cowanii	-0.105357332839044	-0.606473192267758	7.991338390662e-27	0.501115859428714
Pantoea brenneri	-0.105357332839044	-0.606473192267758	7.991338390662e-27	0.501115859428714
Pluralibacter gergoviae	-0.105357332839044	-0.606473192267758	7.991338390662e-27	0.501115859428714
Prevotella bergensis	-0.105357332839044	-0.606473192267758	7.991338390662e-27	0.501115859428714
Prevotella nigrescens	-0.105357332839044	-0.606473192267758	7.991338390662e-27	0.501115859428714
Prevotella oris	-0.105357332839044	-0.606473192267758	7.991338390662e-27	0.501115859428714
Stenotrophomonas rhizophila	-0.105357332839044	-0.606473192267758	7.991338390662e-27	0.501115859428714
Veillonella sp CAG 933	-0.105357332839044	-0.606473192267758	7.991338390662e-27	0.501115859428714
Lactobacillus brevis	-0.105077302338533	-0.606175385109727	8.94061202450903e-27	0.501098082771193
Bifidobacterium kashiwanohense	-0.104338850753729	-0.605363923026488	1.53935399493949e-26	0.501025072272759
Hafnia alvei	-0.104338850753729	-0.605363923026488	1.865737039447e-26	0.501025072272759
Lactobacillus reuteri	-0.104395059392736	-0.605363923026488	1.865737039447e-26	0.500968863633752
Acinetobacter schindleri	-0.105505474141137	-0.606473192267758	7.991338390662e-27	0.500967718126622
Bradyrhizobium sp BTAi1	-0.105505474141137	-0.606473192267758	7.991338390662e-27	0.500967718126622
Campylobacter jejuni	-0.105505474141137	-0.606473192267758	7.991338390662e-27	0.500967718126622
Cellulosilyticum lentocellum	-0.105505474141137	-0.606473192267758	7.991338390662e-27	0.500967718126622
Corynebacterium glucuronolyticum	-0.105505474141137	-0.606473192267758	7.991338390662e-27	0.500967718126622
Cupriavidus metallidurans	-0.105505474141137	-0.606473192267758	7.991338390662e-27	0.500967718126622
Delftia tsuruhatensis	-0.105505474141137	-0.606473192267758	7.991338390662e-27	0.500967718126622
Fusobacterium ulcerans	-0.105505474141137	-0.606473192267758	7.991338390662e-27	0.500967718126622
Jonquetella anthropi	-0.105505474141137	-0.606473192267758	7.991338390662e-27	0.500967718126622
Klebsiella grimontii	-0.105505474141137	-0.606473192267758	7.991338390662e-27	0.500967718126622
Kocuria rhizophila	-0.105505474141137	-0.606473192267758	7.991338390662e-27	0.500967718126622
Lactobacillus gallinarum	-0.105505474141137	-0.606473192267758	7.991338390662e-27	0.500967718126622
Microvirgula aerodenitrificans	-0.105505474141137	-0.606473192267758	7.991338390662e-27	0.500967718126622
Porphyromonas endodontalis	-0.105505474141137	-0.606473192267758	7.991338390662e-27	0.500967718126622
Prevotella denticola	-0.105505474141137	-0.606473192267758	7.991338390662e-27	0.500967718126622
Serratia fonticola	-0.105505474141137	-0.606473192267758	7.991338390662e-27	0.500967718126622
Ureaplasma parvum	-0.105505474141137	-0.606473192267758	7.991338390662e-27	0.500967718126622
Acinetobacter variabilis	-0.105567138707658	-0.606473192267758	7.991338390662e-27	0.500906053560101
Akkermansia glycaniphila	-0.105567138707658	-0.606473192267758	7.991338390662e-27	0.500906053560101
Alistipes sp CAG 831	-0.105567138707658	-0.606473192267758	7.991338390662e-27	0.500906053560101
Anaerococcus tetradius	-0.105567138707658	-0.606473192267758	7.991338390662e-27	0.500906053560101
Bacteroides graminisolvens	-0.105567138707658	-0.606473192267758	7.991338390662e-27	0.500906053560101
Bacteroides sartorii	-0.105567138707658	-0.606473192267758	7.991338390662e-27	0.500906053560101
Bacteroides xylanolyticus	-0.105567138707658	-0.606473192267758	7.991338390662e-27	0.500906053560101
Brachyspira pilosicoli	-0.105567138707658	-0.606473192267758	7.991338390662e-27	0.500906053560101
Brevundimonas diminuta	-0.105567138707658	-0.606473192267758	7.991338390662e-27	0.500906053560101
Butyricicoccus pullicaecorum	-0.105567138707658	-0.606473192267758	7.991338390662e-27	0.500906053560101
Campylobacter coli	-0.105567138707658	-0.606473192267758	7.991338390662e-27	0.500906053560101
Candidatus Gastranaerophilales bacterium HUM 9	-0.105567138707658	-0.606473192267758	7.991338390662e-27	0.500906053560101
Candidatus Stoquefichus sp KLE1796	-0.105567138707658	-0.606473192267758	7.991338390662e-27	0.500906053560101
Caulobacter sp FWC26	-0.105567138707658	-0.606473192267758	7.991338390662e-27	0.500906053560101
Criibacterium bergeronii	-0.105567138707658	-0.606473192267758	7.991338390662e-27	0.500906053560101
Edwardsiella tarda	-0.105567138707658	-0.606473192267758	7.991338390662e-27	0.500906053560101
Eubacterium coprostanoligenes	-0.105567138707658	-0.606473192267758	8.94061202450903e-27	0.500906053560101
Fusobacterium necrophorum	-0.105567138707658	-0.606473192267758	7.991338390662e-27	0.500906053560101
Gemmiger sp An87	-0.105567138707658	-0.606473192267758	7.991338390662e-27	0.500906053560101
Helicobacter cinaedi	-0.105567138707658	-0.606473192267758	7.991338390662e-27	0.500906053560101
Lachnoclostridium sp An181	-0.105567138707658	-0.606473192267758	7.991338390662e-27	0.500906053560101
Lachnospiraceae bacterium 2 1 46FAA	-0.105567138707658	-0.606473192267758	7.991338390662e-27	0.500906053560101
Lactobacillus coryniformis	-0.105567138707658	-0.606473192267758	7.991338390662e-27	0.500906053560101
Lactobacillus gigeriorum	-0.105567138707658	-0.606473192267758	7.991338390662e-27	0.500906053560101
Lactobacillus parafarraginis	-0.105567138707658	-0.606473192267758	7.991338390662e-27	0.500906053560101
Lactobacillus perolens	-0.105567138707658	-0.606473192267758	7.991338390662e-27	0.500906053560101
Megamonas rupellensis	-0.105567138707658	-0.606473192267758	7.991338390662e-27	0.500906053560101
Methanobacterium sp MB1	-0.105567138707658	-0.606473192267758	7.991338390662e-27	0.500906053560101
Methanobrevibacter woesei	-0.105567138707658	-0.606473192267758	7.991338390662e-27	0.500906053560101
Mycobacteroides chelonae	-0.105567138707658	-0.606473192267758	7.991338390662e-27	0.500906053560101
Paenibacillus amylolyticus	-0.105567138707658	-0.606473192267758	7.991338390662e-27	0.500906053560101
Pantoea conspicua	-0.105567138707658	-0.606473192267758	7.991338390662e-27	0.500906053560101
Plesiomonas shigelloides	-0.105567138707658	-0.606473192267758	7.991338390662e-27	0.500906053560101
Prevotella amnii	-0.105567138707658	-0.606473192267758	7.991338390662e-27	0.500906053560101
Pseudoglutamicibacter albus	-0.105567138707658	-0.606473192267758	7.991338390662e-27	0.500906053560101
Pseudomonas lundensis	-0.105567138707658	-0.606473192267758	7.991338390662e-27	0.500906053560101
Pseudomonas psychrophila	-0.105567138707658	-0.606473192267758	7.991338390662e-27	0.500906053560101
Sneathia amnii	-0.105567138707658	-0.606473192267758	7.991338390662e-27	0.500906053560101
Streptococcus equinus	-0.105567138707658	-0.606473192267758	7.991338390662e-27	0.500906053560101
Treponema berlinense	-0.105567138707658	-0.606473192267758	7.991338390662e-27	0.500906053560101
Treponema succinifaciens	-0.105567138707658	-0.606473192267758	7.991338390662e-27	0.500906053560101
Enterococcus durans	-0.102833246710842	-0.603684797522051	9.5807227351673e-26	0.500851550811209
Bifidobacterium pseudolongum	-0.105357332839044	-0.606175385109727	7.991338390662e-27	0.500818052270683
Enterococcus malodoratus	-0.105357332839044	-0.606175385109727	7.991338390662e-27	0.500818052270683
Lactobacillus paraplantarum	-0.105357332839044	-0.606175385109727	7.991338390662e-27	0.500818052270683
Pseudescherichia vulneris	-0.105357332839044	-0.606175385109727	7.991338390662e-27	0.500818052270683
Fusobacterium equinum	-0.105505474141137	-0.606175385109727	7.991338390662e-27	0.50066991096859
Fusobacterium gonidiaformans	-0.105505474141137	-0.606175385109727	7.991338390662e-27	0.50066991096859
Lautropia mirabilis	-0.105505474141137	-0.606175385109727	7.991338390662e-27	0.50066991096859
Peptoniphilus sp BV3C26	-0.105505474141137	-0.606175385109727	7.991338390662e-27	0.50066991096859
Lactobacillus kalixensis	-0.105357332839044	-0.606011750497878	1.09511335124628e-26	0.500654417658833
Lactobacillus iners	-0.105077302338533	-0.605690064630615	1.32765187211967e-26	0.500612762292081
Alloprevotella tannerae	-0.105567138707658	-0.606175385109727	7.991338390662e-27	0.500608246402069
Bifidobacterium ruminantium	-0.105567138707658	-0.606175385109727	7.991338390662e-27	0.500608246402069
Cetobacterium somerae	-0.105567138707658	-0.606175385109727	7.991338390662e-27	0.500608246402069
Clostridium sp CAG 678	-0.105567138707658	-0.606175385109727	2.72773877255938e-26	0.500608246402069
Eubacterium sp CAG 786	-0.105567138707658	-0.606175385109727	7.991338390662e-27	0.500608246402069
Firmicutes bacterium CAG 646	-0.105567138707658	-0.606175385109727	1.53935399493949e-26	0.500608246402069
Lactobacillus buchneri	-0.105567138707658	-0.606175385109727	7.991338390662e-27	0.500608246402069
Lactobacillus farciminis	-0.105567138707658	-0.606175385109727	8.94061202450903e-27	0.500608246402069
Prevotella sp CAG 1320	-0.105567138707658	-0.606175385109727	8.94061202450903e-27	0.500608246402069
Rikenella microfusus	-0.105567138707658	-0.606175385109727	1.09511335124628e-26	0.500608246402069
Lactobacillus animalis	-0.105505474141137	-0.606011750497878	8.94061202450903e-27	0.500506276356741
Lactobacillus antri	-0.105505474141137	-0.606011750497878	8.94061202450903e-27	0.500506276356741
Prevotella intermedia	-0.105505474141137	-0.606011750497878	8.94061202450903e-27	0.500506276356741
Streptococcus gallolyticus	-0.105505474141137	-0.606011750497878	8.94061202450903e-27	0.500506276356741
Lactobacillus parabuchneri	-0.10518521667712	-0.605690064630615	1.32765187211967e-26	0.500504847953494
Campylobacter ureolyticus	-0.104551089395632	-0.604996111590166	1.53935399493949e-26	0.500445022194535
Coprobacter sp	-0.105567138707658	-0.606011750497878	1.09511335124628e-26	0.50044461179022
Fusobacterium varium	-0.105567138707658	-0.606011750497878	8.94061202450903e-27	0.50044461179022
Parabacteroides gordonii	-0.105567138707658	-0.606011750497878	1.53935399493949e-26	0.50044461179022
Enterobacter bugandensis	-0.105357332839044	-0.605690064630615	1.32765187211967e-26	0.50033273179157
Leuconostoc citreum	-0.105357332839044	-0.605690064630615	1.28063609290219e-26	0.50033273179157
Bacteroides sp D2	-0.105505474141137	-0.605690064630615	1.865737039447e-26	0.500184590489478
Lactobacillus oris	-0.104127039757598	-0.604271642332463	3.37625883793476e-26	0.500144602574866
Anaerobiospirillum thomasii	-0.105567138707658	-0.605690064630615	1.53935399493949e-26	0.500122925922957
Bacteroides sp CAG 927	-0.105567138707658	-0.605690064630615	1.53935399493949e-26	0.500122925922957
Barnesiella sp An22	-0.105567138707658	-0.605690064630615	2.72773877255938e-26	0.500122925922957
Firmicutes bacterium CAG 791	-0.105567138707658	-0.605690064630615	1.32765187211967e-26	0.500122925922957
Prevotella sp CAG 755	-0.105567138707658	-0.605690064630615	1.53935399493949e-26	0.500122925922957
Streptococcus macedonicus	-0.105567138707658	-0.605690064630615	1.32765187211967e-26	0.500122925922957
Corynebacterium amycolatum	-0.103703532022303	-0.603783533729663	2.72773877255938e-26	0.500080001707359
Anaerococcus lactolyticus	-0.105357332839044	-0.605363923026488	1.53935399493949e-26	0.500006590187444
Lactobacillus paragasseri	-0.0989339026619755	-0.598839642959358	6.64645479305047e-24	0.499905740297382
Fusobacterium mortiferum	-0.105505474141137	-0.605363923026488	1.53935399493949e-26	0.499858448885351
Fusobacterium naviforme	-0.10518521667712	-0.604996111590166	1.53935399493949e-26	0.499810894913046
Acidaminococcus sp CAG 542	-0.105567138707658	-0.605363923026488	1.53935399493949e-26	0.499796784318831
Bacteroides fluxus	-0.105567138707658	-0.605363923026488	4.1101124172436e-26	0.499796784318831
Comamonas kerstersii	-0.105567138707658	-0.605363923026488	2.25411389417332e-26	0.499796784318831
Pediococcus acidilactici	-0.105567138707658	-0.605363923026488	1.53935399493949e-26	0.499796784318831
Prevotella buccae	-0.105567138707658	-0.605363923026488	1.865737039447e-26	0.499796784318831
Prevotella sp CAG 1031	-0.105567138707658	-0.605363923026488	2.72773877255938e-26	0.499796784318831
Prevotella sp CAG 1124	-0.105567138707658	-0.605363923026488	1.865737039447e-26	0.499796784318831
Prevotella sp CAG 924	-0.105567138707658	-0.605363923026488	2.25411389417332e-26	0.499796784318831
Pyramidobacter piscolens	-0.105567138707658	-0.605363923026488	1.53935399493949e-26	0.499796784318831
Lactobacillus fermentum	-0.100631409107994	-0.600389519035225	5.10493324023947e-24	0.499758109927231
Bifidobacterium gallinarum	-0.105357332839044	-0.604996111590166	5.06832046502738e-26	0.499638778751122
Lactococcus raffinolactis	-0.105357332839044	-0.604996111590166	1.76919218263775e-26	0.499638778751122
Lactobacillus vaginalis	-0.10422200623117	-0.603783533729663	4.01991940413686e-26	0.499561527498493
Prevotella sp S7 1 8	-0.105505474141137	-0.604996111590166	1.53935399493949e-26	0.499490637449029
Firmicutes bacterium CAG 424	-0.105567138707658	-0.604996111590166	3.37625883793476e-26	0.499428972882508
Lactobacillus amylovorus	-0.105567138707658	-0.604996111590166	5.06832046502738e-26	0.499428972882508
Leuconostoc lactis	-0.105567138707658	-0.604996111590166	1.865737039447e-26	0.499428972882508
Fusobacterium nucleatum	-0.104338850753729	-0.603684797522051	2.16313710203064e-26	0.499345946768322
Porphyromonas sp HMSC065F10	-0.10469570267344	-0.603783533729663	1.865737039447e-26	0.499087831056223
Weissella confusa	-0.10518521667712	-0.604271642332463	2.69089035817264e-26	0.499086425655343
Clostridium aldenense	-0.10469570267344	-0.603624607530733	2.36294171004494e-26	0.498928904857293
Bifidobacterium saeculare	-0.105357332839044	-0.604271642332463	5.06832046502738e-26	0.498914309493419
Gemella asaccharolytica	-0.103703532022303	-0.602572998384884	6.11273224133337e-26	0.49886946636258
Lactobacillus gasseri	-0.0993741108344148	-0.598235715735519	8.87913729267849e-24	0.498861604901105
Scardovia wiggsiae	-0.102773843887652	-0.601619711908352	1.41835009074959e-24	0.4988458680207
Clostridium ventriculi	-0.105505474141137	-0.604271642332463	3.37625883793476e-26	0.498766168191326
Megasphaera sp MJR8396C	-0.105567138707658	-0.604271642332463	4.1101124172436e-26	0.498704503624806
Prevotella sp CAG 1058	-0.105567138707658	-0.604271642332463	4.1101124172436e-26	0.498704503624806
Blautia coccoides	-0.105077302338533	-0.603684797522051	6.27520909790508e-26	0.498607495183518
Erysipelothrix larvae	-0.10518521667712	-0.603783533729663	2.25411389417332e-26	0.498598317052542
Bacteroides coagulans	-0.105077302338533	-0.603624607530733	2.89671024048326e-26	0.498547305192199
Prevotella colorans	-0.10518521667712	-0.603684797522051	2.5785782027721e-26	0.498499580844931
Bifidobacterium pullorum	-0.105357332839044	-0.603778922604663	9.5807227351673e-26	0.498421589765619
Lactobacillus crispatus	-0.104305555675366	-0.602653669152035	1.10585431723712e-25	0.498348113476669
Atopobium vaginae	-0.105357332839044	-0.603684797522051	4.1101124172436e-26	0.498327464683007
Peptostreptococcus anaerobius	-0.102596943597204	-0.600825345462035	1.13926617417489e-24	0.49822840186483
Bacteroides sp 43 108	-0.105567138707658	-0.603783533729663	4.1101124172436e-26	0.498216395022005
Bacteroides sp CAG 633	-0.105567138707658	-0.603783533729663	2.72773877255938e-26	0.498216395022005
Clostridium sp CAG 964	-0.105567138707658	-0.603783533729663	2.72773877255938e-26	0.498216395022005
Megasphaera sp DISK 18	-0.105567138707658	-0.603783533729663	5.06832046502738e-26	0.498216395022005
Absiella dolichum	-0.105567138707658	-0.603684797522051	6.27520909790508e-26	0.498117658814393
Clostridium sp CAG 632	-0.105567138707658	-0.603684797522051	4.1101124172436e-26	0.498117658814393
Prevotella sp 885	-0.105567138707658	-0.603684797522051	9.5807227351673e-26	0.498117658814393
Prevotella sp CAG 1092	-0.105567138707658	-0.603684797522051	7.82928982071704e-26	0.498117658814393
Bacteroides sp CAG 462	-0.105567138707658	-0.603624607530733	9.5807227351673e-26	0.498057468823075
Prevotella sp CAG 5226	-0.105567138707658	-0.603624607530733	1.85622268852971e-25	0.498057468823075
Lactococcus garvieae	-0.105357332839044	-0.603147496241627	4.01991940413686e-26	0.497790163402582
Escherichia marmotae	-0.10469570267344	-0.602419646527311	1.46990906889677e-25	0.497723943853871
Blautia producta	-0.105505474141137	-0.603147496241627	2.30411884892322e-25	0.49764202210049
Haemophilus pittmaniae	-0.105505474141137	-0.603147496241627	9.03859949237482e-26	0.49764202210049
Bacteroides sp OM08 11	-0.105567138707658	-0.603147496241627	5.06832046502738e-26	0.497580357533969
Lactobacillus plantarum	-0.104338850753729	-0.601861994738999	2.86950838707538e-25	0.49752314398527
Pediococcus pentosaceus	-0.10518521667712	-0.602572998384884	9.5807227351673e-26	0.497387781707763
Porphyromonas uenonis	-0.105357332839044	-0.602653669152035	7.21800635512879e-26	0.497296336312991
Weissella cibaria	-0.105357332839044	-0.602653669152035	1.84892885427304e-25	0.497296336312991
Gardnerella vaginalis	-0.10518521667712	-0.602411270426965	1.37097184595605e-25	0.497226053749845
Lactococcus petauri	-0.105357332839044	-0.602572998384884	5.93105290983292e-26	0.497215665545839
Clostridium sp CAG 590	-0.105567138707658	-0.602653669152035	1.85622268852971e-25	0.497086530444377
Megamonas funiformis CAG 377	-0.105567138707658	-0.602572998384884	8.46428540710665e-25	0.497005859677226
Prevotella sp AM42 24	-0.105567138707658	-0.602572998384884	5.49280462021135e-25	0.497005859677226
Prevotella sp CAG 891	-0.105567138707658	-0.602572998384884	9.5807227351673e-26	0.497005859677226
Blautia sp An249	-0.105567138707658	-0.602411270426965	8.46428540710665e-25	0.496844131719307
Fusobacterium sp CAG 439	-0.105567138707658	-0.602411270426965	3.53501439902441e-25	0.496844131719307
Campylobacter hominis	-0.105357332839044	-0.602142441117496	1.25475186338408e-25	0.496785108278452
Prevotella disiens	-0.10518521667712	-0.601861994738999	3.20515610459333e-25	0.496676778061879
Bacteroides sp CAG 530	-0.105567138707658	-0.602142441117496	2.30411884892322e-25	0.496575302409839
Atopobium minutum	-0.104305555675366	-0.600825345462035	4.39039823481631e-25	0.496519789786669
Prevotella timonensis	-0.103703532022303	-0.600208397411656	6.80816322962248e-25	0.496504865389353
Enterococcus faecium	-0.0969386281928354	-0.593413050754854	5.15819715791967e-23	0.496474422562019
Peptoniphilus lacrimalis	-0.10469570267344	-0.601160181379338	2.08151541729135e-25	0.496464478705898
Bacteroides sp CAG 598	-0.105567138707658	-0.601985453857285	8.46428540710665e-25	0.496418315149628
Brachyspira sp CAG 700	-0.105567138707658	-0.601985453857285	3.53501439902441e-25	0.496418315149628
Clostridium scindens	-0.105567138707658	-0.601985453857285	2.86950838707538e-25	0.496418315149628
Firmicutes bacterium CAG 555	-0.105567138707658	-0.601985453857285	6.80816322962248e-25	0.496418315149628
Prevotella sp CAG 617	-0.105567138707658	-0.601985453857285	2.30411884892322e-25	0.496418315149628
Ruminococcus sp CAG 579	-0.105567138707658	-0.601985453857285	3.53501439902441e-25	0.496418315149628
Bacteroides sp CAG 661	-0.105567138707658	-0.601861994738999	4.39976497770526e-25	0.496294856031342
Clostridium sp CAG 411	-0.105567138707658	-0.601861994738999	6.80816322962248e-25	0.496294856031342
Clostridium bolteae CAG 59	-0.104305555675366	-0.600600056648135	2.92419506815641e-25	0.496294500972769
Clostridium sp CAG 299	-0.105567138707658	-0.601619711908352	1.14469488658911e-23	0.496052573200694
Clostridium sp CAG 510	-0.105567138707658	-0.601619711908352	2.50809348068588e-24	0.496052573200694
Prevotella bivia	-0.103323209090811	-0.599362876011131	2.36540396224721e-24	0.49603966692032
Solobacterium moorei	-0.104818147647072	-0.600600056648135	5.21280298946893e-25	0.495781909001063
Parvimonas sp KA00067	-0.105505474141137	-0.601160181379338	6.05147907502943e-25	0.495654707238201
Prevotella sp CAG 873	-0.105505474141137	-0.601160181379338	1.5022759672646e-24	0.495654707238201
Anaerotignum lactatifermentans	-0.105567138707658	-0.601160181379338	5.05344664378516e-24	0.49559304267168
Clostridium clostridioforme	-0.104127039757598	-0.599362876011131	1.27540497948225e-24	0.495235836253533
Streptococcus infantis	-0.0917610354487394	-0.58687771022105	3.84121224717052e-20	0.495116674772311
Odoribacter laneus	-0.105567138707658	-0.600208397411656	1.05193648121813e-24	0.494641258703999
Prevotella sp CAG 485	-0.105567138707658	-0.600208397411656	9.95235009748566e-23	0.494641258703999
Lactobacillus mucosae	-0.104975171943899	-0.599362876011131	6.3791339293844e-23	0.494387704067232
Acidaminococcus fermentans	-0.105567138707658	-0.599836558165277	2.50809348068588e-24	0.494269419457619
Lactobacillus salivarius	-0.104305555675366	-0.598235715735519	7.94676011547661e-24	0.493930160060154
Ruminococcus sp CAG 624	-0.105567138707658	-0.599362876011131	3.89419685794455e-24	0.493795737303473
Lactobacillus curvatus	-0.105567138707658	-0.598839642959358	2.50809348068588e-24	0.4932725042517
Firmicutes bacterium CAG 534	-0.105567138707658	-0.598529190887412	4.82631400661996e-24	0.492962052179754
Haemophilus sp HMSC71H05	-0.0942415831146648	-0.587001170350731	8.61916352979343e-19	0.492759587236066
Tyzzerella nexilis	-0.10469570267344	-0.597279435411556	6.47769844343642e-23	0.492583732738116
Prevotella buccalis	-0.104305555675366	-0.596837624291021	7.590866178757e-24	0.492532068615656
Dialister succinatiphilus	-0.105567138707658	-0.598024371144515	2.20269141317949e-23	0.492457232436857
Prevotella sp CAG 520	-0.105567138707658	-0.597939530252445	1.53074361413244e-22	0.492372391544787
Porphyromonas asaccharolytica	-0.105077302338533	-0.597424139563286	3.82199979508956e-24	0.492346837224753
Parvimonas micra	-0.104975171943899	-0.596837624291021	1.44332365251754e-23	0.491862452347122
Anaerotruncus sp CAG 528	-0.105567138707658	-0.597424139563286	6.66076628392579e-22	0.491857000855628
Dorea sp CAG 317	-0.105567138707658	-0.597279435411556	1.88875791105392e-22	0.491712296703898
Clostridium asparagiforme	-0.10518521667712	-0.596837624291021	5.17025430253598e-23	0.491652407613901
Megamonas hypermegale	-0.105505474141137	-0.596837624291021	2.33627878562329e-22	0.491332150149885
Bacteroides sp CAG 443	-0.105567138707658	-0.596616828724459	1.5379075854273e-21	0.491049690016801
Bacteroides pectinophilus	-0.105567138707658	-0.596391717112226	6.47769844343642e-23	0.490824578404569
Prevotella sp CAG 1185	-0.105567138707658	-0.59631852874006	5.42823680472456e-22	0.490751390032402
Roseburia sp CAG 303	-0.105567138707658	-0.59631852874006	6.66076628392579e-22	0.490751390032402
Actinomyces sp oral taxon 181	-0.0995158311438758	-0.589935075889678	1.23911183447779e-20	0.490419244745802
Parabacteroides sp CAG 409	-0.105567138707658	-0.595863929348781	4.31974397567458e-21	0.490296790641124
Prevotella corporis	-0.104975171943899	-0.595089026452741	7.10735924525201e-23	0.490113854508842
Megamonas funiformis	-0.105357332839044	-0.595350144263117	1.24847649238228e-21	0.489992811424073
Erysipelatoclostridium ramosum	-0.0998915498137406	-0.589806895878561	1.31925608892035e-20	0.48991534606482
Oxalobacter formigenes	-0.105567138707658	-0.595350144263117	5.42823680472456e-22	0.489783005555459
Bacteroides nordii	-0.105505474141137	-0.595089026452741	4.40924311490705e-22	0.489583552311604
Alloscardovia omnicolens	-0.104338850753729	-0.593677849383507	2.78778991349629e-21	0.489338998629778
Ruminococcus sp CAG 563	-0.105567138707658	-0.594332186946936	2.88849811486281e-22	0.488765048239278
Bacteroides faecis CAG 32	-0.10518521667712	-0.593413050754854	1.46211875145084e-20	0.488227834077734
Megasphaera elsdenii	-0.105567138707658	-0.593731016412149	1.24847649238228e-21	0.488163877704491
Eisenbergiella massiliensis	-0.104975171943899	-0.593009809024331	8.01841149627266e-21	0.488034637080432
Alistipes sp An31A	-0.105567138707658	-0.593111933715266	1.77328674931125e-20	0.487544795007608
Eubacterium sp OM08 24	-0.105567138707658	-0.593009809024331	3.30140134903875e-20	0.487442670316673
Streptococcus oralis	-0.0967093909240749	-0.584070944877524	1.2137140192304e-19	0.487361553953449
Dielma fastidiosa	-0.105567138707658	-0.592870546790664	3.51487954244922e-21	0.487303408083006
Sellimonas intestinalis	-0.105077302338533	-0.592379082125767	5.08588564705071e-19	0.487301779787234
Victivallis vadensis	-0.105567138707658	-0.592299606980668	3.51487954244922e-21	0.48673246827301
Clostridium symbiosum	-0.10469570267344	-0.590689127639593	4.6970550123778e-21	0.485993424966153
Clostridium sp CAG 413	-0.105567138707658	-0.591402328567863	9.75580639898432e-21	0.485835189860205
Prevotella stercorea	-0.105567138707658	-0.591402328567863	7.3593537059562e-20	0.485835189860205
Actinomyces turicensis	-0.102903242654526	-0.588322577423238	7.5601598163805e-20	0.485419334768712
Hungatella hathewayi	-0.102903242654526	-0.588322577423238	8.91220028831501e-21	0.485419334768712
Clostridium sp CAG 242	-0.105567138707658	-0.590971490044601	1.08996051887471e-19	0.485404351336943
Lactobacillus acidophilus	-0.104395059392736	-0.589611131965136	1.10864678467662e-19	0.485216072572401
Faecalicoccus pleomorphus	-0.105567138707658	-0.590270797675961	3.56722095625258e-19	0.484703658968304
Mitsuokella multacida	-0.105567138707658	-0.590078592426393	1.08996051887471e-19	0.484511453718735
Bacteroides coprophilus	-0.105567138707658	-0.589806895878561	4.02599122032896e-20	0.484239757170903
Mitsuokella jalaludinii	-0.105567138707658	-0.589611131965136	1.96825234100279e-19	0.484043993257479
Bifidobacterium dentium	-0.0943651883442472	-0.578022854527732	1.93276449238325e-16	0.483657666183484
Lactobacillus sakei	-0.10518521667712	-0.588744237567035	4.33888955744386e-18	0.483559020889914
Blautia sp CAG 257	-0.105567138707658	-0.588744237567035	9.41512802396925e-19	0.483177098859377
Ruminococcus obeum CAG 39	-0.105567138707658	-0.588432559180313	2.97327439526836e-18	0.482865420472655
Clostridium citroniae	-0.105077302338533	-0.587538653753292	9.16124601539207e-21	0.482461351414759
Ruminococcus sp CAG 403	-0.105567138707658	-0.587709403911484	6.4047052069619e-19	0.482142265203826
Lactobacillus ruminis	-0.10503145946771	-0.587001170350731	2.02862282035929e-18	0.481969710883021
Actinomyces graevenitzii	-0.102833246710842	-0.584070944877524	9.85482820943961e-18	0.481237698166682
Bifidobacterium angulatum	-0.105567138707658	-0.585471069751741	9.25767213077165e-18	0.479903931044083
Butyrivibrio sp CAG 318	-0.105567138707658	-0.585179892626113	3.56341503418106e-18	0.479612753918455
Methanosphaera stadtmanae	-0.105567138707658	-0.585179892626113	2.01458793531612e-18	0.479612753918455
Acidaminococcus intestini	-0.105505474141137	-0.58478156381328	3.94156575386689e-18	0.479276089672143
Ruminococcus sp CAG 488	-0.105567138707658	-0.584516883516652	1.62736223744332e-17	0.478949744808994
Dialister sp CAG 357	-0.105567138707658	-0.584245252296097	5.93674901846966e-17	0.478678113588439
Coprobacillus cateniformis	-0.104361728069845	-0.582435436827703	7.09487792326752e-17	0.478073708757859
Parabacteroides johnsonii	-0.105505474141137	-0.583096204529052	3.61077883798959e-16	0.477590730387915
Blautia hydrogenotrophica	-0.105567138707658	-0.582927472335742	2.14350773251601e-15	0.477360333628085
Alistipes onderdonkii	-0.105567138707658	-0.582885285067669	7.09487792326752e-17	0.477318146360011
Desulfovibrionaceae bacterium	-0.105567138707658	-0.582630241856475	2.84169553393675e-17	0.477063103148818
Clostridium bolteae	-0.104073706195349	-0.581105501677656	5.15844629337658e-18	0.477031795482307
Clostridium saccharolyticum	-0.105505474141137	-0.582219236615884	1.19820273935891e-14	0.476713762474747
Pseudoflavonifractor sp An184	-0.105567138707658	-0.582219236615884	7.17843041564688e-15	0.476652097908226
Prevotella sp CAG 279	-0.105567138707658	-0.58191054037716	1.49572323581555e-15	0.476343401669502
Bacteroides coprocola	-0.105357332839044	-0.581382044517956	2.52888119249279e-16	0.476024711678912
Ruminococcus sp CAG 330	-0.105567138707658	-0.580916129256104	3.58795682829619e-15	0.475348990548446
Streptococcus gordonii	-0.104361728069845	-0.578022854527732	1.03302144669556e-15	0.473661126457887
Phascolarctobacterium sp CAG 266	-0.105567138707658	-0.579185741436335	4.61607948079925e-14	0.473618602728678
Bacteroides faecis	-0.104818147647072	-0.57793790155421	4.60244085161015e-13	0.473119753907138
Streptococcus sanguinis	-0.105077302338533	-0.577675054507392	2.2907232178245e-15	0.472597752168859
Parabacteroides goldsteinii	-0.105567138707658	-0.577549366436199	1.18597618616625e-14	0.471982227728541
Streptococcus anginosus group	-0.0978628076654461	-0.569840791937249	1.77620817992008e-14	0.471977984271803
Lactobacillus delbrueckii	-0.10518521667712	-0.576421275586727	6.47019685668535e-13	0.471236058909606
Clostridium sp CAG 253	-0.105567138707658	-0.575841440017688	3.54574453010465e-12	0.47027430131003
Monoglobus pectinilyticus	-0.105567138707658	-0.574430854852194	4.51351449864073e-10	0.468863716144537
Proteobacteria bacterium CAG 139	-0.105567138707658	-0.574149855669608	8.20414233794919e-12	0.46858271696195
Catenibacterium mitsuokai	-0.105567138707658	-0.573547479401642	6.28508061269388e-13	0.467980340693984
Streptococcus mutans	-0.105077302338533	-0.572176915986718	9.25455313652838e-13	0.467099613648185
Bacteroides plebeius	-0.105567138707658	-0.571401789610644	1.86915706243277e-11	0.465834650902987
Butyrivibrio crossotus	-0.105567138707658	-0.571401789610644	2.23094896181498e-12	0.465834650902987
Bacteroides salyersiae	-0.105505474141137	-0.569034575038175	1.11072377730531e-11	0.463529100897038
Bifidobacterium animalis	-0.103323209090811	-0.566584622022843	1.07272515787698e-11	0.463261412932032
Bacteroides clarus	-0.105567138707658	-0.566144908847602	1.46228248954442e-10	0.460577770139944
Phascolarctobacterium succinatutens	-0.105567138707658	-0.566067765709512	3.93328281535742e-09	0.460500627001855
Eisenbergiella tayi	-0.105505474141137	-0.565210973597562	8.86448737676411e-12	0.459705499456425
Phascolarctobacterium faecium	-0.105357332839044	-0.56489920218058	1.6012731476907e-09	0.459541869341536
Faecalitalea cylindroides	-0.105567138707658	-0.563974751942901	5.17845525878211e-10	0.458407613235243
Bacteroides intestinalis	-0.105505474141137	-0.561741542219165	4.47943962226917e-09	0.456236068078028
Lactococcus lactis	-0.104073706195349	-0.560276481518018	6.56361051917689e-09	0.456202775322669
Firmicutes bacterium CAG 238	-0.105567138707658	-0.561265543957	1.35527571814161e-09	0.455698405249342
Bacteroides sp CAG 144	-0.105567138707658	-0.55880799875398	7.53283572512058e-09	0.453240860046323
Ruminococcus gnavus	-0.0993604949844335	-0.551725263716755	1.548466732694e-07	0.452364768732322
Bacteroides finegoldii	-0.105567138707658	-0.557734343077621	9.74137452746996e-09	0.452167204369963
Clostridium innocuum	-0.102484157408018	-0.552886049981465	7.17398528195948e-08	0.450401892573447
Actinomyces sp HMSC035G02	-0.0996826599022002	-0.549430145810591	2.54418404391697e-08	0.449747485908391
Intestinimonas butyriciproducens	-0.105567138707658	-0.554320452929545	4.40113781173031e-08	0.448753314221888
Clostridium spiroforme	-0.105077302338533	-0.553297953160516	1.24021145534373e-06	0.448220650821983
Eubacterium sp CAG 251	-0.105567138707658	-0.552521510147655	5.24355690622876e-07	0.446954371439997
Clostridium sp CAG 58	-0.105567138707658	-0.551661197951935	2.97858983907037e-07	0.446094059244278
Ruminococcus callidus	-0.105567138707658	-0.548102245570509	1.05142671180301e-05	0.442535106862851
Eubacterium sp CAG 274	-0.105567138707658	-0.547132511240926	0.000134436686651161	0.441565372533268
Firmicutes bacterium CAG 145	-0.105505474141137	-0.54524890083831	9.5210508043714e-06	0.439743426697174
Roseburia sp CAG 182	-0.105567138707658	-0.54358869237979	2.81185946198899e-05	0.438021553672133
Desulfovibrio piger	-0.105505474141137	-0.542138571834782	2.90002694245741e-05	0.436633097693645
Bacteroides eggerthii	-0.105505474141137	-0.540935399695915	1.89468714275973e-05	0.435429925554778
Dialister invisus	-0.105505474141137	-0.540565682985557	0.00449646695361729	0.435060208844421
Bifidobacterium pseudocatenulatum	-0.10073216075335	-0.53512028105593	0.000244510209797241	0.434388120302581
Bifidobacterium catenulatum	-0.104395059392736	-0.537985713194416	0.0003155323520143	0.43359065380168
Eubacterium sp CAG 180	-0.105567138707658	-0.537250259933184	9.38765340744934e-05	0.431683121225526
Coprobacter fastidiosus	-0.105567138707658	-0.536061058904287	0.000266885875544603	0.43049392019663
Roseburia sp CAG 309	-0.105567138707658	-0.536061058904287	0.000207120071114401	0.43049392019663
Bacteroides fragilis	-0.102252206865938	-0.530066567463578	0.000424758279491375	0.42781436059764
Firmicutes bacterium CAG 170	-0.105567138707658	-0.526514117604768	0.000476280151090103	0.42094697889711
Parasutterella excrementihominis	-0.105505474141137	-0.525771063907051	0.000683764928571263	0.420265589765915
Firmicutes bacterium CAG 95	-0.105567138707658	-0.512628616691103	0.00876921273962264	0.407061477983445
Actinomyces sp ICM47	-0.104073706195349	-0.510832436867548	0.00903032268325161	0.406758730672199
Alistipes inops	-0.105567138707658	-0.511514572119582	0.0466223267461461	0.405947433411924
Clostridium disporicum	-0.0990452025165303	-0.503836826755039	0.0378328277415924	0.404791624238509
Bacteroides massiliensis	-0.105357332839044	-0.499409937938451	0.0494921957076053	0.394052605099407

## Sheet: Bifido_branch_tip_vs_root
Species	24	8	fdr	delta
Bifidobacterium bifidum	13.9025968429535	-0.482913180835731	0.00156513974406915	14.3855100237893
Ruminococcus bromii	-0.226632590452156	14.1578440101243	1.07024802415024e-05	-14.3844766005764
Dorea longicatena	-0.203849963413612	12.9911764386895	3.59536718010587e-05	-13.1950264021031
Eubacterium hallii	-0.219829767369506	12.7841936427913	0.000357458900992835	-13.0040234101608
Coprococcus comes	-0.231559466171239	12.5725679350791	9.67377151458847e-05	-12.8041274012503
Eubacterium rectale	-0.185770455661826	12.4078764313105	0.00021544829479238	-12.5936468869723
Ruminococcus torques	-0.185770455661826	12.3705957901038	7.99895931520069e-05	-12.5563662457657
Roseburia faecis	-0.173319318098945	12.3754020638787	0.00177676330797873	-12.5487213819777
Bacteroides uniformis	-0.159218683497885	12.3078317881456	7.04664641340403e-08	-12.4670504716435
Alistipes putredinis	-0.229984493506392	12.0971957223625	2.90676917001324e-06	-12.3271802158689
Blautia obeum	-0.219829767369506	12.0699954755851	1.7480158525066e-06	-12.2898252429546
Bifidobacterium breve	11.4711260240243	-0.600208397411656	1.48375459360513e-07	12.071334421436
Dorea formicigenerans	-0.219829767369506	11.7317047907643	0.000137325540522787	-11.9515345581338
Bacteroides vulgatus	-0.112932041858541	11.827186184114	0.000139362391954112	-11.9401182259726
Coprococcus catus	-0.236581543491765	11.4996766285651	5.9114031817118e-07	-11.7362581720568
Ruminococcus bicirculans	-0.241834778891111	11.4595774996893	3.22670204771082e-05	-11.7014122785804
Ruminococcus gnavus	10.7399461747249	-0.551725263716755	0.00141978685840868	11.2916714384417
Agathobaculum butyriciproducens	-0.191127688100012	11.0436193673757	0.0269684616561521	-11.2347470554757
Akkermansia muciniphila	-0.191127688100012	10.9627090378021	0.0136534182529053	-11.1538367259021
Roseburia inulinivorans	-0.229984493506392	10.7620068071632	9.90832025017135e-07	-10.9919913006696
Gemmiger formicilis	-0.231559466171239	10.7177780298588	1.16782204944805e-05	-10.94933749603
Parabacteroides distasonis	-0.216731498868722	10.6624380741687	7.34894016865925e-07	-10.8791695730374
Barnesiella intestinihominis	-0.241834778891111	10.5789120180268	1.25874347699507e-05	-10.8207467969179
Eubacterium eligens	-0.187416212493902	10.5784232100014	1.52523508965394e-05	-10.7658394224953
Parabacteroides merdae	-0.225361749630589	10.4547568713986	0.000966968411142564	-10.6801186210291
Bacteroides caccae	-0.225361749630589	10.3627307167638	0.00165704690784445	-10.5880924663944
Bacteroides dorei	-0.231559466171239	10.2521618414753	0.00591229195790479	-10.4837213076466
Eubacterium ramulus	-0.236581543491765	10.1777916179826	0.000258202170236911	-10.4143731614743
Oscillibacter sp 57 20	-0.233008782842187	10.0806238219577	0.0110194148724826	-10.3136326047999
Roseburia hominis	-0.229984493506392	9.991490452686	1.1483288125352e-05	-10.2214749461924
Roseburia intestinalis	-0.226632590452156	9.79038999047897	0.00695118742938749	-10.0170225809311
Alistipes finegoldii	-0.233008782842187	9.71713141924807	5.52373641296665e-06	-9.95014020209026
Eubacterium ventriosum	-0.241834778891111	9.68062902166729	0.0031733601209724	-9.9224638005584
Eubacterium siraeum	-0.247822734521858	9.66200398314796	0.00318819096934164	-9.90982671766982
Asaccharobacter celatus	-0.225361749630589	9.62148665655219	0.00579265256633243	-9.84684840618278
Oscillibacter sp CAG 241	-0.236581543491765	9.51050968828562	0.000122130491098892	-9.74709123177738
Odoribacter splanchnicus	-0.247822734521858	9.46278540794152	3.75504402163185e-05	-9.71060814246338
Eggerthella lenta	9.06375725337655	-0.47193969785293	0.0146307994269143	9.53569695122948
Adlercreutzia equolifaciens	-0.225361749630589	9.2561836707877	0.00829607671936517	-9.48154542041829
Erysipelatoclostridium ramosum	8.85592501738894	-0.589806895878561	1.17541471662195e-06	9.4457319132675
Bacteroides ovatus	-0.182801081875425	9.25332529695232	0.0124824216552513	-9.43612637882774
Intestinibacter bartlettii	-0.109531615924752	9.26783649533832	0.00576764028055928	-9.37736811126307
Ruthenibacterium lactatiformans	-0.182801081875425	9.14417141925762	0.00425177817021721	-9.32697250113305
Firmicutes bacterium CAG 110	-0.241834778891111	9.0835452556207	0.0445812867027154	-9.32538003451181
Alistipes shahii	-0.236581543491765	9.04567496647072	4.30552045856825e-05	-9.28225650996249
Bacteroides thetaiotaomicron	-0.231559466171239	9.04265856751125	0.0141554611996708	-9.27421803368249
Clostridium leptum	-0.247822734521858	7.88438878251927	0.00087719023251899	-8.13221151704112
Bifidobacterium pseudocatenulatum	7.31447839833587	-0.53512028105593	0.000895326262521204	7.8495986793918
Enorma massiliensis	-0.123625068037561	7.53450850713887	0.000741086243546684	-7.65813357517643
Lawsonibacter asaccharolyticus	-0.241834778891111	7.38910644684282	0.0334089374023638	-7.63094122573393
Roseburia sp CAG 471	-0.245362056410101	7.04833396257072	0.00260993436262263	-7.29369601898082
Anaerostipes hadrus	5.61986353755064	12.5706013039355	0.0021668187174826	-6.95073776638488
Fusicatenibacter saccharivorans	6.85010807988055	13.1840334657798	3.05341578328991e-05	-6.33392538589924
Faecalibacterium prausnitzii	10.1041565649386	13.9133446736342	5.95602309287306e-05	-3.80918810869561
Streptococcus salivarius	6.35297104116999	10.1099620120384	0.000189720067554762	-3.75699097086837
Clostridium innocuum	3.17771361692237	-0.552886049981465	0.00143223969555982	3.73059966690384
Blautia wexlerae	8.59873042574871	10.9670507372558	0.0011264046519532	-2.36832031150713
Collinsella intestinalis	6.10100731910217	7.85999469381691	0.000460342846244236	-1.75898737471473
Collinsella aerofaciens	13.1635273966442	13.7156458320334	0.000753717077909713	-0.552118435389191
Bifidobacterium dentium	-0.0958011647554187	-0.578022854527732	6.04886804363213e-05	0.482221689772313
Veillonella parvula	-0.102471088976593	-0.566788643284509	0.000255627760246195	0.464317554307917
Veillonella atypica	-0.123625068037561	-0.583148312963177	1.31428139449572e-05	0.459523244925617
Streptococcus mitis	-0.138140070200439	-0.57780184592535	2.27089054502701e-05	0.439661775724911
Enterococcus avium	-0.181034621154073	-0.606473192267758	6.58994852443542e-08	0.425438571113685
Enterococcus faecalis	-0.173319318098945	-0.596991333224375	5.10076533929747e-07	0.42367201512543
Veillonella infantium	-0.181034621154073	-0.595350144263117	1.00943394729562e-06	0.414315523109044
Lactobacillus rhamnosus	-0.191127688100012	-0.600825345462035	2.28752503317465e-07	0.409697657362023
Enterococcus gallinarum	-0.19820824524661	-0.605363923026488	6.75576793099846e-08	0.407155677779878
Veillonella dispar	-0.181034621154073	-0.585061405117337	1.5286469889173e-05	0.404026783963264
Hungatella hathewayi	-0.185770455661826	-0.588322577423238	2.49753879108118e-06	0.402552121761411
Megasphaera micronuciformis	-0.210124688204708	-0.606175385109727	6.58994852443542e-08	0.396050696905018
Enterococcus casseliflavus	-0.21108978070172	-0.604996111590166	7.01590378690793e-08	0.393906330888446
Haemophilus parainfluenzae	-0.185770455661826	-0.57780184592535	0.000118558310853781	0.392031390263524
Veillonella sp T11011 6	-0.210124688204708	-0.600208397411656	1.84048838195479e-07	0.390083709206948
Clostridium neonatale	-0.219829767369506	-0.606473192267758	6.58994852443542e-08	0.386643424898253
Clostridioides difficile	-0.225361749630589	-0.606473192267758	6.58994852443542e-08	0.381111442637169
Veillonella seminalis	-0.225361749630589	-0.606473192267758	6.58994852443542e-08	0.381111442637169
Clostridium paraputrificum	-0.219829767369506	-0.598235715735519	3.64149880621394e-07	0.378405948366014
Clostridium sp 7 2 43FAA	-0.231559466171239	-0.606473192267758	6.58994852443542e-08	0.374913726096519
Streptococcus lutetiensis	-0.229984493506392	-0.604271642332463	7.20784990806076e-08	0.374287148826071
Prevotella buccae	-0.231559466171239	-0.605363923026488	6.8039251154807e-08	0.373804456855249
Klebsiella michiganensis	-0.233008782842187	-0.606011750497878	6.58994852443542e-08	0.373002967655691
Sellimonas intestinalis	-0.219829767369506	-0.592379082125767	3.46072418168956e-06	0.372549314756261
Bifidobacterium kashiwanohense	-0.233008782842187	-0.605363923026488	6.8039251154807e-08	0.372355140184302
Prevotella sp 885	-0.231559466171239	-0.603684797522051	8.07608078857818e-08	0.372125331350812
Tyzzerella nexilis	-0.225361749630589	-0.597279435411556	4.29093054116158e-07	0.371917685780967
Enterococcus faecium	-0.222009846576352	-0.593413050754854	5.4298556690818e-07	0.371403204178502
Lactobacillus fermentum	-0.229984493506392	-0.600389519035225	2.5850723519054e-07	0.370405025528833
Lactobacillus plantarum	-0.231559466171239	-0.601861994738999	1.21254502309807e-07	0.37030252856776
Actinomyces urogenitalis	-0.236581543491765	-0.606473192267758	6.58994852443542e-08	0.369891648775993
Proteus mirabilis	-0.236581543491765	-0.606473192267758	6.58994852443542e-08	0.369891648775993
Ralstonia pickettii	-0.236581543491765	-0.606473192267758	6.58994852443542e-08	0.369891648775993
Lactobacillus brevis	-0.236581543491765	-0.606175385109727	6.58994852443542e-08	0.369593841617962
Neisseria flavescens	-0.236581543491765	-0.606175385109727	6.58994852443542e-08	0.369593841617962
Streptococcus pasteurianus	-0.236581543491765	-0.606175385109727	6.58994852443542e-08	0.369593841617962
Enterobacter cloacae complex	-0.233008782842187	-0.601985453857285	9.92233370026553e-08	0.368976671015099
Varibaculum cambriense	-0.235389455461024	-0.602572998384884	9.84428840453118e-08	0.36718354292386
Absiella dolichum	-0.236581543491765	-0.603684797522051	8.07608078857818e-08	0.367103254030286
Blautia coccoides	-0.236581543491765	-0.603684797522051	8.46444700540477e-08	0.367103254030286
Prevotella sp CAG 5226	-0.236581543491765	-0.603624607530733	9.29979881457791e-08	0.367043064038967
Prevotella sp AM42 24	-0.236581543491765	-0.602572998384884	1.14810747867946e-07	0.365991454893118
Finegoldia magna	-0.233008782842187	-0.598529190887412	1.84489255834545e-07	0.365520408045225
Anaeroglobus geminatus	-0.241834778891111	-0.606473192267758	6.58994852443542e-08	0.364638413376647
Butyricicoccus pullicaecorum	-0.241834778891111	-0.606473192267758	6.58994852443542e-08	0.364638413376647
Clostridium sp MSTE9	-0.241834778891111	-0.606473192267758	6.58994852443542e-08	0.364638413376647
Haemophilus parahaemolyticus	-0.241834778891111	-0.606473192267758	6.58994852443542e-08	0.364638413376647
Lactobacillus parafarraginis	-0.241834778891111	-0.606473192267758	6.58994852443542e-08	0.364638413376647
Veillonella sp CAG 933	-0.241834778891111	-0.606473192267758	6.58994852443542e-08	0.364638413376647
Aggregatibacter segnis	-0.241834778891111	-0.606175385109727	6.58994852443542e-08	0.364340606218616
Firmicutes bacterium CAG 646	-0.241834778891111	-0.606175385109727	6.8039251154807e-08	0.364340606218616
Lactobacillus buchneri	-0.241834778891111	-0.606175385109727	6.58994852443542e-08	0.364340606218616
Lautropia mirabilis	-0.241834778891111	-0.606175385109727	6.58994852443542e-08	0.364340606218616
Raoultella planticola	-0.241834778891111	-0.606175385109727	6.58994852443542e-08	0.364340606218616
Solobacterium moorei	-0.236581543491765	-0.600600056648135	1.48865488840268e-07	0.36401851315637
Lactobacillus parabuchneri	-0.241834778891111	-0.605690064630615	6.8039251154807e-08	0.363855285739504
Lactobacillus paragasseri	-0.235389455461024	-0.598839642959358	2.29302553535798e-07	0.363450187498334
Lactococcus raffinolactis	-0.241834778891111	-0.604996111590166	7.01590378690793e-08	0.363161332699055
Peptoniphilus sp HMSC062D09	-0.241834778891111	-0.604996111590166	7.04664641340403e-08	0.363161332699055
Clostridium clostridioforme	-0.236581543491765	-0.599362876011131	1.74547491765202e-07	0.362781332519366
Cutibacterium acnes	-0.236581543491765	-0.599362876011131	2.72666567961388e-07	0.362781332519366
Enterococcus durans	-0.241834778891111	-0.603684797522051	9.29979881457791e-08	0.36185001863094
Clostridium aldenense	-0.241834778891111	-0.603624607530733	7.31456004509003e-08	0.361789828639622
Haemophilus sp HMSC71H05	-0.225361749630589	-0.587001170350731	6.99949250618773e-06	0.361639420720142
Lactobacillus ruminis	-0.225361749630589	-0.587001170350731	4.44959504358553e-06	0.361639420720142
Citrobacter youngae	-0.242489493629593	-0.603783533729663	7.31456004509003e-08	0.36129404010007
Citrobacter freundii	-0.242489493629593	-0.603684797522051	7.60332934898126e-08	0.361195303892458
Acinetobacter johnsonii	-0.245362056410101	-0.606473192267758	6.58994852443542e-08	0.361111135857657
Anaerococcus hydrogenalis	-0.245362056410101	-0.606473192267758	6.58994852443542e-08	0.361111135857657
Brachyspira pilosicoli	-0.245362056410101	-0.606473192267758	6.58994852443542e-08	0.361111135857657
Campylobacter jejuni	-0.245362056410101	-0.606473192267758	6.58994852443542e-08	0.361111135857657
Citrobacter amalonaticus	-0.245362056410101	-0.606473192267758	6.58994852443542e-08	0.361111135857657
Clostridium baratii	-0.245362056410101	-0.606473192267758	6.58994852443542e-08	0.361111135857657
Enterococcus raffinosus	-0.245362056410101	-0.606473192267758	6.58994852443542e-08	0.361111135857657
Lactobacillus coryniformis	-0.245362056410101	-0.606473192267758	6.58994852443542e-08	0.361111135857657
Lactobacillus gallinarum	-0.245362056410101	-0.606473192267758	6.58994852443542e-08	0.361111135857657
Lactobacillus gigeriorum	-0.245362056410101	-0.606473192267758	6.58994852443542e-08	0.361111135857657
Lactobacillus perolens	-0.245362056410101	-0.606473192267758	6.58994852443542e-08	0.361111135857657
Negativicoccus succinicivorans	-0.245362056410101	-0.606473192267758	6.58994852443542e-08	0.361111135857657
Prevotella amnii	-0.245362056410101	-0.606473192267758	6.58994852443542e-08	0.361111135857657
Streptococcus pneumoniae	-0.245362056410101	-0.606473192267758	6.58994852443542e-08	0.361111135857657
Atlantibacter hermannii	-0.245362056410101	-0.606175385109727	6.58994852443542e-08	0.360813328699625
Bifidobacterium pseudolongum	-0.245362056410101	-0.606175385109727	6.58994852443542e-08	0.360813328699625
Lactobacillus paraplantarum	-0.245362056410101	-0.606175385109727	6.58994852443542e-08	0.360813328699625
Citrobacter pasteurii	-0.245362056410101	-0.606011750497878	6.58994852443542e-08	0.360649694087776
Firmicutes bacterium CAG 791	-0.245362056410101	-0.605690064630615	6.8039251154807e-08	0.360328008220513
Leuconostoc citreum	-0.245362056410101	-0.605690064630615	6.8039251154807e-08	0.360328008220513
Streptococcus infantarius	-0.245362056410101	-0.605690064630615	6.75576793099846e-08	0.360328008220513
Megamonas hypermegale	-0.236581543491765	-0.596837624291021	6.77522300402292e-07	0.360256080799256
Prevotella buccalis	-0.236581543491765	-0.596837624291021	3.11686551270476e-07	0.360256080799256
Morganella morganii	-0.245362056410101	-0.605363923026488	6.8039251154807e-08	0.360001866616387
Bifidobacterium scardovii	-0.245362056410101	-0.604996111590166	7.20784990806076e-08	0.359634055180065
Firmicutes bacterium CAG 424	-0.245362056410101	-0.604996111590166	7.60332934898126e-08	0.359634055180065
Fusobacterium naviforme	-0.245362056410101	-0.604996111590166	6.8039251154807e-08	0.359634055180065
Leuconostoc lactis	-0.245362056410101	-0.604996111590166	7.01590378690793e-08	0.359634055180065
Victivallis vadensis	-0.233008782842187	-0.592299606980668	1.41589897891719e-06	0.359290824138481
Lactobacillus oris	-0.245362056410101	-0.604271642332463	7.60332934898126e-08	0.358909585922362
Megamonas funiformis	-0.236581543491765	-0.595350144263117	1.04509782057888e-06	0.358768600771352
Anaerococcus vaginalis	-0.241834778891111	-0.600600056648135	1.53930970680867e-07	0.358765277757024
Acinetobacter pittii	-0.247822734521858	-0.606473192267758	6.58994852443542e-08	0.3586504577459
Acinetobacter schindleri	-0.247822734521858	-0.606473192267758	6.58994852443542e-08	0.3586504577459
Acinetobacter ursingii	-0.247822734521858	-0.606473192267758	6.58994852443542e-08	0.3586504577459
Acinetobacter variabilis	-0.247822734521858	-0.606473192267758	6.58994852443542e-08	0.3586504577459
Actinomyces radingae	-0.247822734521858	-0.606473192267758	6.58994852443542e-08	0.3586504577459
Aeromonas caviae	-0.247822734521858	-0.606473192267758	6.58994852443542e-08	0.3586504577459
Aeromonas media	-0.247822734521858	-0.606473192267758	6.58994852443542e-08	0.3586504577459
Akkermansia glycaniphila	-0.247822734521858	-0.606473192267758	6.58994852443542e-08	0.3586504577459
Alistipes sp CAG 831	-0.247822734521858	-0.606473192267758	6.58994852443542e-08	0.3586504577459
Anaerococcus tetradius	-0.247822734521858	-0.606473192267758	6.58994852443542e-08	0.3586504577459
Bacteroides graminisolvens	-0.247822734521858	-0.606473192267758	6.58994852443542e-08	0.3586504577459
Bacteroides sartorii	-0.247822734521858	-0.606473192267758	6.58994852443542e-08	0.3586504577459
Bacteroides xylanolyticus	-0.247822734521858	-0.606473192267758	6.58994852443542e-08	0.3586504577459
Bifidobacterium tsurumiense	-0.247822734521858	-0.606473192267758	6.58994852443542e-08	0.3586504577459
Bradyrhizobium sp BTAi1	-0.247822734521858	-0.606473192267758	6.58994852443542e-08	0.3586504577459
Brevundimonas diminuta	-0.247822734521858	-0.606473192267758	6.58994852443542e-08	0.3586504577459
Campylobacter coli	-0.247822734521858	-0.606473192267758	6.58994852443542e-08	0.3586504577459
Campylobacter gracilis	-0.247822734521858	-0.606473192267758	6.58994852443542e-08	0.3586504577459
Candida albicans	-0.247822734521858	-0.606473192267758	6.58994852443542e-08	0.3586504577459
Candida parapsilosis	-0.247822734521858	-0.606473192267758	6.58994852443542e-08	0.3586504577459
Candidatus Gastranaerophilales bacterium HUM 9	-0.247822734521858	-0.606473192267758	6.58994852443542e-08	0.3586504577459
Candidatus Stoquefichus sp KLE1796	-0.247822734521858	-0.606473192267758	6.58994852443542e-08	0.3586504577459
Caulobacter sp FWC26	-0.247822734521858	-0.606473192267758	6.58994852443542e-08	0.3586504577459
Cellulosilyticum lentocellum	-0.247822734521858	-0.606473192267758	6.58994852443542e-08	0.3586504577459
Citrobacter braakii	-0.247822734521858	-0.606473192267758	6.58994852443542e-08	0.3586504577459
Citrobacter portucalensis	-0.247822734521858	-0.606473192267758	6.58994852443542e-08	0.3586504577459
Citrobacter werkmanii	-0.247822734521858	-0.606473192267758	6.58994852443542e-08	0.3586504577459
Cloacibacterium normanense	-0.247822734521858	-0.606473192267758	6.58994852443542e-08	0.3586504577459
Clostridium butyricum	-0.247822734521858	-0.606473192267758	6.58994852443542e-08	0.3586504577459
Corynebacterium accolens	-0.247822734521858	-0.606473192267758	6.58994852443542e-08	0.3586504577459
Corynebacterium glucuronolyticum	-0.247822734521858	-0.606473192267758	6.58994852443542e-08	0.3586504577459
Corynebacterium pyruviciproducens	-0.247822734521858	-0.606473192267758	6.58994852443542e-08	0.3586504577459
Criibacterium bergeronii	-0.247822734521858	-0.606473192267758	6.58994852443542e-08	0.3586504577459
Cupriavidus metallidurans	-0.247822734521858	-0.606473192267758	6.58994852443542e-08	0.3586504577459
Cutibacterium avidum	-0.247822734521858	-0.606473192267758	6.58994852443542e-08	0.3586504577459
Cutibacterium granulosum	-0.247822734521858	-0.606473192267758	6.58994852443542e-08	0.3586504577459
Delftia tsuruhatensis	-0.247822734521858	-0.606473192267758	6.58994852443542e-08	0.3586504577459
Dysgonomonas sp 37 18	-0.247822734521858	-0.606473192267758	6.58994852443542e-08	0.3586504577459
Edwardsiella tarda	-0.247822734521858	-0.606473192267758	6.58994852443542e-08	0.3586504577459
Enterococcus gilvus	-0.247822734521858	-0.606473192267758	6.58994852443542e-08	0.3586504577459
Enterococcus italicus	-0.247822734521858	-0.606473192267758	6.58994852443542e-08	0.3586504577459
Enterococcus thailandicus	-0.247822734521858	-0.606473192267758	6.58994852443542e-08	0.3586504577459
Escherichia sp ESNIH1	-0.247822734521858	-0.606473192267758	6.58994852443542e-08	0.3586504577459
Eubacterium coprostanoligenes	-0.247822734521858	-0.606473192267758	6.58994852443542e-08	0.3586504577459
Fusobacterium necrophorum	-0.247822734521858	-0.606473192267758	6.58994852443542e-08	0.3586504577459
Fusobacterium ulcerans	-0.247822734521858	-0.606473192267758	6.58994852443542e-08	0.3586504577459
Gemmiger sp An87	-0.247822734521858	-0.606473192267758	6.58994852443542e-08	0.3586504577459
Helicobacter cinaedi	-0.247822734521858	-0.606473192267758	6.58994852443542e-08	0.3586504577459
Jonquetella anthropi	-0.247822734521858	-0.606473192267758	6.58994852443542e-08	0.3586504577459
Klebsiella grimontii	-0.247822734521858	-0.606473192267758	6.58994852443542e-08	0.3586504577459
Klebsiella variicola CAG 634	-0.247822734521858	-0.606473192267758	6.58994852443542e-08	0.3586504577459
Kocuria rhizophila	-0.247822734521858	-0.606473192267758	6.58994852443542e-08	0.3586504577459
Kosakonia cowanii	-0.247822734521858	-0.606473192267758	6.58994852443542e-08	0.3586504577459
Lachnoclostridium sp An181	-0.247822734521858	-0.606473192267758	6.58994852443542e-08	0.3586504577459
Lachnospiraceae bacterium 2 1 46FAA	-0.247822734521858	-0.606473192267758	6.58994852443542e-08	0.3586504577459
Lactobacillus johnsonii	-0.247822734521858	-0.606473192267758	6.58994852443542e-08	0.3586504577459
Leclercia adecarboxylata	-0.247822734521858	-0.606473192267758	6.58994852443542e-08	0.3586504577459
Megamonas rupellensis	-0.247822734521858	-0.606473192267758	6.58994852443542e-08	0.3586504577459
Methanobacterium sp MB1	-0.247822734521858	-0.606473192267758	6.58994852443542e-08	0.3586504577459
Methanobrevibacter woesei	-0.247822734521858	-0.606473192267758	6.58994852443542e-08	0.3586504577459
Microvirgula aerodenitrificans	-0.247822734521858	-0.606473192267758	6.58994852443542e-08	0.3586504577459
Mixta calida	-0.247822734521858	-0.606473192267758	6.58994852443542e-08	0.3586504577459
Mycobacteroides chelonae	-0.247822734521858	-0.606473192267758	6.58994852443542e-08	0.3586504577459
Paenibacillus amylolyticus	-0.247822734521858	-0.606473192267758	6.58994852443542e-08	0.3586504577459
Pantoea brenneri	-0.247822734521858	-0.606473192267758	6.58994852443542e-08	0.3586504577459
Pantoea conspicua	-0.247822734521858	-0.606473192267758	6.58994852443542e-08	0.3586504577459
Plesiomonas shigelloides	-0.247822734521858	-0.606473192267758	6.58994852443542e-08	0.3586504577459
Pluralibacter gergoviae	-0.247822734521858	-0.606473192267758	6.58994852443542e-08	0.3586504577459
Porphyromonas endodontalis	-0.247822734521858	-0.606473192267758	6.58994852443542e-08	0.3586504577459
Prevotella bergensis	-0.247822734521858	-0.606473192267758	6.58994852443542e-08	0.3586504577459
Prevotella denticola	-0.247822734521858	-0.606473192267758	6.58994852443542e-08	0.3586504577459
Prevotella histicola	-0.247822734521858	-0.606473192267758	6.58994852443542e-08	0.3586504577459
Prevotella jejuni	-0.247822734521858	-0.606473192267758	6.58994852443542e-08	0.3586504577459
Prevotella melaninogenica	-0.247822734521858	-0.606473192267758	6.58994852443542e-08	0.3586504577459
Prevotella nigrescens	-0.247822734521858	-0.606473192267758	6.58994852443542e-08	0.3586504577459
Prevotella oris	-0.247822734521858	-0.606473192267758	6.58994852443542e-08	0.3586504577459
Pseudoglutamicibacter albus	-0.247822734521858	-0.606473192267758	6.58994852443542e-08	0.3586504577459
Pseudomonas lundensis	-0.247822734521858	-0.606473192267758	6.58994852443542e-08	0.3586504577459
Pseudomonas psychrophila	-0.247822734521858	-0.606473192267758	6.58994852443542e-08	0.3586504577459
Serratia fonticola	-0.247822734521858	-0.606473192267758	6.58994852443542e-08	0.3586504577459
Serratia liquefaciens	-0.247822734521858	-0.606473192267758	6.58994852443542e-08	0.3586504577459
Serratia marcescens	-0.247822734521858	-0.606473192267758	6.58994852443542e-08	0.3586504577459
Shewanella oneidensis	-0.247822734521858	-0.606473192267758	6.58994852443542e-08	0.3586504577459
Sneathia amnii	-0.247822734521858	-0.606473192267758	6.58994852443542e-08	0.3586504577459
Staphylococcus caprae	-0.247822734521858	-0.606473192267758	6.58994852443542e-08	0.3586504577459
Staphylococcus haemolyticus	-0.247822734521858	-0.606473192267758	6.58994852443542e-08	0.3586504577459
Staphylococcus lugdunensis	-0.247822734521858	-0.606473192267758	6.58994852443542e-08	0.3586504577459
Staphylococcus warneri	-0.247822734521858	-0.606473192267758	6.58994852443542e-08	0.3586504577459
Stenotrophomonas rhizophila	-0.247822734521858	-0.606473192267758	6.58994852443542e-08	0.3586504577459
Streptococcus equinus	-0.247822734521858	-0.606473192267758	6.58994852443542e-08	0.3586504577459
Treponema berlinense	-0.247822734521858	-0.606473192267758	6.58994852443542e-08	0.3586504577459
Treponema succinifaciens	-0.247822734521858	-0.606473192267758	6.58994852443542e-08	0.3586504577459
Trueperella bernardiae	-0.247822734521858	-0.606473192267758	6.58994852443542e-08	0.3586504577459
Ureaplasma parvum	-0.247822734521858	-0.606473192267758	6.58994852443542e-08	0.3586504577459
Vibrio cholerae	-0.247822734521858	-0.606473192267758	6.58994852443542e-08	0.3586504577459
Erysipelothrix larvae	-0.245362056410101	-0.603783533729663	7.20784990806076e-08	0.358421477319561
Lactobacillus vaginalis	-0.245362056410101	-0.603783533729663	7.80786414088887e-08	0.358421477319561
Porphyromonas sp HMSC065F10	-0.245362056410101	-0.603783533729663	7.04664641340403e-08	0.358421477319561
Prevotella timonensis	-0.241834778891111	-0.600208397411656	1.60836921935017e-07	0.358373618520545
Actinobaculum massiliense	-0.247822734521858	-0.606175385109727	6.58994852443542e-08	0.358352650587869
Alloprevotella tannerae	-0.247822734521858	-0.606175385109727	6.58994852443542e-08	0.358352650587869
Bifidobacterium ruminantium	-0.247822734521858	-0.606175385109727	6.58994852443542e-08	0.358352650587869
Cetobacterium somerae	-0.247822734521858	-0.606175385109727	6.58994852443542e-08	0.358352650587869
Citrobacter sp MGH106	-0.247822734521858	-0.606175385109727	6.58994852443542e-08	0.358352650587869
Clostridium sp CAG 678	-0.247822734521858	-0.606175385109727	7.31456004509003e-08	0.358352650587869
Enterobacter mori	-0.247822734521858	-0.606175385109727	6.58994852443542e-08	0.358352650587869
Enterococcus malodoratus	-0.247822734521858	-0.606175385109727	6.58994852443542e-08	0.358352650587869
Eubacterium sp CAG 786	-0.247822734521858	-0.606175385109727	6.58994852443542e-08	0.358352650587869
Fusobacterium equinum	-0.247822734521858	-0.606175385109727	6.58994852443542e-08	0.358352650587869
Fusobacterium gonidiaformans	-0.247822734521858	-0.606175385109727	6.58994852443542e-08	0.358352650587869
Klebsiella aerogenes	-0.247822734521858	-0.606175385109727	6.58994852443542e-08	0.358352650587869
Kluyvera ascorbata	-0.247822734521858	-0.606175385109727	6.58994852443542e-08	0.358352650587869
Lactobacillus farciminis	-0.247822734521858	-0.606175385109727	6.58994852443542e-08	0.358352650587869
Peptoniphilus sp BV3C26	-0.247822734521858	-0.606175385109727	6.58994852443542e-08	0.358352650587869
Prevotella sp CAG 1320	-0.247822734521858	-0.606175385109727	6.58994852443542e-08	0.358352650587869
Pseudescherichia vulneris	-0.247822734521858	-0.606175385109727	6.58994852443542e-08	0.358352650587869
Raoultella ornithinolytica	-0.247822734521858	-0.606175385109727	6.58994852443542e-08	0.358352650587869
Rikenella microfusus	-0.247822734521858	-0.606175385109727	6.75576793099846e-08	0.358352650587869
Staphylococcus hominis	-0.247822734521858	-0.606175385109727	6.58994852443542e-08	0.358352650587869
Stenotrophomonas maltophilia	-0.247822734521858	-0.606175385109727	6.58994852443542e-08	0.358352650587869
Terrisporobacter othiniensis	-0.247822734521858	-0.606175385109727	6.58994852443542e-08	0.358352650587869
Actinomyces turicensis	-0.229984493506392	-0.588322577423238	2.95918453378434e-06	0.358338083916845
Klebsiella quasipneumoniae	-0.245362056410101	-0.603684797522051	7.60332934898126e-08	0.35832274111195
Prevotella colorans	-0.245362056410101	-0.603684797522051	7.31456004509003e-08	0.35832274111195
Prevotella sp CAG 1092	-0.245362056410101	-0.603684797522051	8.95982705254292e-08	0.35832274111195
Staphylococcus aureus	-0.245362056410101	-0.603684797522051	7.80786414088887e-08	0.35832274111195
Actinomyces sp HMSC035G02	-0.191127688100012	-0.549430145810591	0.00401272976100567	0.358302457710579
Bacteroides coagulans	-0.245362056410101	-0.603624607530733	7.36891634818025e-08	0.358262551120631
Achromobacter xylosoxidans	-0.247822734521858	-0.606011750497878	6.58994852443542e-08	0.358189015976019
Blautia hansenii	-0.247822734521858	-0.606011750497878	6.75576793099846e-08	0.358189015976019
Citrobacter koseri	-0.247822734521858	-0.606011750497878	6.58994852443542e-08	0.358189015976019
Coprobacter sp	-0.247822734521858	-0.606011750497878	6.75576793099846e-08	0.358189015976019
Corynebacterium kroppenstedtii	-0.247822734521858	-0.606011750497878	6.58994852443542e-08	0.358189015976019
Fusobacterium varium	-0.247822734521858	-0.606011750497878	6.58994852443542e-08	0.358189015976019
Klebsiella oxytoca	-0.247822734521858	-0.606011750497878	6.58994852443542e-08	0.358189015976019
Lactobacillus animalis	-0.247822734521858	-0.606011750497878	6.58994852443542e-08	0.358189015976019
Lactobacillus antri	-0.247822734521858	-0.606011750497878	6.58994852443542e-08	0.358189015976019
Lactobacillus kalixensis	-0.247822734521858	-0.606011750497878	6.75576793099846e-08	0.358189015976019
Parabacteroides gordonii	-0.247822734521858	-0.606011750497878	6.8039251154807e-08	0.358189015976019
Prevotella intermedia	-0.247822734521858	-0.606011750497878	6.58994852443542e-08	0.358189015976019
Pseudomonas aeruginosa group	-0.247822734521858	-0.606011750497878	6.58994852443542e-08	0.358189015976019
Streptococcus gallolyticus	-0.247822734521858	-0.606011750497878	6.58994852443542e-08	0.358189015976019
Anaerobiospirillum thomasii	-0.247822734521858	-0.605690064630615	6.8039251154807e-08	0.357867330108756
Bacteroides sp CAG 927	-0.247822734521858	-0.605690064630615	6.8039251154807e-08	0.357867330108756
Bacteroides sp D2	-0.247822734521858	-0.605690064630615	7.01590378690793e-08	0.357867330108756
Barnesiella sp An22	-0.247822734521858	-0.605690064630615	7.31456004509003e-08	0.357867330108756
Enterobacter bugandensis	-0.247822734521858	-0.605690064630615	6.8039251154807e-08	0.357867330108756
Enterococcus hirae	-0.247822734521858	-0.605690064630615	6.8039251154807e-08	0.357867330108756
Lactobacillus iners	-0.247822734521858	-0.605690064630615	6.8039251154807e-08	0.357867330108756
Prevotella sp CAG 755	-0.247822734521858	-0.605690064630615	6.8039251154807e-08	0.357867330108756
Staphylococcus epidermidis	-0.247822734521858	-0.605690064630615	6.75576793099846e-08	0.357867330108756
Streptococcus macedonicus	-0.247822734521858	-0.605690064630615	6.8039251154807e-08	0.357867330108756
Blautia producta	-0.245362056410101	-0.603147496241627	1.12514685126412e-07	0.357785439831525
Acidaminococcus sp CAG 542	-0.247822734521858	-0.605363923026488	6.8039251154807e-08	0.35754118850463
Anaerococcus lactolyticus	-0.247822734521858	-0.605363923026488	6.8039251154807e-08	0.35754118850463
Bacteroides fluxus	-0.247822734521858	-0.605363923026488	7.80786414088887e-08	0.35754118850463
Comamonas kerstersii	-0.247822734521858	-0.605363923026488	7.04664641340403e-08	0.35754118850463
Fusobacterium mortiferum	-0.247822734521858	-0.605363923026488	6.8039251154807e-08	0.35754118850463
Hafnia alvei	-0.247822734521858	-0.605363923026488	7.01590378690793e-08	0.35754118850463
Lactobacillus reuteri	-0.247822734521858	-0.605363923026488	7.01590378690793e-08	0.35754118850463
Pediococcus acidilactici	-0.247822734521858	-0.605363923026488	6.8039251154807e-08	0.35754118850463
Prevotella sp CAG 1031	-0.247822734521858	-0.605363923026488	7.31456004509003e-08	0.35754118850463
Prevotella sp CAG 1124	-0.247822734521858	-0.605363923026488	7.01590378690793e-08	0.35754118850463
Prevotella sp CAG 924	-0.247822734521858	-0.605363923026488	7.20784990806076e-08	0.35754118850463
Pyramidobacter piscolens	-0.247822734521858	-0.605363923026488	6.8039251154807e-08	0.35754118850463
Lactobacillus mucosae	-0.241834778891111	-0.599362876011131	4.30140527193685e-07	0.35752809712002
Peptoniphilus harei	-0.245362056410101	-0.602653669152035	8.07608078857818e-08	0.357291612741933
Weissella cibaria	-0.245362056410101	-0.602653669152035	1.07328660051628e-07	0.357291612741933
Megamonas funiformis CAG 377	-0.245362056410101	-0.602572998384884	1.53930970680867e-07	0.357210941974782
Pediococcus pentosaceus	-0.245362056410101	-0.602572998384884	9.29979881457791e-08	0.357210941974782
Bifidobacterium gallinarum	-0.247822734521858	-0.604996111590166	8.07608078857818e-08	0.357173377068308
Campylobacter ureolyticus	-0.247822734521858	-0.604996111590166	6.8039251154807e-08	0.357173377068308
Lactobacillus amylovorus	-0.247822734521858	-0.604996111590166	8.07608078857818e-08	0.357173377068308
Prevotella sp S7 1 8	-0.247822734521858	-0.604996111590166	6.8039251154807e-08	0.357173377068308
Megasphaera elsdenii	-0.236581543491765	-0.593731016412149	7.90686385993201e-07	0.357149472920384
Escherichia marmotae	-0.245362056410101	-0.602419646527311	1.03410033445838e-07	0.35705759011721
Gardnerella vaginalis	-0.245362056410101	-0.602411270426965	1.03410033445838e-07	0.357049214016863
Clostridium scindens	-0.245362056410101	-0.601985453857285	1.10974406045244e-07	0.356623397447184
Lactobacillus acidophilus	-0.233008782842187	-0.589611131965136	4.5162108255144e-06	0.35660234912295
Bifidobacterium saeculare	-0.247822734521858	-0.604271642332463	8.07608078857818e-08	0.356448907810605
Clostridium ventriculi	-0.247822734521858	-0.604271642332463	7.60332934898126e-08	0.356448907810605
Megasphaera sp MJR8396C	-0.247822734521858	-0.604271642332463	7.80786414088887e-08	0.356448907810605
Prevotella sp CAG 1058	-0.247822734521858	-0.604271642332463	7.80786414088887e-08	0.356448907810605
Weissella confusa	-0.247822734521858	-0.604271642332463	7.31456004509003e-08	0.356448907810605
Scardovia wiggsiae	-0.245362056410101	-0.601619711908352	1.26486259891197e-07	0.356257655498251
Prevotella sp CAG 520	-0.241834778891111	-0.597939530252445	5.198666089879e-07	0.356104751361334
Clostridium perfringens	-0.245362056410101	-0.601455114246993	1.84048838195479e-07	0.356093057836892
Bacteroides sp 43 108	-0.247822734521858	-0.603783533729663	7.80786414088887e-08	0.355960799207804
Bacteroides sp CAG 633	-0.247822734521858	-0.603783533729663	7.31456004509003e-08	0.355960799207804
Clostridium sp CAG 964	-0.247822734521858	-0.603783533729663	7.31456004509003e-08	0.355960799207804
Corynebacterium amycolatum	-0.247822734521858	-0.603783533729663	7.31456004509003e-08	0.355960799207804
Megasphaera sp DISK 18	-0.247822734521858	-0.603783533729663	8.07608078857818e-08	0.355960799207804
Bifidobacterium pullorum	-0.247822734521858	-0.603778922604663	9.29979881457791e-08	0.355956188082805
Atopobium vaginae	-0.247822734521858	-0.603684797522051	7.80786414088887e-08	0.355862063000193
Clostridium sp CAG 632	-0.247822734521858	-0.603684797522051	7.80786414088887e-08	0.355862063000193
Fusobacterium nucleatum	-0.247822734521858	-0.603684797522051	7.31456004509003e-08	0.355862063000193
Streptococcus agalactiae	-0.247822734521858	-0.603684797522051	8.07608078857818e-08	0.355862063000193
Bacteroides sp CAG 462	-0.247822734521858	-0.603624607530733	9.29979881457791e-08	0.355801873008874
Anaerotignum lactatifermentans	-0.245362056410101	-0.601160181379338	2.56424104962925e-07	0.355798124969237
Peptoniphilus lacrimalis	-0.245362056410101	-0.601160181379338	1.26486259891197e-07	0.355798124969237
Prevotella sp CAG 873	-0.245362056410101	-0.601160181379338	1.84048838195479e-07	0.355798124969237
Blautia sp CAG 257	-0.233008782842187	-0.588744237567035	3.53951174718134e-06	0.355735454724848
Atopobium minutum	-0.245362056410101	-0.600825345462035	1.42169403777495e-07	0.355463289051934
Peptostreptococcus anaerobius	-0.245362056410101	-0.600825345462035	1.74547491765202e-07	0.355463289051934
Bacteroides sp OM08 11	-0.247822734521858	-0.603147496241627	8.07608078857818e-08	0.355324761719768
Haemophilus pittmaniae	-0.247822734521858	-0.603147496241627	9.29979881457791e-08	0.355324761719768
Lactococcus garvieae	-0.247822734521858	-0.603147496241627	7.80786414088887e-08	0.355324761719768
Clostridium bolteae CAG 59	-0.245362056410101	-0.600600056648135	1.33866777518134e-07	0.355238000238034
Clostridium sp CAG 590	-0.247822734521858	-0.602653669152035	1.09455708188765e-07	0.354830934630177
Lactobacillus crispatus	-0.247822734521858	-0.602653669152035	9.84428840453118e-08	0.354830934630177
Porphyromonas uenonis	-0.247822734521858	-0.602653669152035	8.95982705254292e-08	0.354830934630177
Gemella asaccharolytica	-0.247822734521858	-0.602572998384884	8.46444700540477e-08	0.354750263863025
Lactococcus petauri	-0.247822734521858	-0.602572998384884	8.46444700540477e-08	0.354750263863025
Prevotella sp CAG 891	-0.247822734521858	-0.602572998384884	9.29979881457791e-08	0.354750263863025
Blautia sp An249	-0.247822734521858	-0.602411270426965	1.55179883879878e-07	0.354588535905107
Fusobacterium sp CAG 439	-0.247822734521858	-0.602411270426965	1.26486259891197e-07	0.354588535905107
Bacteroides sp CAG 530	-0.247822734521858	-0.602142441117496	1.1456414827947e-07	0.354319706595638
Campylobacter hominis	-0.247822734521858	-0.602142441117496	1.03410033445838e-07	0.354319706595638
Bacteroides sp CAG 598	-0.247822734521858	-0.601985453857285	1.55904376257808e-07	0.354162719335427
Brachyspira sp CAG 700	-0.247822734521858	-0.601985453857285	1.26486259891197e-07	0.354162719335427
Firmicutes bacterium CAG 555	-0.247822734521858	-0.601985453857285	1.48865488840268e-07	0.354162719335427
Klebsiella variicola	-0.247822734521858	-0.601985453857285	1.1456414827947e-07	0.354162719335427
Prevotella sp CAG 617	-0.247822734521858	-0.601985453857285	1.1456414827947e-07	0.354162719335427
Ruminococcus sp CAG 579	-0.247822734521858	-0.601985453857285	1.26486259891197e-07	0.354162719335427
Clostridium symbiosum	-0.236581543491765	-0.590689127639593	1.72138436678442e-06	0.354107584147828
Bacteroides sp CAG 661	-0.247822734521858	-0.601861994738999	1.33866777518134e-07	0.354039260217141
Clostridium sp CAG 411	-0.247822734521858	-0.601861994738999	1.48865488840268e-07	0.354039260217141
Prevotella disiens	-0.247822734521858	-0.601861994738999	1.26486259891197e-07	0.354039260217141
Clostridium sp CAG 299	-0.247822734521858	-0.601619711908352	2.99872619501237e-07	0.353796977386494
Clostridium sp CAG 510	-0.247822734521858	-0.601619711908352	2.05964933200987e-07	0.353796977386494
Klebsiella pneumoniae	-0.247822734521858	-0.601160181379338	1.55904376257808e-07	0.35333744685748
Parvimonas sp KA00067	-0.247822734521858	-0.601160181379338	1.48865488840268e-07	0.35333744685748
Prevotella corporis	-0.241834778891111	-0.595089026452741	4.79117648022017e-07	0.35325424756163
Lactobacillus gasseri	-0.245362056410101	-0.598235715735519	3.23162938504655e-07	0.352873659325418
Lactobacillus salivarius	-0.245362056410101	-0.598235715735519	3.07448303461744e-07	0.352873659325418
Odoribacter laneus	-0.247822734521858	-0.600208397411656	1.64969487310242e-07	0.352385662889798
Prevotella sp CAG 485	-0.247822734521858	-0.600208397411656	5.4298556690818e-07	0.352385662889798
Anaerotruncus sp CAG 528	-0.245362056410101	-0.597424139563286	8.45499031323119e-07	0.352062083153185
Acidaminococcus fermentans	-0.247822734521858	-0.599836558165277	2.05964933200987e-07	0.352013823643418
Dorea sp CAG 317	-0.245362056410101	-0.597279435411556	6.32912533733731e-07	0.351917379001455
Prevotella bivia	-0.247822734521858	-0.599362876011131	2.30413310871503e-07	0.351540141489273
Ruminococcus sp CAG 624	-0.247822734521858	-0.599362876011131	2.29856154999885e-07	0.351540141489273
Lactobacillus curvatus	-0.247822734521858	-0.598839642959358	2.05964933200987e-07	0.351016908437499
Coprobacillus cateniformis	-0.231559466171239	-0.582435436827703	2.0042737280873e-05	0.350875970656464
Firmicutes bacterium CAG 534	-0.247822734521858	-0.598529190887412	2.44465255989878e-07	0.350706456365553
Streptococcus infantis	-0.236581543491765	-0.58687771022105	2.23987519683363e-06	0.350296166729285
Dialister succinatiphilus	-0.247822734521858	-0.598024371144515	3.60351135181387e-07	0.350201636622657
Porphyromonas asaccharolytica	-0.247822734521858	-0.597424139563286	2.90835047129644e-07	0.349601405041428
Prevotella stercorea	-0.241834778891111	-0.591402328567863	2.52965610577332e-06	0.349567549676752
Clostridium asparagiforme	-0.247822734521858	-0.596837624291021	4.80285914016718e-07	0.349014889769163
Parvimonas micra	-0.247822734521858	-0.596837624291021	3.64149880621394e-07	0.349014889769163
Bacteroides sp CAG 443	-0.247822734521858	-0.596616828724459	1.11139077906774e-06	0.3487940942026
Bacteroides pectinophilus	-0.247822734521858	-0.596391717112226	4.86819107431776e-07	0.348568982590368
Prevotella sp CAG 1185	-0.247822734521858	-0.59631852874006	8.52181680629595e-07	0.348495794218201
Roseburia sp CAG 303	-0.247822734521858	-0.59631852874006	8.87267249381628e-07	0.348495794218201
Mitsuokella multacida	-0.241834778891111	-0.590078592426393	3.47725165522121e-06	0.348243813535282
Actinomyces sp oral taxon 181	-0.241834778891111	-0.589935075889678	2.45304405576271e-06	0.348100296998567
Clostridium bolteae	-0.233008782842187	-0.581105501677656	1.31428139449572e-05	0.34809671883547
Parabacteroides sp CAG 409	-0.247822734521858	-0.595863929348781	1.47306804127752e-06	0.348041194826923
Oxalobacter formigenes	-0.247822734521858	-0.595350144263117	8.34336984393261e-07	0.347527409741259
Bacteroides nordii	-0.247822734521858	-0.595089026452741	7.96938088603508e-07	0.347266291930883
Ruminococcus sp CAG 563	-0.247822734521858	-0.594332186946936	7.25154026787758e-07	0.346509452425078
Alloscardovia omnicolens	-0.247822734521858	-0.593677849383507	1.84692200821263e-06	0.345855114861648
Bacteroides faecis CAG 32	-0.247822734521858	-0.593413050754854	2.07192001301813e-06	0.345590316232996
Alistipes sp An31A	-0.247822734521858	-0.593111933715266	2.10975236263422e-06	0.345289199193408
Eisenbergiella massiliensis	-0.247822734521858	-0.593009809024331	1.73464552230634e-06	0.345187074502473
Eubacterium sp OM08 24	-0.247822734521858	-0.593009809024331	2.54892557748445e-06	0.345187074502473
Dielma fastidiosa	-0.247822734521858	-0.592870546790664	1.41589897891719e-06	0.345047812268806
Faecalicoccus pleomorphus	-0.245362056410101	-0.590270797675961	4.83450843884265e-06	0.34490874126586
Bacteroides coprophilus	-0.245362056410101	-0.589806895878561	2.69094955959458e-06	0.344444839468459
Mitsuokella jalaludinii	-0.245362056410101	-0.589611131965136	4.09272452179153e-06	0.344249075555035
Bifidobacterium angulatum	-0.241834778891111	-0.585471069751741	5.80592653814167e-06	0.34363629086063
Clostridium sp CAG 413	-0.247822734521858	-0.591402328567863	1.85138156661557e-06	0.343579594046005
Clostridium sp CAG 242	-0.247822734521858	-0.590971490044601	3.47725165522121e-06	0.343148755522742
Ruminococcus obeum CAG 39	-0.245362056410101	-0.588432559180313	8.63277960680947e-06	0.343070502770212
Streptococcus vestibularis	-0.233008782842187	-0.576076227497694	0.000159308604498976	0.343067444655508
Actinomyces graevenitzii	-0.241834778891111	-0.584070944877524	8.40346896440049e-06	0.342236165986413
Clostridium citroniae	-0.245362056410101	-0.587538653753292	2.71141572972337e-06	0.342176597343191
Bifidobacterium animalis	-0.225361749630589	-0.566584622022843	0.000833663225866575	0.341222872392254
Proteobacteria bacterium CAG 139	-0.233008782842187	-0.574149855669608	0.000596282526772789	0.341141072827421
Streptococcus sanguinis	-0.236581543491765	-0.577675054507392	4.31452762095385e-05	0.341093511015627
Lactobacillus sakei	-0.247822734521858	-0.588744237567035	9.58943767044307e-06	0.340921503045176
Ruminococcus sp CAG 403	-0.247822734521858	-0.587709403911484	5.67736270959621e-06	0.339886669389626
Methanosphaera stadtmanae	-0.245362056410101	-0.585179892626113	7.67084090007484e-06	0.339817836216012
Streptococcus oralis	-0.245362056410101	-0.584070944877524	4.48277220656678e-06	0.338708888467423
Alistipes onderdonkii	-0.245362056410101	-0.582885285067669	2.0042737280873e-05	0.337523228657567
Butyrivibrio sp CAG 318	-0.247822734521858	-0.585179892626113	8.95571250123104e-06	0.337357158104255
Desulfovibrionaceae bacterium	-0.245362056410101	-0.582630241856475	1.59955310751851e-05	0.337268185446374
Acidaminococcus intestini	-0.247822734521858	-0.58478156381328	9.38178076843387e-06	0.336958829291422
Clostridium saccharolyticum	-0.245362056410101	-0.582219236615884	8.12150444246243e-05	0.336857180205782
Ruminococcus sp CAG 488	-0.247822734521858	-0.584516883516652	1.36907656829165e-05	0.336694148994793
Prevotella sp CAG 279	-0.245362056410101	-0.58191054037716	4.29655383145559e-05	0.336548483967058
Dialister sp CAG 357	-0.247822734521858	-0.584245252296097	1.94877208180336e-05	0.336422517774239
Bacteroides coprocola	-0.245362056410101	-0.581382044517956	2.85505379092264e-05	0.336019988107855
Parabacteroides johnsonii	-0.247822734521858	-0.583096204529052	3.1027830496847e-05	0.335273470007194
Blautia hydrogenotrophica	-0.247822734521858	-0.582927472335742	5.04466089159001e-05	0.335104737813884
Bacteroides plebeius	-0.236581543491765	-0.571401789610644	0.000623349106039692	0.334820246118879
Rothia mucilaginosa	-0.231559466171239	-0.566067765709512	0.000455946025280719	0.334508299538273
Pseudoflavonifractor sp An184	-0.247822734521858	-0.582219236615884	7.08429195727981e-05	0.334396502094025
Catenibacterium mitsuokai	-0.239454106272274	-0.573547479401642	0.000112840690249131	0.334093373129368
Phascolarctobacterium sp CAG 266	-0.245362056410101	-0.579185741436335	0.000120331797119671	0.333823685026234
Ruminococcus sp CAG 330	-0.247822734521858	-0.580916129256104	5.95602309287306e-05	0.333093394734246
Streptococcus gordonii	-0.245362056410101	-0.578022854527732	2.53520327941189e-05	0.33266079811763
Lactobacillus delbrueckii	-0.245362056410101	-0.576421275586727	0.000219460892748681	0.331059219176625
Clostridium sp CAG 253	-0.245362056410101	-0.575841440017688	0.000399089184960422	0.330479383607587
Streptococcus mutans	-0.241834778891111	-0.572176915986718	0.000133019634532159	0.330342137095607
Bacteroides faecis	-0.247822734521858	-0.57793790155421	0.00022169468934163	0.330115167032352
Parabacteroides goldsteinii	-0.247822734521858	-0.577549366436199	8.17356299983907e-05	0.329726631914341
Phascolarctobacterium succinatutens	-0.236581543491765	-0.566067765709512	0.00218801756171539	0.329486222217747
Streptococcus anginosus group	-0.241834778891111	-0.569840791937249	0.000128840947513458	0.328006013046138
Lactococcus lactis	-0.233008782842187	-0.560276481518018	0.00457864657068599	0.327267698675831
Monoglobus pectinilyticus	-0.247822734521858	-0.574430854852194	0.00121491484254917	0.326608120330336
Butyrivibrio crossotus	-0.245362056410101	-0.571401789610644	0.000319915041256715	0.326039733200543
Bacteroides salyersiae	-0.245362056410101	-0.569034575038175	0.000656614664905268	0.323672518628074
Clostridium spiroforme	-0.229984493506392	-0.553297953160516	0.0191425062054042	0.323313459654124
Phascolarctobacterium faecium	-0.241834778891111	-0.56489920218058	0.00218508596014838	0.323064423289469
Eisenbergiella tayi	-0.245362056410101	-0.565210973597562	0.000515026834148153	0.31984891718746
Bacteroides clarus	-0.247822734521858	-0.566144908847602	0.00112473876628943	0.318322174325744
Faecalitalea cylindroides	-0.247822734521858	-0.563974751942901	0.00157874813880224	0.316152017421043
Bacteroides intestinalis	-0.247822734521858	-0.561741542219165	0.00285933346115702	0.313918807697307
Firmicutes bacterium CAG 238	-0.247822734521858	-0.561265543957	0.00209615337896106	0.313442809435142
Bacteroides sp CAG 144	-0.247822734521858	-0.55880799875398	0.003325383069373	0.310985264232122
Eubacterium sp CAG 251	-0.241834778891111	-0.552521510147655	0.00681294689087741	0.310686731256544
Bacteroides finegoldii	-0.247822734521858	-0.557734343077621	0.00359934455534807	0.309911608555763
Intestinimonas butyriciproducens	-0.247822734521858	-0.554320452929545	0.00552390329615819	0.306497718407687
Desulfovibrio piger	-0.236581543491765	-0.542138571834782	0.01658617268356	0.305557028343017
Clostridium sp CAG 58	-0.247822734521858	-0.551661197951935	0.00931098856560318	0.303838463430077
Eubacterium sp CAG 274	-0.245362056410101	-0.547132511240926	0.0122504683857428	0.301770454830825
Eubacterium sp CAG 180	-0.236581543491765	-0.537250259933184	0.0464247155218437	0.300668716441419
Ruminococcus callidus	-0.247822734521858	-0.548102245570509	0.0260184292584115	0.300279511048651
Firmicutes bacterium CAG 145	-0.245362056410101	-0.54524890083831	0.0251657315457589	0.299886844428209
Roseburia sp CAG 182	-0.247822734521858	-0.54358869237979	0.0340463585407202	0.295765957857932
Bacteroides eggerthii	-0.245362056410101	-0.540935399695915	0.0306052102579235	0.295573343285814
Firmicutes bacterium CAG 170	-0.241834778891111	-0.526514117604768	0.0251490137777659	0.284679338713657

## Sheet: LEGEND
species	species tested
21,16,19,24	partition id corresponding to respective branch tip (clr abundance)
8	partition id corresponding to central root (clr abundance)
fdr	false discovery rate
delta	tip - root
