# Supplementary material for: Global branches and local states of the human gut microbiome define associations with environmental and intrinsic factors
Source: Nat Commun. 2023 Jun 20;14:3310. doi: 10.1038/s41467-023-38558-7 (PMC10282066; doi:10.1038/s41467-023-38558-7)
Supplement: Supplementary file 7 — Supplementary Data 4 [file 41467_2023_38558_MOESM7_ESM.xlsx]

## Sheet: Table S4
Partitions	Predictors	number_of_samples	odd_ratio_estimate	std.error	statistic	p.value	conf.low	conf.high
m10	ALCOHOL_FREQUENCY	1076	1.34458	0.168868	1.75334	0.0795	0.966	1.87
m10	EXERCISE_FREQUENCY	1076	0.574471	0.19074	-2.90607	0.00366	0.395	0.835
m10	ONE_LITER_OF_WATER_A_DAY_FREQUENCY	1076	1.44995	0.194115	1.91396	0.0556	0.991	2.12
m10	PROBIOTIC_FREQUENCY	1076	1.39464	0.147193	2.25989	0.0238	1.05	1.86
m10	SMOKING_FREQUENCY	1076	1.2204	0.331754	0.600369	0.548	0.637	2.34
m10	FROZEN_DESSERT_FREQUENCY	1076	1.17643	0.286296	0.567549	0.57	0.671	2.06
m10	FRUIT_FREQUENCY	1076	0.545684	0.193817	-3.12519	0.00178	0.373	0.798
m10	HIGH_FAT_RED_MEAT_FREQUENCY	1076	0.587654	0.348377	-1.52598	0.127	0.297	1.16
m10	HOMECOOKED_MEALS_FREQUENCY	1076	0.664654	0.302438	-1.35065	0.177	0.367	1.2
m10	MEAT_EGGS_FREQUENCY	1076	0.971024	0.274598	-0.107081	0.915	0.567	1.66
m10	MILK_CHEESE_FREQUENCY	1076	0.959105	0.176315	-0.236821	0.813	0.679	1.36
m10	MILK_SUBSTITUTE_FREQUENCY	1076	0.874874	0.14637	-0.913266	0.361	0.657	1.17
m10	POULTRY_FREQUENCY	1076	0.800437	0.257125	-0.865715	0.387	0.484	1.32
m10	PREPARED_MEALS_FREQUENCY	1076	1.25329	0.266485	0.847234	0.397	0.743	2.11
m10	READY_TO_EAT_MEALS_FREQUENCY	1076	1.03557	0.275863	0.126714	0.899	0.603	1.78
m10	RED_MEAT_FREQUENCY	1076	1.49373	0.339342	1.18251	0.237	0.768	2.9
m10	SALTED_SNACKS_FREQUENCY	1076	1.68162	0.232343	2.23702	0.0253	1.07	2.65
m10	SEAFOOD_FREQUENCY	1076	0.779559	0.248664	-1.00146	0.317	0.479	1.27
m10	SUGARY_SWEETS_FREQUENCY	1076	0.445796	0.197146	-4.09796	4.17e-05	0.303	0.656
m10	SUGAR_SWEETENED_DRINK_FREQUENCY	1076	1.47198	0.316696	1.22075	0.222	0.791	2.74
m10	VEGETABLE_FREQUENCY	1076	0.431753	0.317778	-2.64305	0.00822	0.232	0.805
m10	WHOLE_GRAIN_FREQUENCY	1076	0.605879	0.185757	-2.69748	0.00699	0.421	0.872
m10	BOWEL_MOVEMENT_FREQUENCY	1076	2.52688	0.323846	2.86243	0.0042	1.34	4.77
m10	COSMETICS_FREQUENCY	1076	0.894032	0.139577	-0.802526	0.422	0.68	1.18
m10	FERMENTED_FREQUENCY	1076	0.698489	1.06591	-0.336648	0.736	0.0865	5.64
m10	FERMENTED_PLANT_FREQUENCY	1076	0.888116	0.180901	-0.655902	0.512	0.623	1.27
m10	FLOSSING_FREQUENCY	1076	1.00044	0.138969	0.00314025	0.997	0.762	1.31
m10	OTHER_SUPPLEMENT_FREQUENCY	1076	1.0977	0.105022	0.887575	0.375	0.893	1.35
m10	POOL_FREQUENCY	1076	0.780932	0.221957	-1.11403	0.265	0.505	1.21
m10	TEETHBRUSHING_FREQUENCY	1076	1.02338	0.570593	0.0405042	0.968	0.334	3.13
m10	VITAMIN_B_SUPPLEMENT_FREQUENCY	1076	1.486	0.151553	2.61354	0.00896	1.1	2
m10	VITAMIN_D_SUPPLEMENT_FREQUENCY	1076	1.55658	0.146438	3.02169	0.00251	1.17	2.07
m10	TYPES_OF_PLANTS	1076	0.633909	0.203973	-2.23486	0.0254	0.425	0.945
m10	OLIVE_OIL	1076	0.919814	0.190169	-0.439522	0.66	0.634	1.34
m10	DIET_TYPE	1076	0.671347	0.277394	-1.43647	0.151	0.39	1.16
m10	SPECIALIZED_DIET_EXCLUDE_DAIRY	1076	0.913886	0.263051	-0.342328	0.732	0.546	1.53
m10	SPECIALIZED_DIET_EXCLUDE_NIGHTSHADES	1076	1.81424	0.484793	1.2287	0.219	0.702	4.69
m10	SPECIALIZED_DIET_EXCLUDE_REFINED_SUGARS	1076	0.577799	0.236646	-2.31794	0.0205	0.363	0.919
m10	SPECIALIZED_DIET_FODMAP	1076	0.998436	0.447626	-0.00349678	0.997	0.415	2.4
m10	SPECIALIZED_DIET_HALAAL	1076	0.130181	2.98908	-0.682093	0.495	0.000372	45.6
m10	SPECIALIZED_DIET_I_DO_NOT_EAT_A_SPECIALIZED_DIET	1076	0.840744	0.259882	-0.667486	0.504	0.505	1.4
m10	SPECIALIZED_DIET_KOSHER	1076	0.291998	3.55878	-0.345908	0.729	0.000273	312
m10	SPECIALIZED_DIET_MODIFIED_PALEO_DIET	1076	1.17072	0.285501	0.55208	0.581	0.669	2.05
m10	SPECIALIZED_DIET_OTHER_RESTRICTIONS_NOT_DESCRIBED_HERE	1076	0.701074	0.250302	-1.41885	0.156	0.429	1.15
m10	SPECIALIZED_DIET_PALEODIET_OR_PRIMAL_DIET	1076	0.983393	0.42839	-0.0390912	0.969	0.425	2.28
m10	SPECIALIZED_DIET_RAW_FOOD_DIET	1076	1.52387	0.766988	0.549229	0.583	0.339	6.85
m10	SPECIALIZED_DIET_UNSPECIFIED	1076	0.965856	0.306348	-0.113403	0.91	0.53	1.76
m10	SPECIALIZED_DIET_WESTENPRICE_OR_OTHER_LOWGRAIN_LOW_PROCESSED_FOOD_DIET	1076	0.908211	0.261133	-0.368695	0.712	0.544	1.52
m10	ANTIBIOTIC_HISTORY	1076	7.29191	0.202988	9.78758	1.27e-22	4.9	10.9
m10	ALZHEIMERS	1076	0.132095	4.45669	-0.454201	0.65	2.12e-05	821
m10	AUTOIMMUNE	1076	1.31546	0.167721	1.63479	0.102	0.947	1.83
m10	CANCER	1076	1.0482	0.217268	0.216678	0.828	0.685	1.6
m10	DIABETES	1076	1.62995	0.335189	1.45753	0.145	0.845	3.14
m10	IBD	1076	0.718235	0.28933	-1.14388	0.253	0.407	1.27
m10	IBS	1076	1.71806	0.156198	3.46481	0.000531	1.26	2.33
m10	KIDNEY_DISEASE	1076	1.93284	0.458374	1.43767	0.151	0.787	4.75
m10	ACID_REFLUX	1076	1.32639	0.164665	1.71535	0.0863	0.961	1.83
m10	ALLERGIC_TO_I_HAVE_NO_FOOD_ALLERGIES_THAT_I_KNOW_OF	1076	0.913254	0.0991227	-0.91544	0.36	0.752	1.11
m10	CARDIOVASCULAR_DISEASE	1076	0.925594	0.280917	-0.275239	0.783	0.534	1.61
m10	CDIFF	1076	1.96235	0.468074	1.44024	0.15	0.784	4.91
m10	DEPRESSION_BIPOLAR_SCHIZOPHRENIA	1076	0.803584	0.273001	-0.801	0.423	0.471	1.37
m10	EPILEPSY_OR_SEIZURE_DISORDER	1076	4.90088	0.592092	2.6844	0.00727	1.54	15.6
m10	FUNGAL_OVERGROWTH	1076	0.844244	0.250871	-0.674901	0.5	0.516	1.38
m10	LACTOSE	1076	0.999175	0.131283	-0.00628839	0.995	0.772	1.29
m10	LIVER_DISEASE	1076	0.868102	0.405307	-0.348984	0.727	0.392	1.92
m10	LUNG_DISEASE	1076	1.49417	0.166666	2.40943	0.016	1.08	2.07
m10	MENTAL_ILLNESS	1076	0.988194	0.17131	-0.0693243	0.945	0.706	1.38
m10	MIGRAINE	1076	1.10226	0.161185	0.604027	0.546	0.804	1.51
m10	PKU	1076	0.269597	4.92891	-0.265947	0.79	1.72e-05	4230
m10	SIBO	1076	0.679988	0.30083	-1.28206	0.2	0.377	1.23
m10	THYROID	1076	1.26578	0.173279	1.36015	0.174	0.901	1.78
m10	BMI	1076	3.14812	0.575039	1.99431	0.0461	1.02	9.72
m10	ALCOHOL_TYPES_BEERCIDER	1076	0.876386	0.114378	-1.15362	0.249	0.7	1.1
m10	ALCOHOL_TYPES_RED_WINE	1076	0.814713	0.115308	-1.77715	0.0755	0.65	1.02
m10	ALCOHOL_TYPES_SOUR_BEERS	1076	0.89086	0.243806	-0.474017	0.635	0.552	1.44
m10	ALCOHOL_TYPES_SPIRITSHARD_ALCOHOL	1076	1.23059	0.113755	1.82407	0.0681	0.985	1.54
m10	ALCOHOL_TYPES_WHITE_WINE	1076	0.911838	0.113804	-0.810982	0.417	0.73	1.14
m10	AGE_YEARS	1076	0.200181	0.33793	-4.75996	1.94e-06	0.103	0.388
m10	SEX	1076	0.927184	0.122121	-0.619085	0.536	0.73	1.18
m10	GLUTEN_I.do.not.eat.gluten.because.it.makes.me.feel.bad	1076	0.979457	0.151545	-0.136969	0.891	0.728	1.32
m10	GLUTEN_I.was.diagnosed.with.celiac.disease	1076	0.715396	0.456008	-0.734459	0.463	0.293	1.75
m10	GLUTEN_I.was.diagnosed.with.gluten.allergy..anti.gluten.IgG...but.not.celiac.disease	1076	1.16324	0.282417	0.535417	0.592	0.669	2.02
m10	COLLECTION_SEASON_Fall	1076	1.40601	0.208121	1.6373	0.102	0.935	2.11
m10	COLLECTION_SEASON_Spring	1076	1.34971	0.206706	1.4508	0.147	0.9	2.02
m10	COLLECTION_SEASON_Summer	1076	1.4594	0.20849	1.81316	0.0698	0.97	2.2
m10	COLLECTION_SEASON_Winter	1076	1.60593	0.205775	2.30204	0.0213	1.07	2.4
m10	REGION_BIRTH_Australia.and.New.Zealand	1076	0.780267	0.439375	-0.564709	0.572	0.33	1.85
m10	REGION_BIRTH_Central.and.Southern.Asia	1076	1.00359	0.738713	0.00485713	0.996	0.236	4.27
m10	REGION_BIRTH_Eastern.Asia	1076	2.75227	0.672125	1.5063	0.132	0.737	10.3
m10	REGION_BIRTH_Eastern.Europe	1076	1.416	0.503113	0.691364	0.489	0.528	3.8
m10	REGION_BIRTH_Latin.America.and.the.Caribbean	1076	1.7846	0.485597	1.19275	0.233	0.689	4.62
m10	REGION_BIRTH_Northern.Africa	1076	0.0995694	3.94647	-0.584548	0.559	4.35e-05	228
m10	REGION_BIRTH_Northern.America	1076	2.43843	0.372589	2.39233	0.0167	1.17	5.06
m10	REGION_BIRTH_Northern.Europe	1076	0.677485	0.380407	-1.02356	0.306	0.321	1.43
m10	REGION_BIRTH_Oceania..others.	1076	12.6189	2.72085	0.931765	0.351	0.061	2610
m10	REGION_BIRTH_South.eastern.Asia	1076	0.972877	0.600693	-0.0457766	0.963	0.3	3.16
m10	REGION_BIRTH_Southern.Europe	1076	0.344211	0.651616	-1.6367	0.102	0.096	1.23
m10	REGION_BIRTH_Sub.Saharan.Africa	1076	1.50438	0.648126	0.630097	0.529	0.422	5.36
m10	REGION_BIRTH_Western.Asia	1076	1.13682	0.713266	0.179788	0.857	0.281	4.6
m10	REGION_BIRTH_Western.Europe	1076	0.686981	0.43874	-0.855744	0.392	0.291	1.62
m11	ALCOHOL_FREQUENCY	748	1.15086	0.192322	0.730594	0.465	0.789	1.68
m11	EXERCISE_FREQUENCY	748	0.49542	0.208896	-3.3622	0.000773	0.329	0.746
m11	ONE_LITER_OF_WATER_A_DAY_FREQUENCY	748	1.29777	0.214163	1.21705	0.224	0.853	1.97
m11	PROBIOTIC_FREQUENCY	748	1.50653	0.169208	2.42191	0.0154	1.08	2.1
m11	SMOKING_FREQUENCY	748	1.933	0.325939	2.02207	0.0432	1.02	3.66
m11	FROZEN_DESSERT_FREQUENCY	748	1.50377	0.312766	1.30441	0.192	0.815	2.78
m11	FRUIT_FREQUENCY	748	0.439287	0.220142	-3.73669	0.000186	0.285	0.676
m11	HIGH_FAT_RED_MEAT_FREQUENCY	748	0.960462	0.3844	-0.104945	0.916	0.452	2.04
m11	HOMECOOKED_MEALS_FREQUENCY	748	0.555369	0.320723	-1.83374	0.0667	0.296	1.04
m11	MEAT_EGGS_FREQUENCY	748	1.57475	0.31089	1.46063	0.144	0.856	2.9
m11	MILK_CHEESE_FREQUENCY	748	0.858671	0.199835	-0.762479	0.446	0.58	1.27
m11	MILK_SUBSTITUTE_FREQUENCY	748	0.938507	0.167048	-0.379921	0.704	0.676	1.3
m11	POULTRY_FREQUENCY	748	0.736765	0.287244	-1.06351	0.288	0.42	1.29
m11	PREPARED_MEALS_FREQUENCY	748	1.43914	0.292859	1.24307	0.214	0.811	2.55
m11	READY_TO_EAT_MEALS_FREQUENCY	748	1.63479	0.29105	1.68875	0.0913	0.924	2.89
m11	RED_MEAT_FREQUENCY	748	1.02576	0.375714	0.0676967	0.946	0.491	2.14
m11	SALTED_SNACKS_FREQUENCY	748	2.63233	0.253742	3.81439	0.000137	1.6	4.33
m11	SEAFOOD_FREQUENCY	748	1.33371	0.276592	1.04111	0.298	0.776	2.29
m11	SUGARY_SWEETS_FREQUENCY	748	0.333738	0.226275	-4.84985	1.24e-06	0.214	0.52
m11	SUGAR_SWEETENED_DRINK_FREQUENCY	748	1.4005	0.329984	1.02074	0.307	0.733	2.67
m11	VEGETABLE_FREQUENCY	748	0.476206	0.345645	-2.14644	0.0318	0.242	0.938
m11	WHOLE_GRAIN_FREQUENCY	748	0.945924	0.209962	-0.264777	0.791	0.627	1.43
m11	BOWEL_MOVEMENT_FREQUENCY	748	13.7734	0.339705	7.72065	1.16e-14	7.08	26.8
m11	COSMETICS_FREQUENCY	748	1.20516	0.158929	1.17421	0.24	0.883	1.65
m11	FERMENTED_FREQUENCY	748	0.230408	1.20216	-1.22105	0.222	0.0218	2.43
m11	FERMENTED_PLANT_FREQUENCY	748	0.659836	0.211739	-1.96357	0.0496	0.436	0.999
m11	FLOSSING_FREQUENCY	748	1.25901	0.155554	1.48068	0.139	0.928	1.71
m11	OTHER_SUPPLEMENT_FREQUENCY	748	0.881332	0.115943	-1.08951	0.276	0.702	1.11
m11	POOL_FREQUENCY	748	0.758765	0.253712	-1.0881	0.277	0.461	1.25
m11	TEETHBRUSHING_FREQUENCY	748	0.295766	0.542104	-2.24715	0.0246	0.102	0.856
m11	VITAMIN_B_SUPPLEMENT_FREQUENCY	748	1.31747	0.175375	1.57212	0.116	0.934	1.86
m11	VITAMIN_D_SUPPLEMENT_FREQUENCY	748	1.30145	0.167724	1.57092	0.116	0.937	1.81
m11	TYPES_OF_PLANTS	748	0.479831	0.225962	-3.24975	0.00116	0.308	0.747
m11	OLIVE_OIL	748	1.15343	0.2146	0.66516	0.506	0.757	1.76
m11	DIET_TYPE	748	1.24546	0.300297	0.730966	0.465	0.691	2.24
m11	SPECIALIZED_DIET_EXCLUDE_DAIRY	748	0.647923	0.296451	-1.46393	0.143	0.362	1.16
m11	SPECIALIZED_DIET_EXCLUDE_NIGHTSHADES	748	2.36451	0.534467	1.61015	0.107	0.829	6.74
m11	SPECIALIZED_DIET_EXCLUDE_REFINED_SUGARS	748	0.519189	0.271284	-2.41624	0.0157	0.305	0.884
m11	SPECIALIZED_DIET_FODMAP	748	0.528413	0.594254	-1.07341	0.283	0.165	1.69
m11	SPECIALIZED_DIET_HALAAL	748	3.22999	1.23799	0.947086	0.344	0.285	36.6
m11	SPECIALIZED_DIET_I_DO_NOT_EAT_A_SPECIALIZED_DIET	748	0.663675	0.287316	-1.42687	0.154	0.378	1.17
m11	SPECIALIZED_DIET_KOSHER	748	1.18814	1.78266	0.0967019	0.923	0.0361	39.1
m11	SPECIALIZED_DIET_MODIFIED_PALEO_DIET	748	1.02325	0.328708	0.0699228	0.944	0.537	1.95
m11	SPECIALIZED_DIET_OTHER_RESTRICTIONS_NOT_DESCRIBED_HERE	748	0.76479	0.283635	-0.94542	0.344	0.439	1.33
m11	SPECIALIZED_DIET_PALEODIET_OR_PRIMAL_DIET	748	1.44609	0.45749	0.806277	0.42	0.59	3.54
m11	SPECIALIZED_DIET_RAW_FOOD_DIET	748	1.25606	0.900037	0.253297	0.8	0.215	7.33
m11	SPECIALIZED_DIET_UNSPECIFIED	748	0.651549	0.33939	-1.26227	0.207	0.335	1.27
m11	SPECIALIZED_DIET_WESTENPRICE_OR_OTHER_LOWGRAIN_LOW_PROCESSED_FOOD_DIET	748	0.515906	0.330164	-2.00455	0.045	0.27	0.985
m11	ANTIBIOTIC_HISTORY	748	7.44942	0.220433	9.10995	8.24e-20	4.84	11.5
m11	ALZHEIMERS	748	0.225232	4.51033	-0.330491	0.741	3.26e-05	1560
m11	AUTOIMMUNE	748	0.996985	0.200524	-0.0150559	0.988	0.673	1.48
m11	CANCER	748	0.598798	0.30875	-1.66099	0.0967	0.327	1.1
m11	DIABETES	748	1.9278	0.354256	1.85285	0.0639	0.963	3.86
m11	IBD	748	0.839889	0.330974	-0.527186	0.598	0.439	1.61
m11	IBS	748	0.96195	0.187189	-0.207242	0.836	0.667	1.39
m11	KIDNEY_DISEASE	748	2.88987	0.464098	2.28661	0.0222	1.16	7.18
m11	ACID_REFLUX	748	1.24974	0.183356	1.21588	0.224	0.872	1.79
m11	ALLERGIC_TO_I_HAVE_NO_FOOD_ALLERGIES_THAT_I_KNOW_OF	748	0.782349	0.109835	-2.23476	0.0254	0.631	0.97
m11	CARDIOVASCULAR_DISEASE	748	1.05719	0.316288	0.175836	0.86	0.569	1.97
m11	CDIFF	748	2.54147	0.493918	1.88846	0.059	0.965	6.69
m11	DEPRESSION_BIPOLAR_SCHIZOPHRENIA	748	0.69837	0.326845	-1.0984	0.272	0.368	1.33
m11	EPILEPSY_OR_SEIZURE_DISORDER	748	1.70394	0.69673	0.764922	0.444	0.435	6.68
m11	FUNGAL_OVERGROWTH	748	1.43449	0.263775	1.36787	0.171	0.855	2.41
m11	LACTOSE	748	1.23216	0.140889	1.48181	0.138	0.935	1.62
m11	LIVER_DISEASE	748	1.19666	0.433049	0.414589	0.678	0.512	2.8
m11	LUNG_DISEASE	748	1.52817	0.182369	2.32534	0.0201	1.07	2.18
m11	MENTAL_ILLNESS	748	1.33419	0.180644	1.5961	0.11	0.936	1.9
m11	MIGRAINE	748	1.10977	0.182694	0.570088	0.569	0.776	1.59
m11	PKU	748	0.378052	5.01211	-0.194074	0.846	2.05e-05	6980
m11	SIBO	748	0.701952	0.345096	-1.02549	0.305	0.357	1.38
m11	THYROID	748	1.13117	0.20761	0.59369	0.553	0.753	1.7
m11	BMI	748	4.20903	0.623724	2.30428	0.0212	1.24	14.3
m11	ALCOHOL_TYPES_BEERCIDER	748	1.02191	0.128365	0.168877	0.866	0.795	1.31
m11	ALCOHOL_TYPES_RED_WINE	748	0.734901	0.130817	-2.35459	0.0185	0.569	0.95
m11	ALCOHOL_TYPES_SOUR_BEERS	748	1.01349	0.248079	0.0540198	0.957	0.623	1.65
m11	ALCOHOL_TYPES_SPIRITSHARD_ALCOHOL	748	1.30223	0.128192	2.06004	0.0394	1.01	1.67
m11	ALCOHOL_TYPES_WHITE_WINE	748	0.872758	0.131124	-1.03793	0.299	0.675	1.13
m11	AGE_YEARS	748	0.0412605	0.370216	-8.61077	7.26e-18	0.02	0.0852
m11	SEX	748	1.04692	0.137721	0.332959	0.739	0.799	1.37
m11	GLUTEN_I.do.not.eat.gluten.because.it.makes.me.feel.bad	748	0.838168	0.178379	-0.989671	0.322	0.591	1.19
m11	GLUTEN_I.was.diagnosed.with.celiac.disease	748	0.663675	0.559838	-0.732288	0.464	0.222	1.99
m11	GLUTEN_I.was.diagnosed.with.gluten.allergy..anti.gluten.IgG...but.not.celiac.disease	748	1.56198	0.296423	1.50444	0.132	0.874	2.79
m11	COLLECTION_SEASON_Fall	748	2.24403	0.229097	3.52809	0.000419	1.43	3.52
m11	COLLECTION_SEASON_Spring	748	1.97431	0.226709	3.0004	0.0027	1.27	3.08
m11	COLLECTION_SEASON_Summer	748	1.85189	0.229589	2.68395	0.00728	1.18	2.9
m11	COLLECTION_SEASON_Winter	748	2.21845	0.226608	3.51624	0.000438	1.42	3.46
m11	REGION_BIRTH_Australia.and.New.Zealand	748	0.552005	0.549085	-1.08216	0.279	0.188	1.62
m11	REGION_BIRTH_Central.and.Southern.Asia	748	1.85792	0.722252	0.857679	0.391	0.451	7.65
m11	REGION_BIRTH_Eastern.Asia	748	6.01584	0.693255	2.58836	0.00964	1.55	23.4
m11	REGION_BIRTH_Eastern.Europe	748	1.31127	0.590393	0.459009	0.646	0.412	4.17
m11	REGION_BIRTH_Latin.America.and.the.Caribbean	748	0.676395	0.623939	-0.626628	0.531	0.199	2.3
m11	REGION_BIRTH_Northern.Africa	748	2.30141	1.59511	0.522548	0.601	0.101	52.5
m11	REGION_BIRTH_Northern.America	748	1.64127	0.476567	1.03967	0.298	0.645	4.18
m11	REGION_BIRTH_Northern.Europe	748	0.374415	0.487515	-2.0151	0.0439	0.144	0.973
m11	REGION_BIRTH_Oceania..others.	748	0.447869	6.11888	-0.131275	0.896	2.77e-06	72400
m11	REGION_BIRTH_South.eastern.Asia	748	3.69756	0.593423	2.20361	0.0276	1.16	11.8
m11	REGION_BIRTH_Southern.Europe	748	0.768316	0.634713	-0.415234	0.678	0.221	2.67
m11	REGION_BIRTH_Sub.Saharan.Africa	748	2.35179	0.68877	1.2416	0.214	0.61	9.07
m11	REGION_BIRTH_Western.Asia	748	1.3356	0.732559	0.395023	0.693	0.318	5.61
m11	REGION_BIRTH_Western.Europe	748	0.588493	0.538665	-0.984265	0.325	0.205	1.69
m12	ALCOHOL_FREQUENCY	688	1.37402	0.194221	1.63596	0.102	0.939	2.01
m12	EXERCISE_FREQUENCY	688	0.713614	0.2155	-1.56572	0.117	0.468	1.09
m12	ONE_LITER_OF_WATER_A_DAY_FREQUENCY	688	0.807751	0.198942	-1.07318	0.283	0.547	1.19
m12	PROBIOTIC_FREQUENCY	688	1.19627	0.166806	1.07437	0.283	0.863	1.66
m12	SMOKING_FREQUENCY	688	1.63582	0.34285	1.43544	0.151	0.835	3.2
m12	FROZEN_DESSERT_FREQUENCY	688	2.11541	0.302456	2.47721	0.0132	1.17	3.83
m12	FRUIT_FREQUENCY	688	1.04522	0.229176	0.192968	0.847	0.667	1.64
m12	HIGH_FAT_RED_MEAT_FREQUENCY	688	0.712865	0.392132	-0.863136	0.388	0.331	1.54
m12	HOMECOOKED_MEALS_FREQUENCY	688	1.00823	0.34575	0.0237036	0.981	0.512	1.99
m12	MEAT_EGGS_FREQUENCY	688	1.10438	0.299837	0.331118	0.741	0.614	1.99
m12	MILK_CHEESE_FREQUENCY	688	0.942922	0.19708	-0.298213	0.766	0.641	1.39
m12	MILK_SUBSTITUTE_FREQUENCY	688	0.726571	0.165015	-1.9357	0.0529	0.526	1
m12	POULTRY_FREQUENCY	688	1.73608	0.288098	1.91473	0.0555	0.987	3.05
m12	PREPARED_MEALS_FREQUENCY	688	1.32328	0.293856	0.953233	0.34	0.744	2.35
m12	READY_TO_EAT_MEALS_FREQUENCY	688	0.869061	0.296192	-0.473819	0.636	0.486	1.55
m12	RED_MEAT_FREQUENCY	688	0.995641	0.372504	-0.0117276	0.991	0.48	2.07
m12	SALTED_SNACKS_FREQUENCY	688	1.64205	0.252841	1.9615	0.0498	1	2.7
m12	SEAFOOD_FREQUENCY	688	1.09229	0.27489	0.321128	0.748	0.637	1.87
m12	SUGARY_SWEETS_FREQUENCY	688	0.814163	0.213081	-0.964862	0.335	0.536	1.24
m12	SUGAR_SWEETENED_DRINK_FREQUENCY	688	1.63694	0.327772	1.50356	0.133	0.861	3.11
m12	VEGETABLE_FREQUENCY	688	0.620431	0.369188	-1.29295	0.196	0.301	1.28
m12	WHOLE_GRAIN_FREQUENCY	688	1.56965	0.209761	2.14937	0.0316	1.04	2.37
m12	BOWEL_MOVEMENT_FREQUENCY	688	5.10785	0.348783	4.67562	2.93e-06	2.58	10.1
m12	COSMETICS_FREQUENCY	688	0.990074	0.162972	-0.0612127	0.951	0.719	1.36
m12	FERMENTED_FREQUENCY	688	1.06031	1.2462	0.046988	0.963	0.0922	12.2
m12	FERMENTED_PLANT_FREQUENCY	688	1.15182	0.198416	0.71235	0.476	0.781	1.7
m12	FLOSSING_FREQUENCY	688	1.08526	0.152894	0.535162	0.593	0.804	1.46
m12	OTHER_SUPPLEMENT_FREQUENCY	688	0.82691	0.116522	-1.6311	0.103	0.658	1.04
m12	POOL_FREQUENCY	688	0.968321	0.248098	-0.129752	0.897	0.595	1.57
m12	TEETHBRUSHING_FREQUENCY	688	2.23085	0.726578	1.10433	0.269	0.537	9.27
m12	VITAMIN_B_SUPPLEMENT_FREQUENCY	688	0.963182	0.180812	-0.207469	0.836	0.676	1.37
m12	VITAMIN_D_SUPPLEMENT_FREQUENCY	688	1.21419	0.164832	1.17742	0.239	0.879	1.68
m12	TYPES_OF_PLANTS	688	0.937315	0.231116	-0.280103	0.779	0.596	1.47
m12	OLIVE_OIL	688	1.25957	0.215871	1.06902	0.285	0.825	1.92
m12	DIET_TYPE	688	2.23096	0.294824	2.72173	0.00649	1.25	3.98
m12	SPECIALIZED_DIET_EXCLUDE_DAIRY	688	0.616883	0.342961	-1.40855	0.159	0.315	1.21
m12	SPECIALIZED_DIET_EXCLUDE_NIGHTSHADES	688	0.468586	1.05288	-0.719966	0.472	0.0595	3.69
m12	SPECIALIZED_DIET_EXCLUDE_REFINED_SUGARS	688	0.770312	0.295989	-0.881654	0.378	0.431	1.38
m12	SPECIALIZED_DIET_FODMAP	688	0.831542	0.675548	-0.273073	0.785	0.221	3.13
m12	SPECIALIZED_DIET_HALAAL	688	0.143632	3.20135	-0.60615	0.544	0.000271	76.3
m12	SPECIALIZED_DIET_I_DO_NOT_EAT_A_SPECIALIZED_DIET	688	1.1795	0.317549	0.519885	0.603	0.633	2.2
m12	SPECIALIZED_DIET_KOSHER	688	5.70813	1.50816	1.15498	0.248	0.297	110
m12	SPECIALIZED_DIET_MODIFIED_PALEO_DIET	688	1.48013	0.375011	1.04565	0.296	0.71	3.09
m12	SPECIALIZED_DIET_OTHER_RESTRICTIONS_NOT_DESCRIBED_HERE	688	0.962788	0.321635	-0.117903	0.906	0.513	1.81
m12	SPECIALIZED_DIET_PALEODIET_OR_PRIMAL_DIET	688	1.35859	0.574071	0.533813	0.593	0.441	4.19
m12	SPECIALIZED_DIET_RAW_FOOD_DIET	688	1.60168	0.920371	0.511809	0.609	0.264	9.73
m12	SPECIALIZED_DIET_UNSPECIFIED	688	1.18398	0.363855	0.464146	0.643	0.58	2.42
m12	SPECIALIZED_DIET_WESTENPRICE_OR_OTHER_LOWGRAIN_LOW_PROCESSED_FOOD_DIET	688	1.0596	0.34071	0.169925	0.865	0.543	2.07
m12	ANTIBIOTIC_HISTORY	688	2.35472	0.24415	3.50777	0.000452	1.46	3.8
m12	ALZHEIMERS	688	9.09019	1.79399	1.23033	0.219	0.27	306
m12	AUTOIMMUNE	688	0.877753	0.218293	-0.597314	0.55	0.572	1.35
m12	CANCER	688	1.2715	0.251206	0.956192	0.339	0.777	2.08
m12	DIABETES	688	0.906472	0.453016	-0.216759	0.828	0.373	2.2
m12	IBD	688	0.657452	0.366947	-1.1429	0.253	0.32	1.35
m12	IBS	688	0.846071	0.203558	-0.821154	0.412	0.568	1.26
m12	KIDNEY_DISEASE	688	1.40067	0.563167	0.598312	0.55	0.464	4.22
m12	ACID_REFLUX	688	1.07086	0.195985	0.349303	0.727	0.729	1.57
m12	ALLERGIC_TO_I_HAVE_NO_FOOD_ALLERGIES_THAT_I_KNOW_OF	688	1.14161	0.112686	1.17532	0.24	0.915	1.42
m12	CARDIOVASCULAR_DISEASE	688	0.935984	0.331509	-0.199564	0.842	0.489	1.79
m12	CDIFF	688	0.458334	0.877625	-0.88894	0.374	0.0821	2.56
m12	DEPRESSION_BIPOLAR_SCHIZOPHRENIA	688	0.994425	0.309294	-0.0180737	0.986	0.542	1.82
m12	EPILEPSY_OR_SEIZURE_DISORDER	688	3.18677	0.661356	1.75247	0.0797	0.872	11.6
m12	FUNGAL_OVERGROWTH	688	0.83517	0.330319	-0.545291	0.586	0.437	1.6
m12	LACTOSE	688	0.939988	0.162471	-0.380921	0.703	0.684	1.29
m12	LIVER_DISEASE	688	1.39774	0.449001	0.745775	0.456	0.58	3.37
m12	LUNG_DISEASE	688	1.54822	0.180803	2.4176	0.0156	1.09	2.21
m12	MENTAL_ILLNESS	688	0.813415	0.201372	-1.02553	0.305	0.548	1.21
m12	MIGRAINE	688	1.0904	0.190904	0.453323	0.65	0.75	1.59
m12	PKU	688	12.1593	2.15163	1.16103	0.246	0.179	825
m12	SIBO	688	0.249012	0.641404	-2.16752	0.0302	0.0708	0.875
m12	THYROID	688	1.33121	0.214985	1.33074	0.183	0.873	2.03
m12	BMI	688	6.9099	0.632115	3.05792	0.00223	2	23.9
m12	ALCOHOL_TYPES_BEERCIDER	688	1.11722	0.122897	0.901924	0.367	0.878	1.42
m12	ALCOHOL_TYPES_RED_WINE	688	0.870151	0.1273	-1.0926	0.275	0.678	1.12
m12	ALCOHOL_TYPES_SOUR_BEERS	688	0.775554	0.237573	-1.06989	0.285	0.487	1.24
m12	ALCOHOL_TYPES_SPIRITSHARD_ALCOHOL	688	1.1507	0.123871	1.13322	0.257	0.903	1.47
m12	ALCOHOL_TYPES_WHITE_WINE	688	0.948169	0.124565	-0.427265	0.669	0.743	1.21
m12	AGE_YEARS	688	0.0348646	0.377656	-8.88715	6.27e-19	0.0166	0.0731
m12	SEX	688	1.6274	0.137195	3.54956	0.000386	1.24	2.13
m12	GLUTEN_I.do.not.eat.gluten.because.it.makes.me.feel.bad	688	0.859085	0.189253	-0.802566	0.422	0.593	1.24
m12	GLUTEN_I.was.diagnosed.with.celiac.disease	688	1.14499	0.500901	0.270297	0.787	0.429	3.06
m12	GLUTEN_I.was.diagnosed.with.gluten.allergy..anti.gluten.IgG...but.not.celiac.disease	688	0.684331	0.417042	-0.909534	0.363	0.302	1.55
m12	COLLECTION_SEASON_Fall	688	0.613686	0.257202	-1.89841	0.0576	0.371	1.02
m12	COLLECTION_SEASON_Spring	688	0.527834	0.257167	-2.48466	0.013	0.319	0.874
m12	COLLECTION_SEASON_Summer	688	0.856633	0.255561	-0.605511	0.545	0.519	1.41
m12	COLLECTION_SEASON_Winter	688	0.631591	0.256501	-1.79147	0.0732	0.382	1.04
m12	REGION_BIRTH_Australia.and.New.Zealand	688	2.79591	0.582314	1.76564	0.0775	0.893	8.75
m12	REGION_BIRTH_Central.and.Southern.Asia	688	0.686591	0.989456	-0.380024	0.704	0.0987	4.77
m12	REGION_BIRTH_Eastern.Asia	688	1.29292	0.970442	0.264728	0.791	0.193	8.66
m12	REGION_BIRTH_Eastern.Europe	688	1.82402	0.657959	0.913496	0.361	0.502	6.62
m12	REGION_BIRTH_Latin.America.and.the.Caribbean	688	0.476102	0.804272	-0.922726	0.356	0.0984	2.3
m12	REGION_BIRTH_Northern.Africa	688	0.352795	3.96558	-0.262728	0.793	0.000149	838
m12	REGION_BIRTH_Northern.America	688	2.27007	0.549512	1.49189	0.136	0.773	6.66
m12	REGION_BIRTH_Northern.Europe	688	1.55428	0.552684	0.797941	0.425	0.526	4.59
m12	REGION_BIRTH_Oceania..others.	688	0.425031	5.96847	-0.143352	0.886	3.53e-06	51100
m12	REGION_BIRTH_South.eastern.Asia	688	0.165754	1.23137	-1.45956	0.144	0.0148	1.85
m12	REGION_BIRTH_Southern.Europe	688	0.338178	0.903552	-1.19991	0.23	0.0575	1.99
m12	REGION_BIRTH_Sub.Saharan.Africa	688	1.7999	0.808459	0.726977	0.467	0.369	8.78
m12	REGION_BIRTH_Western.Asia	688	1.08795	0.932234	0.090422	0.928	0.175	6.76
m12	REGION_BIRTH_Western.Europe	688	1.40015	0.588556	0.571877	0.567	0.442	4.44
m13	ALCOHOL_FREQUENCY	840	1.12483	0.181903	0.646696	0.518	0.788	1.61
m13	EXERCISE_FREQUENCY	840	0.528894	0.199821	-3.18769	0.00143	0.358	0.782
m13	ONE_LITER_OF_WATER_A_DAY_FREQUENCY	840	0.93363	0.194333	-0.353391	0.724	0.638	1.37
m13	PROBIOTIC_FREQUENCY	840	1.01417	0.158542	0.088768	0.929	0.743	1.38
m13	SMOKING_FREQUENCY	840	0.59992	0.389864	-1.31061	0.19	0.279	1.29
m13	FROZEN_DESSERT_FREQUENCY	840	1.71754	0.298509	1.81199	0.07	0.957	3.08
m13	FRUIT_FREQUENCY	840	0.66754	0.208523	-1.93818	0.0526	0.444	1
m13	HIGH_FAT_RED_MEAT_FREQUENCY	840	0.777794	0.370353	-0.678525	0.497	0.376	1.61
m13	HOMECOOKED_MEALS_FREQUENCY	840	1.16133	0.335512	0.445778	0.656	0.602	2.24
m13	MEAT_EGGS_FREQUENCY	840	1.40279	0.291515	1.16105	0.246	0.792	2.48
m13	MILK_CHEESE_FREQUENCY	840	1.09614	0.186369	0.492526	0.622	0.761	1.58
m13	MILK_SUBSTITUTE_FREQUENCY	840	0.812268	0.15633	-1.33004	0.184	0.598	1.1
m13	POULTRY_FREQUENCY	840	1.19714	0.271154	0.663581	0.507	0.704	2.04
m13	PREPARED_MEALS_FREQUENCY	840	0.723716	0.288815	-1.11959	0.263	0.411	1.27
m13	READY_TO_EAT_MEALS_FREQUENCY	840	1.496	0.284414	1.41622	0.157	0.857	2.61
m13	RED_MEAT_FREQUENCY	840	1.37013	0.358213	0.879099	0.379	0.679	2.76
m13	SALTED_SNACKS_FREQUENCY	840	1.16838	0.247334	0.62919	0.529	0.72	1.9
m13	SEAFOOD_FREQUENCY	840	1.55972	0.261994	1.69663	0.0898	0.933	2.61
m13	SUGARY_SWEETS_FREQUENCY	840	0.626278	0.206415	-2.26709	0.0234	0.418	0.939
m13	SUGAR_SWEETENED_DRINK_FREQUENCY	840	1.77444	0.32004	1.79191	0.0731	0.948	3.32
m13	VEGETABLE_FREQUENCY	840	0.362631	0.330574	-3.0685	0.00215	0.19	0.693
m13	WHOLE_GRAIN_FREQUENCY	840	1.24651	0.197184	1.11746	0.264	0.847	1.83
m13	BOWEL_MOVEMENT_FREQUENCY	840	0.288315	0.363536	-3.42112	0.000624	0.141	0.588
m13	COSMETICS_FREQUENCY	840	1.42062	0.146133	2.40257	0.0163	1.07	1.89
m13	FERMENTED_FREQUENCY	840	11.7016	1.15185	2.13547	0.0327	1.22	112
m13	FERMENTED_PLANT_FREQUENCY	840	0.864484	0.194562	-0.748463	0.454	0.59	1.27
m13	FLOSSING_FREQUENCY	840	0.852231	0.147125	-1.08682	0.277	0.639	1.14
m13	OTHER_SUPPLEMENT_FREQUENCY	840	1.13346	0.1108	1.13067	0.258	0.912	1.41
m13	POOL_FREQUENCY	840	0.611316	0.246609	-1.99563	0.046	0.377	0.991
m13	TEETHBRUSHING_FREQUENCY	840	0.510271	0.566414	-1.18785	0.235	0.168	1.55
m13	VITAMIN_B_SUPPLEMENT_FREQUENCY	840	1.1933	0.163626	1.08005	0.28	0.866	1.64
m13	VITAMIN_D_SUPPLEMENT_FREQUENCY	840	1.30287	0.15448	1.71263	0.0868	0.963	1.76
m13	TYPES_OF_PLANTS	840	0.439359	0.217293	-3.78493	0.000154	0.287	0.673
m13	OLIVE_OIL	840	0.750436	0.199174	-1.44145	0.149	0.508	1.11
m13	DIET_TYPE	840	1.45898	0.28534	1.32382	0.186	0.834	2.55
m13	SPECIALIZED_DIET_EXCLUDE_DAIRY	840	0.713937	0.30266	-1.11333	0.266	0.394	1.29
m13	SPECIALIZED_DIET_EXCLUDE_NIGHTSHADES	840	1.04139	0.592067	0.0685057	0.945	0.326	3.32
m13	SPECIALIZED_DIET_EXCLUDE_REFINED_SUGARS	840	0.737855	0.260758	-1.16586	0.244	0.443	1.23
m13	SPECIALIZED_DIET_FODMAP	840	0.859652	0.503346	-0.300445	0.764	0.321	2.31
m13	SPECIALIZED_DIET_HALAAL	840	0.0815121	3.51375	-0.713484	0.476	8.32e-05	79.8
m13	SPECIALIZED_DIET_I_DO_NOT_EAT_A_SPECIALIZED_DIET	840	0.86514	0.281303	-0.514973	0.607	0.498	1.5
m13	SPECIALIZED_DIET_KOSHER	840	3.30603	1.67755	0.712797	0.476	0.123	88.6
m13	SPECIALIZED_DIET_MODIFIED_PALEO_DIET	840	1.37416	0.310845	1.02251	0.307	0.747	2.53
m13	SPECIALIZED_DIET_OTHER_RESTRICTIONS_NOT_DESCRIBED_HERE	840	1.00751	0.272041	0.0275131	0.978	0.591	1.72
m13	SPECIALIZED_DIET_PALEODIET_OR_PRIMAL_DIET	840	2.59398	0.431238	2.21036	0.0271	1.11	6.04
m13	SPECIALIZED_DIET_RAW_FOOD_DIET	840	0.0447067	3.10151	-1.00197	0.316	0.000102	19.5
m13	SPECIALIZED_DIET_UNSPECIFIED	840	1.35576	0.320788	0.948806	0.343	0.723	2.54
m13	SPECIALIZED_DIET_WESTENPRICE_OR_OTHER_LOWGRAIN_LOW_PROCESSED_FOOD_DIET	840	0.878848	0.292079	-0.442151	0.658	0.496	1.56
m13	ANTIBIOTIC_HISTORY	840	3.57365	0.21984	5.79325	6.9e-09	2.32	5.5
m13	ALZHEIMERS	840	4.74611	1.80655	0.862046	0.389	0.138	164
m13	AUTOIMMUNE	840	1.14312	0.182615	0.732483	0.464	0.799	1.64
m13	CANCER	840	1.21333	0.221668	0.872332	0.383	0.786	1.87
m13	DIABETES	840	2.33326	0.339606	2.49484	0.0126	1.2	4.54
m13	IBD	840	0.629165	0.346719	-1.33642	0.181	0.319	1.24
m13	IBS	840	1.68292	0.166059	3.13461	0.00172	1.22	2.33
m13	KIDNEY_DISEASE	840	1.79192	0.482983	1.20767	0.227	0.695	4.62
m13	ACID_REFLUX	840	1.31005	0.173771	1.55413	0.12	0.932	1.84
m13	ALLERGIC_TO_I_HAVE_NO_FOOD_ALLERGIES_THAT_I_KNOW_OF	840	0.927919	0.106092	-0.705147	0.481	0.754	1.14
m13	CARDIOVASCULAR_DISEASE	840	0.766909	0.318014	-0.834516	0.404	0.411	1.43
m13	CDIFF	840	1.07864	0.5412	0.139883	0.889	0.373	3.12
m13	DEPRESSION_BIPOLAR_SCHIZOPHRENIA	840	1.12498	0.283748	0.415019	0.678	0.645	1.96
m13	EPILEPSY_OR_SEIZURE_DISORDER	840	4.30109	0.601313	2.42614	0.0153	1.32	14
m13	FUNGAL_OVERGROWTH	840	1.16611	0.255852	0.600647	0.548	0.706	1.93
m13	LACTOSE	840	0.887477	0.145597	-0.819889	0.412	0.667	1.18
m13	LIVER_DISEASE	840	1.13522	0.407734	0.311045	0.756	0.511	2.52
m13	LUNG_DISEASE	840	1.40748	0.178709	1.91259	0.0558	0.992	2
m13	MENTAL_ILLNESS	840	0.84768	0.183867	-0.898761	0.369	0.591	1.22
m13	MIGRAINE	840	1.135	0.167324	0.756821	0.449	0.818	1.58
m13	PKU	840	0.390959	5.17424	-0.181505	0.856	1.54e-05	9920
m13	SIBO	840	0.681365	0.331248	-1.15822	0.247	0.356	1.3
m13	THYROID	840	1.3802	0.184275	1.74863	0.0804	0.962	1.98
m13	BMI	840	0.592316	0.633051	-0.827286	0.408	0.171	2.05
m13	ALCOHOL_TYPES_BEERCIDER	840	0.79149	0.123496	-1.89349	0.0583	0.621	1.01
m13	ALCOHOL_TYPES_RED_WINE	840	0.722177	0.123054	-2.64506	0.00817	0.567	0.919
m13	ALCOHOL_TYPES_SOUR_BEERS	840	1.03588	0.258161	0.136541	0.891	0.625	1.72
m13	ALCOHOL_TYPES_SPIRITSHARD_ALCOHOL	840	1.08119	0.122787	0.635774	0.525	0.85	1.38
m13	ALCOHOL_TYPES_WHITE_WINE	840	1.06922	0.121397	0.551303	0.581	0.843	1.36
m13	AGE_YEARS	840	0.27658	0.35581	-3.6122	0.000304	0.138	0.556
m13	SEX	840	0.925369	0.132307	-0.586229	0.558	0.714	1.2
m13	GLUTEN_I.do.not.eat.gluten.because.it.makes.me.feel.bad	840	0.880091	0.167214	-0.76387	0.445	0.634	1.22
m13	GLUTEN_I.was.diagnosed.with.celiac.disease	840	0.881606	0.479798	-0.262631	0.793	0.344	2.26
m13	GLUTEN_I.was.diagnosed.with.gluten.allergy..anti.gluten.IgG...but.not.celiac.disease	840	1.08259	0.315466	0.251558	0.801	0.583	2.01
m13	COLLECTION_SEASON_Fall	840	0.977317	0.216736	-0.105862	0.916	0.639	1.49
m13	COLLECTION_SEASON_Spring	840	1.27057	0.213808	1.11999	0.263	0.836	1.93
m13	COLLECTION_SEASON_Summer	840	1.23399	0.215226	0.976897	0.329	0.809	1.88
m13	COLLECTION_SEASON_Winter	840	1.12352	0.214107	0.543958	0.586	0.738	1.71
m13	REGION_BIRTH_Australia.and.New.Zealand	840	0.877616	0.43457	-0.300403	0.764	0.374	2.06
m13	REGION_BIRTH_Central.and.Southern.Asia	840	0.621924	0.878997	-0.540318	0.589	0.111	3.48
m13	REGION_BIRTH_Eastern.Asia	840	0.694416	0.893386	-0.408204	0.683	0.121	4
m13	REGION_BIRTH_Eastern.Europe	840	0.604825	0.600511	-0.837312	0.402	0.186	1.96
m13	REGION_BIRTH_Latin.America.and.the.Caribbean	840	0.995013	0.524882	-0.00952522	0.992	0.356	2.78
m13	REGION_BIRTH_Northern.Africa	840	2.27047	1.56968	0.522389	0.601	0.105	49.2
m13	REGION_BIRTH_Northern.America	840	2.41779	0.352473	2.50475	0.0123	1.21	4.82
m13	REGION_BIRTH_Northern.Europe	840	1.07527	0.358338	0.202521	0.84	0.533	2.17
m13	REGION_BIRTH_Oceania..others.	840	87.2082	2.58533	1.72833	0.0839	0.549	13800
m13	REGION_BIRTH_South.eastern.Asia	840	0.473134	0.672933	-1.11211	0.266	0.127	1.77
m13	REGION_BIRTH_Southern.Europe	840	0.490498	0.636806	-1.1186	0.263	0.141	1.71
m13	REGION_BIRTH_Sub.Saharan.Africa	840	2.38906	0.616631	1.41235	0.158	0.713	8
m13	REGION_BIRTH_Western.Asia	840	0.0346445	3.23774	-1.03857	0.299	6.08e-05	19.8
m13	REGION_BIRTH_Western.Europe	840	0.763327	0.430549	-0.627265	0.53	0.328	1.77
m14	ALCOHOL_FREQUENCY	424	1.45833	0.228601	1.65044	0.0989	0.932	2.28
m14	EXERCISE_FREQUENCY	424	1.69013	0.264016	1.98778	0.0468	1.01	2.84
m14	ONE_LITER_OF_WATER_A_DAY_FREQUENCY	424	1.72996	0.252753	2.16851	0.0301	1.05	2.84
m14	PROBIOTIC_FREQUENCY	424	1.45434	0.191102	1.95995	0.05	1	2.12
m14	SMOKING_FREQUENCY	424	1.48748	0.411434	0.965113	0.334	0.664	3.33
m14	FROZEN_DESSERT_FREQUENCY	424	0.594161	0.388438	-1.34025	0.18	0.278	1.27
m14	FRUIT_FREQUENCY	424	0.66374	0.259122	-1.58174	0.114	0.399	1.1
m14	HIGH_FAT_RED_MEAT_FREQUENCY	424	1.31326	0.455435	0.598359	0.55	0.538	3.21
m14	HOMECOOKED_MEALS_FREQUENCY	424	0.825684	0.394641	-0.48536	0.627	0.381	1.79
m14	MEAT_EGGS_FREQUENCY	424	1.52124	0.354537	1.1833	0.237	0.759	3.05
m14	MILK_CHEESE_FREQUENCY	424	1.07094	0.230045	0.297945	0.766	0.682	1.68
m14	MILK_SUBSTITUTE_FREQUENCY	424	1.3649	0.188086	1.65391	0.0981	0.944	1.97
m14	POULTRY_FREQUENCY	424	0.59529	0.335314	-1.54693	0.122	0.309	1.15
m14	PREPARED_MEALS_FREQUENCY	424	1.17935	0.341454	0.483125	0.629	0.604	2.3
m14	READY_TO_EAT_MEALS_FREQUENCY	424	0.9635	0.349772	-0.106304	0.915	0.485	1.91
m14	RED_MEAT_FREQUENCY	424	0.95859	0.441539	-0.0957832	0.924	0.403	2.28
m14	SALTED_SNACKS_FREQUENCY	424	1.00315	0.301981	0.0104102	0.992	0.555	1.81
m14	SEAFOOD_FREQUENCY	424	1.11023	0.321219	0.325533	0.745	0.592	2.08
m14	SUGARY_SWEETS_FREQUENCY	424	0.943444	0.248905	-0.233899	0.815	0.579	1.54
m14	SUGAR_SWEETENED_DRINK_FREQUENCY	424	1.55354	0.39445	1.11683	0.264	0.717	3.37
m14	VEGETABLE_FREQUENCY	424	0.803781	0.426249	-0.512444	0.608	0.349	1.85
m14	WHOLE_GRAIN_FREQUENCY	424	0.99795	0.242392	-0.00846789	0.993	0.621	1.6
m14	BOWEL_MOVEMENT_FREQUENCY	424	3.97557	0.414778	3.32749	0.000876	1.76	8.96
m14	COSMETICS_FREQUENCY	424	0.832237	0.204876	-0.896338	0.37	0.557	1.24
m14	FERMENTED_FREQUENCY	424	0.618395	1.29667	-0.370663	0.711	0.0487	7.85
m14	FERMENTED_PLANT_FREQUENCY	424	1.10435	0.231142	0.429415	0.668	0.702	1.74
m14	FLOSSING_FREQUENCY	424	1.13702	0.178792	0.718226	0.473	0.801	1.61
m14	OTHER_SUPPLEMENT_FREQUENCY	424	0.784253	0.13684	-1.77596	0.0757	0.6	1.03
m14	POOL_FREQUENCY	424	0.870122	0.292302	-0.47595	0.634	0.491	1.54
m14	TEETHBRUSHING_FREQUENCY	424	1.56426	0.806747	0.554588	0.579	0.322	7.6
m14	VITAMIN_B_SUPPLEMENT_FREQUENCY	424	1.05053	0.21451	0.229802	0.818	0.69	1.6
m14	VITAMIN_D_SUPPLEMENT_FREQUENCY	424	1.00524	0.192993	0.0270822	0.978	0.689	1.47
m14	TYPES_OF_PLANTS	424	0.956147	0.270708	-0.165653	0.868	0.562	1.63
m14	OLIVE_OIL	424	0.962389	0.245361	-0.156244	0.876	0.595	1.56
m14	DIET_TYPE	424	1.0571	0.354202	0.15678	0.875	0.528	2.12
m14	SPECIALIZED_DIET_EXCLUDE_DAIRY	424	1.37538	0.376826	0.845828	0.398	0.657	2.88
m14	SPECIALIZED_DIET_EXCLUDE_NIGHTSHADES	424	0.856573	0.998824	-0.154998	0.877	0.121	6.07
m14	SPECIALIZED_DIET_EXCLUDE_REFINED_SUGARS	424	0.664307	0.345058	-1.18534	0.236	0.338	1.31
m14	SPECIALIZED_DIET_FODMAP	424	0.860051	0.704454	-0.214016	0.831	0.216	3.42
m14	SPECIALIZED_DIET_HALAAL	424	0.086026	5.40988	-0.45345	0.65	2.14e-06	3460
m14	SPECIALIZED_DIET_I_DO_NOT_EAT_A_SPECIALIZED_DIET	424	0.854659	0.379657	-0.413669	0.679	0.406	1.8
m14	SPECIALIZED_DIET_KOSHER	424	0.210235	4.85276	-0.321369	0.748	1.56e-05	2840
m14	SPECIALIZED_DIET_MODIFIED_PALEO_DIET	424	0.741204	0.474619	-0.630989	0.528	0.292	1.88
m14	SPECIALIZED_DIET_OTHER_RESTRICTIONS_NOT_DESCRIBED_HERE	424	0.385187	0.427173	-2.23335	0.0255	0.167	0.89
m14	SPECIALIZED_DIET_PALEODIET_OR_PRIMAL_DIET	424	0.807328	0.710781	-0.301112	0.763	0.2	3.25
m14	SPECIALIZED_DIET_RAW_FOOD_DIET	424	3.2507	1.01469	1.16181	0.245	0.445	23.8
m14	SPECIALIZED_DIET_UNSPECIFIED	424	1.67236	0.414539	1.24051	0.215	0.742	3.77
m14	SPECIALIZED_DIET_WESTENPRICE_OR_OTHER_LOWGRAIN_LOW_PROCESSED_FOOD_DIET	424	0.597349	0.432354	-1.19174	0.233	0.256	1.39
m14	ANTIBIOTIC_HISTORY	424	1.20069	0.318424	0.574374	0.566	0.643	2.24
m14	ALZHEIMERS	424	0.414396	4.70362	-0.187288	0.851	4.11e-05	4180
m14	AUTOIMMUNE	424	0.791872	0.268351	-0.86959	0.385	0.468	1.34
m14	CANCER	424	0.612755	0.360637	-1.35812	0.174	0.302	1.24
m14	DIABETES	424	1.29687	0.465778	0.558105	0.577	0.521	3.23
m14	IBD	424	0.351664	0.611183	-1.70993	0.0873	0.106	1.17
m14	IBS	424	0.987214	0.237206	-0.0542482	0.957	0.62	1.57
m14	KIDNEY_DISEASE	424	3.35796	0.527732	2.29535	0.0217	1.19	9.45
m14	ACID_REFLUX	424	0.769999	0.24457	-1.06868	0.285	0.477	1.24
m14	ALLERGIC_TO_I_HAVE_NO_FOOD_ALLERGIES_THAT_I_KNOW_OF	424	1.10415	0.131399	0.754031	0.451	0.853	1.43
m14	CARDIOVASCULAR_DISEASE	424	0.810841	0.388977	-0.539063	0.59	0.378	1.74
m14	CDIFF	424	0.551523	1.12818	-0.527461	0.598	0.0604	5.03
m14	DEPRESSION_BIPOLAR_SCHIZOPHRENIA	424	1.2418	0.394564	0.548873	0.583	0.573	2.69
m14	EPILEPSY_OR_SEIZURE_DISORDER	424	2.32197	0.797858	1.05585	0.291	0.486	11.1
m14	FUNGAL_OVERGROWTH	424	0.9347	0.422591	-0.159799	0.873	0.408	2.14
m14	LACTOSE	424	0.865631	0.192177	-0.750854	0.453	0.594	1.26
m14	LIVER_DISEASE	424	1.04004	0.544911	0.0720399	0.943	0.357	3.03
m14	LUNG_DISEASE	424	1.30368	0.223558	1.18624	0.236	0.841	2.02
m14	MENTAL_ILLNESS	424	0.681988	0.259393	-1.47553	0.14	0.41	1.13
m14	MIGRAINE	424	0.969171	0.248416	-0.126057	0.9	0.596	1.58
m14	PKU	424	0.353526	4.83734	-0.214952	0.83	2.7e-05	4630
m14	SIBO	424	0.110234	1.11889	-1.97084	0.0487	0.0123	0.988
m14	THYROID	424	1.83007	0.246876	2.448	0.0144	1.13	2.97
m14	BMI	424	6.30345	0.765948	2.40368	0.0162	1.4	28.3
m14	ALCOHOL_TYPES_BEERCIDER	424	1.21617	0.143303	1.36567	0.172	0.918	1.61
m14	ALCOHOL_TYPES_RED_WINE	424	0.755822	0.148041	-1.89103	0.0586	0.565	1.01
m14	ALCOHOL_TYPES_SOUR_BEERS	424	0.789091	0.272101	-0.870535	0.384	0.463	1.35
m14	ALCOHOL_TYPES_SPIRITSHARD_ALCOHOL	424	1.15088	0.144433	0.972988	0.331	0.867	1.53
m14	ALCOHOL_TYPES_WHITE_WINE	424	0.951421	0.146749	-0.339347	0.734	0.714	1.27
m14	AGE_YEARS	424	0.0888492	0.448502	-5.39756	6.76e-08	0.0369	0.214
m14	SEX	424	2.39943	0.166987	5.24131	1.59e-07	1.73	3.33
m14	GLUTEN_I.do.not.eat.gluten.because.it.makes.me.feel.bad	424	0.760049	0.229339	-1.19636	0.232	0.485	1.19
m14	GLUTEN_I.was.diagnosed.with.celiac.disease	424	1.44833	0.604551	0.612701	0.54	0.443	4.74
m14	GLUTEN_I.was.diagnosed.with.gluten.allergy..anti.gluten.IgG...but.not.celiac.disease	424	0.391491	0.636504	-1.47335	0.141	0.112	1.36
m14	COLLECTION_SEASON_Fall	424	0.80141	0.273973	-0.808046	0.419	0.468	1.37
m14	COLLECTION_SEASON_Spring	424	0.593848	0.276919	-1.8819	0.0599	0.345	1.02
m14	COLLECTION_SEASON_Summer	424	0.64215	0.277989	-1.59335	0.111	0.372	1.11
m14	COLLECTION_SEASON_Winter	424	1.32893	0.269789	1.05405	0.292	0.783	2.25
m14	REGION_BIRTH_Australia.and.New.Zealand	424	0.198371	0.589672	-2.74325	0.00608	0.0625	0.63
m14	REGION_BIRTH_Central.and.Southern.Asia	424	3.19523	0.66416	1.74907	0.0803	0.869	11.7
m14	REGION_BIRTH_Eastern.Asia	424	1.68988	0.777446	0.674849	0.5	0.368	7.76
m14	REGION_BIRTH_Eastern.Europe	424	0.746412	0.610832	-0.478818	0.632	0.225	2.47
m14	REGION_BIRTH_Latin.America.and.the.Caribbean	424	1.09542	0.5601	0.16272	0.871	0.365	3.28
m14	REGION_BIRTH_Northern.Africa	424	7.54183	1.38145	1.46257	0.144	0.503	113
m14	REGION_BIRTH_Northern.America	424	0.659535	0.428716	-0.970853	0.332	0.285	1.53
m14	REGION_BIRTH_Northern.Europe	424	0.59767	0.432286	-1.19069	0.234	0.256	1.39
m14	REGION_BIRTH_Oceania..others.	424	0.450141	5.30658	-0.150416	0.88	1.37e-05	14800
m14	REGION_BIRTH_South.eastern.Asia	424	1.16941	0.646833	0.241941	0.809	0.329	4.15
m14	REGION_BIRTH_Southern.Europe	424	1.25131	0.553799	0.404828	0.686	0.423	3.7
m14	REGION_BIRTH_Sub.Saharan.Africa	424	0.76556	0.773153	-0.34553	0.73	0.168	3.48
m14	REGION_BIRTH_Western.Asia	424	0.95635	0.733987	-0.0608064	0.952	0.227	4.03
m14	REGION_BIRTH_Western.Europe	424	0.323459	0.513176	-2.19941	0.0278	0.118	0.884
m15	ALCOHOL_FREQUENCY	705	1.04185	0.201371	0.203618	0.839	0.702	1.55
m15	EXERCISE_FREQUENCY	705	0.336275	0.210587	-5.17518	2.28e-07	0.223	0.508
m15	ONE_LITER_OF_WATER_A_DAY_FREQUENCY	705	1.00784	0.214668	0.0363815	0.971	0.662	1.54
m15	PROBIOTIC_FREQUENCY	705	1.60707	0.172242	2.75433	0.00588	1.15	2.25
m15	SMOKING_FREQUENCY	705	2.03962	0.332698	2.14238	0.0322	1.06	3.92
m15	FROZEN_DESSERT_FREQUENCY	705	0.987057	0.326729	-0.0398714	0.968	0.52	1.87
m15	FRUIT_FREQUENCY	705	0.826841	0.229077	-0.83004	0.407	0.528	1.3
m15	HIGH_FAT_RED_MEAT_FREQUENCY	705	0.418086	0.397867	-2.19186	0.0284	0.192	0.912
m15	HOMECOOKED_MEALS_FREQUENCY	705	0.619139	0.336102	-1.42643	0.154	0.32	1.2
m15	MEAT_EGGS_FREQUENCY	705	1.77551	0.320935	1.7888	0.0736	0.947	3.33
m15	MILK_CHEESE_FREQUENCY	705	1.05667	0.204631	0.269375	0.788	0.708	1.58
m15	MILK_SUBSTITUTE_FREQUENCY	705	0.890987	0.172004	-0.671065	0.502	0.636	1.25
m15	POULTRY_FREQUENCY	705	0.869567	0.296567	-0.47126	0.637	0.486	1.56
m15	PREPARED_MEALS_FREQUENCY	705	0.945223	0.304043	-0.185283	0.853	0.521	1.72
m15	READY_TO_EAT_MEALS_FREQUENCY	705	1.0308	0.306225	0.0990523	0.921	0.566	1.88
m15	RED_MEAT_FREQUENCY	705	1.38264	0.382878	0.846204	0.397	0.653	2.93
m15	SALTED_SNACKS_FREQUENCY	705	1.98085	0.260452	2.62439	0.00868	1.19	3.3
m15	SEAFOOD_FREQUENCY	705	1.19894	0.284604	0.637503	0.524	0.686	2.09
m15	SUGARY_SWEETS_FREQUENCY	705	0.587721	0.229831	-2.31258	0.0207	0.375	0.922
m15	SUGAR_SWEETENED_DRINK_FREQUENCY	705	1.67934	0.334599	1.54931	0.121	0.872	3.24
m15	VEGETABLE_FREQUENCY	705	0.297414	0.346191	-3.50279	0.00046	0.151	0.586
m15	WHOLE_GRAIN_FREQUENCY	705	0.635722	0.216845	-2.08902	0.0367	0.416	0.972
m15	BOWEL_MOVEMENT_FREQUENCY	705	11.5881	0.347031	7.05985	1.67e-12	5.87	22.9
m15	COSMETICS_FREQUENCY	705	1.15719	0.162119	0.900554	0.368	0.842	1.59
m15	FERMENTED_FREQUENCY	705	1.11306	1.45648	0.0735437	0.941	0.0641	19.3
m15	FERMENTED_PLANT_FREQUENCY	705	0.750849	0.216531	-1.32337	0.186	0.491	1.15
m15	FLOSSING_FREQUENCY	705	0.803545	0.159571	-1.37068	0.17	0.588	1.1
m15	OTHER_SUPPLEMENT_FREQUENCY	705	0.884156	0.119988	-1.02611	0.305	0.699	1.12
m15	POOL_FREQUENCY	705	0.358609	0.279624	-3.66751	0.000245	0.207	0.62
m15	TEETHBRUSHING_FREQUENCY	705	0.523898	0.562646	-1.14896	0.251	0.174	1.58
m15	VITAMIN_B_SUPPLEMENT_FREQUENCY	705	1.229	0.179448	1.14906	0.251	0.865	1.75
m15	VITAMIN_D_SUPPLEMENT_FREQUENCY	705	1.56957	0.17174	2.62491	0.00867	1.12	2.2
m15	TYPES_OF_PLANTS	705	0.301012	0.235122	-5.1063	3.29e-07	0.19	0.477
m15	OLIVE_OIL	705	1.07297	0.221033	0.318662	0.75	0.696	1.65
m15	DIET_TYPE	705	1.23507	0.309873	0.681334	0.496	0.673	2.27
m15	SPECIALIZED_DIET_EXCLUDE_DAIRY	705	0.749926	0.301934	-0.953125	0.341	0.415	1.36
m15	SPECIALIZED_DIET_EXCLUDE_NIGHTSHADES	705	2.36591	0.531629	1.61985	0.105	0.835	6.71
m15	SPECIALIZED_DIET_EXCLUDE_REFINED_SUGARS	705	0.897449	0.274964	-0.393501	0.694	0.524	1.54
m15	SPECIALIZED_DIET_FODMAP	705	1.22694	0.479195	0.426798	0.67	0.48	3.14
m15	SPECIALIZED_DIET_HALAAL	705	0.689932	1.47291	-0.251992	0.801	0.0385	12.4
m15	SPECIALIZED_DIET_I_DO_NOT_EAT_A_SPECIALIZED_DIET	705	1.00742	0.30406	0.0243144	0.981	0.555	1.83
m15	SPECIALIZED_DIET_KOSHER	705	2.64007	1.71199	0.567062	0.571	0.0921	75.7
m15	SPECIALIZED_DIET_MODIFIED_PALEO_DIET	705	1.80073	0.320465	1.83544	0.0664	0.961	3.37
m15	SPECIALIZED_DIET_OTHER_RESTRICTIONS_NOT_DESCRIBED_HERE	705	0.810654	0.290177	-0.7234	0.469	0.459	1.43
m15	SPECIALIZED_DIET_PALEODIET_OR_PRIMAL_DIET	705	0.901085	0.500207	-0.208224	0.835	0.338	2.4
m15	SPECIALIZED_DIET_RAW_FOOD_DIET	705	0.479576	1.16393	-0.631357	0.528	0.049	4.69
m15	SPECIALIZED_DIET_UNSPECIFIED	705	1.02661	0.357813	0.0734077	0.941	0.509	2.07
m15	SPECIALIZED_DIET_WESTENPRICE_OR_OTHER_LOWGRAIN_LOW_PROCESSED_FOOD_DIET	705	0.563246	0.333607	-1.72071	0.0853	0.293	1.08
m15	ANTIBIOTIC_HISTORY	705	20.2702	0.213257	14.1104	3.28e-45	13.3	30.8
m15	ALZHEIMERS	705	5.90986	1.96052	0.906201	0.365	0.127	276
m15	AUTOIMMUNE	705	1.26	0.190264	1.21467	0.224	0.868	1.83
m15	CANCER	705	1.14201	0.261952	0.506911	0.612	0.683	1.91
m15	DIABETES	705	1.55009	0.377411	1.16137	0.245	0.74	3.25
m15	IBD	705	2.22646	0.271614	2.94687	0.00321	1.31	3.79
m15	IBS	705	1.39166	0.180845	1.82753	0.0676	0.976	1.98
m15	KIDNEY_DISEASE	705	1.95602	0.49311	1.36057	0.174	0.744	5.14
m15	ACID_REFLUX	705	1.7668	0.18008	3.16064	0.00157	1.24	2.51
m15	ALLERGIC_TO_I_HAVE_NO_FOOD_ALLERGIES_THAT_I_KNOW_OF	705	0.979091	0.11506	-0.183651	0.854	0.781	1.23
m15	CARDIOVASCULAR_DISEASE	705	1.9821	0.28426	2.40681	0.0161	1.14	3.46
m15	CDIFF	705	2.75178	0.472417	2.1427	0.0321	1.09	6.95
m15	DEPRESSION_BIPOLAR_SCHIZOPHRENIA	705	0.815781	0.325709	-0.625127	0.532	0.431	1.54
m15	EPILEPSY_OR_SEIZURE_DISORDER	705	3.07184	0.643826	1.74314	0.0813	0.87	10.8
m15	FUNGAL_OVERGROWTH	705	1.00139	0.268246	0.00516591	0.996	0.592	1.69
m15	LACTOSE	705	1.11993	0.146318	0.774117	0.439	0.841	1.49
m15	LIVER_DISEASE	705	0.950062	0.446971	-0.114611	0.909	0.396	2.28
m15	LUNG_DISEASE	705	1.84032	0.183047	3.33214	0.000862	1.29	2.63
m15	MENTAL_ILLNESS	705	0.929927	0.193926	-0.374625	0.708	0.636	1.36
m15	MIGRAINE	705	1.30825	0.178997	1.50111	0.133	0.921	1.86
m15	PKU	705	4.53054	2.33209	0.647847	0.517	0.0469	438
m15	SIBO	705	0.908126	0.313383	-0.307521	0.758	0.491	1.68
m15	THYROID	705	1.56467	0.199218	2.24717	0.0246	1.06	2.31
m15	BMI	705	1.32634	0.656601	0.43013	0.667	0.366	4.8
m15	ALCOHOL_TYPES_BEERCIDER	705	0.906884	0.139561	-0.700344	0.484	0.69	1.19
m15	ALCOHOL_TYPES_RED_WINE	705	0.582298	0.142069	-3.80641	0.000141	0.441	0.769
m15	ALCOHOL_TYPES_SOUR_BEERS	705	1.12708	0.291078	0.411004	0.681	0.637	1.99
m15	ALCOHOL_TYPES_SPIRITSHARD_ALCOHOL	705	0.988723	0.14049	-0.0807279	0.936	0.751	1.3
m15	ALCOHOL_TYPES_WHITE_WINE	705	0.718507	0.14306	-2.31078	0.0208	0.543	0.951
m15	AGE_YEARS	705	0.029365	0.375546	-9.39418	5.77e-21	0.0141	0.0613
m15	SEX	705	0.925894	0.139929	-0.550249	0.582	0.704	1.22
m15	GLUTEN_I.do.not.eat.gluten.because.it.makes.me.feel.bad	705	0.682665	0.183361	-2.08196	0.0373	0.477	0.978
m15	GLUTEN_I.was.diagnosed.with.celiac.disease	705	0.842996	0.494235	-0.345572	0.73	0.32	2.22
m15	GLUTEN_I.was.diagnosed.with.gluten.allergy..anti.gluten.IgG...but.not.celiac.disease	705	1.04009	0.319742	0.122923	0.902	0.556	1.95
m15	COLLECTION_SEASON_Fall	705	1.57862	0.252	1.8117	0.07	0.963	2.59
m15	COLLECTION_SEASON_Spring	705	1.79605	0.248188	2.35947	0.0183	1.1	2.92
m15	COLLECTION_SEASON_Summer	705	1.44521	0.251554	1.46392	0.143	0.883	2.37
m15	COLLECTION_SEASON_Winter	705	1.8704	0.249137	2.51329	0.012	1.15	3.05
m15	REGION_BIRTH_Australia.and.New.Zealand	705	0.833362	0.570745	-0.319385	0.749	0.272	2.55
m15	REGION_BIRTH_Central.and.Southern.Asia	705	2.2896	0.753043	1.10004	0.271	0.523	10
m15	REGION_BIRTH_Eastern.Asia	705	1.76697	0.857612	0.663782	0.507	0.329	9.49
m15	REGION_BIRTH_Eastern.Europe	705	0.889364	0.671927	-0.174496	0.861	0.238	3.32
m15	REGION_BIRTH_Latin.America.and.the.Caribbean	705	0.781464	0.670607	-0.367707	0.713	0.21	2.91
m15	REGION_BIRTH_Northern.Africa	705	2.6049	1.62705	0.588424	0.556	0.107	63.2
m15	REGION_BIRTH_Northern.America	705	2.82576	0.502072	2.06898	0.0385	1.06	7.56
m15	REGION_BIRTH_Northern.Europe	705	0.614633	0.511663	-0.951271	0.341	0.225	1.68
m15	REGION_BIRTH_Oceania..others.	705	0.612313	6.41172	-0.0765024	0.939	2.13e-06	176000
m15	REGION_BIRTH_South.eastern.Asia	705	2.10241	0.664151	1.11885	0.263	0.572	7.73
m15	REGION_BIRTH_Southern.Europe	705	0.594613	0.722093	-0.719915	0.472	0.144	2.45
m15	REGION_BIRTH_Sub.Saharan.Africa	705	1.8875	0.784023	0.810252	0.418	0.406	8.78
m15	REGION_BIRTH_Western.Asia	705	1.14331	0.839069	0.159611	0.873	0.221	5.92
m15	REGION_BIRTH_Western.Europe	705	0.437657	0.601733	-1.37323	0.17	0.135	1.42
m16	ALCOHOL_FREQUENCY	348	1.79091	0.244717	2.3812	0.0173	1.11	2.89
m16	EXERCISE_FREQUENCY	348	0.952101	0.270588	-0.181399	0.856	0.56	1.62
m16	ONE_LITER_OF_WATER_A_DAY_FREQUENCY	348	2.1459	0.292662	2.60901	0.00908	1.21	3.81
m16	PROBIOTIC_FREQUENCY	348	0.892646	0.227	-0.500286	0.617	0.572	1.39
m16	SMOKING_FREQUENCY	348	2.59186	0.374166	2.54533	0.0109	1.24	5.4
m16	FROZEN_DESSERT_FREQUENCY	348	0.63923	0.41117	-1.08834	0.276	0.286	1.43
m16	FRUIT_FREQUENCY	348	0.714308	0.286594	-1.17393	0.24	0.407	1.25
m16	HIGH_FAT_RED_MEAT_FREQUENCY	348	0.661976	0.490927	-0.840299	0.401	0.253	1.73
m16	HOMECOOKED_MEALS_FREQUENCY	348	0.556498	0.39862	-1.4703	0.141	0.255	1.22
m16	MEAT_EGGS_FREQUENCY	348	1.82854	0.390246	1.5465	0.122	0.851	3.93
m16	MILK_CHEESE_FREQUENCY	348	0.744973	0.256207	-1.1491	0.251	0.451	1.23
m16	MILK_SUBSTITUTE_FREQUENCY	348	0.732957	0.217732	-1.42684	0.154	0.478	1.12
m16	POULTRY_FREQUENCY	348	0.727694	0.365306	-0.87016	0.384	0.356	1.49
m16	PREPARED_MEALS_FREQUENCY	348	0.797035	0.372166	-0.609559	0.542	0.384	1.65
m16	READY_TO_EAT_MEALS_FREQUENCY	348	1.53282	0.364994	1.17019	0.242	0.75	3.13
m16	RED_MEAT_FREQUENCY	348	1.10386	0.471456	0.209592	0.834	0.438	2.78
m16	SALTED_SNACKS_FREQUENCY	348	2.49853	0.321636	2.84702	0.00441	1.33	4.69
m16	SEAFOOD_FREQUENCY	348	0.864363	0.353766	-0.412031	0.68	0.432	1.73
m16	SUGARY_SWEETS_FREQUENCY	348	0.872126	0.283286	-0.482979	0.629	0.501	1.52
m16	SUGAR_SWEETENED_DRINK_FREQUENCY	348	1.38836	0.393719	0.8334	0.405	0.642	3
m16	VEGETABLE_FREQUENCY	348	0.38342	0.436404	-2.19664	0.028	0.163	0.902
m16	WHOLE_GRAIN_FREQUENCY	348	1.54072	0.269537	1.60367	0.109	0.908	2.61
m16	BOWEL_MOVEMENT_FREQUENCY	348	14.7817	0.423131	6.36539	1.95e-10	6.45	33.9
m16	COSMETICS_FREQUENCY	348	1.22359	0.216033	0.934047	0.35	0.801	1.87
m16	FERMENTED_FREQUENCY	348	0.457894	1.6003	-0.488107	0.625	0.0199	10.5
m16	FERMENTED_PLANT_FREQUENCY	348	1.11204	0.262428	0.404669	0.686	0.665	1.86
m16	FLOSSING_FREQUENCY	348	1.15273	0.19572	0.726194	0.468	0.785	1.69
m16	OTHER_SUPPLEMENT_FREQUENCY	348	0.736968	0.150068	-2.03381	0.042	0.549	0.989
m16	POOL_FREQUENCY	348	0.844837	0.324562	-0.519507	0.603	0.447	1.6
m16	TEETHBRUSHING_FREQUENCY	348	0.536507	0.691353	-0.900663	0.368	0.138	2.08
m16	VITAMIN_B_SUPPLEMENT_FREQUENCY	348	1.23437	0.236057	0.891996	0.372	0.777	1.96
m16	VITAMIN_D_SUPPLEMENT_FREQUENCY	348	1.11042	0.220845	0.47428	0.635	0.72	1.71
m16	TYPES_OF_PLANTS	348	0.651715	0.289255	-1.48017	0.139	0.37	1.15
m16	OLIVE_OIL	348	1.51618	0.273158	1.52363	0.128	0.888	2.59
m16	DIET_TYPE	348	1.07243	0.391546	0.178602	0.858	0.498	2.31
m16	SPECIALIZED_DIET_EXCLUDE_DAIRY	348	1.10385	0.379283	0.260494	0.794	0.525	2.32
m16	SPECIALIZED_DIET_EXCLUDE_NIGHTSHADES	348	0.485341	0.992821	-0.728131	0.467	0.0693	3.4
m16	SPECIALIZED_DIET_EXCLUDE_REFINED_SUGARS	348	0.808226	0.365813	-0.582029	0.561	0.395	1.66
m16	SPECIALIZED_DIET_FODMAP	348	1.28069	0.697158	0.354873	0.723	0.327	5.02
m16	SPECIALIZED_DIET_HALAAL	348	5.45902	1.33949	1.2671	0.205	0.395	75.4
m16	SPECIALIZED_DIET_I_DO_NOT_EAT_A_SPECIALIZED_DIET	348	1.67419	0.38377	1.34281	0.179	0.789	3.55
m16	SPECIALIZED_DIET_KOSHER	348	0.201869	4.68338	-0.341663	0.733	2.08e-05	1960
m16	SPECIALIZED_DIET_MODIFIED_PALEO_DIET	348	0.854803	0.471758	-0.332552	0.739	0.339	2.15
m16	SPECIALIZED_DIET_OTHER_RESTRICTIONS_NOT_DESCRIBED_HERE	348	1.46642	0.370549	1.03313	0.302	0.709	3.03
m16	SPECIALIZED_DIET_PALEODIET_OR_PRIMAL_DIET	348	3.10844	0.560363	2.02391	0.043	1.04	9.32
m16	SPECIALIZED_DIET_RAW_FOOD_DIET	348	2.05788	1.01572	0.710505	0.477	0.281	15.1
m16	SPECIALIZED_DIET_UNSPECIFIED	348	2.46525	0.431513	2.09099	0.0365	1.06	5.74
m16	SPECIALIZED_DIET_WESTENPRICE_OR_OTHER_LOWGRAIN_LOW_PROCESSED_FOOD_DIET	348	2.15819	0.388249	1.98138	0.0475	1.01	4.62
m16	ANTIBIOTIC_HISTORY	348	4.02969	0.290254	4.80162	1.57e-06	2.28	7.12
m16	ALZHEIMERS	348	0.375405	4.68327	-0.209202	0.834	3.87e-05	3640
m16	AUTOIMMUNE	348	0.799497	0.283619	-0.788988	0.43	0.459	1.39
m16	CANCER	348	1.238	0.350198	0.609647	0.542	0.623	2.46
m16	DIABETES	348	2.59241	0.410189	2.32232	0.0202	1.16	5.79
m16	IBD	348	0.808495	0.460034	-0.462098	0.644	0.328	1.99
m16	IBS	348	0.952202	0.24811	-0.197404	0.844	0.586	1.55
m16	KIDNEY_DISEASE	348	1.96567	0.601945	1.12275	0.262	0.604	6.4
m16	ACID_REFLUX	348	1.25118	0.238491	0.939617	0.347	0.784	2
m16	ALLERGIC_TO_I_HAVE_NO_FOOD_ALLERGIES_THAT_I_KNOW_OF	348	0.685677	0.139994	-2.69545	0.00703	0.521	0.902
m16	CARDIOVASCULAR_DISEASE	348	0.724753	0.450362	-0.714812	0.475	0.3	1.75
m16	CDIFF	348	1.33414	0.736194	0.391587	0.695	0.315	5.65
m16	DEPRESSION_BIPOLAR_SCHIZOPHRENIA	348	0.835694	0.43538	-0.412268	0.68	0.356	1.96
m16	EPILEPSY_OR_SEIZURE_DISORDER	348	2.60629	0.808307	1.18511	0.236	0.535	12.7
m16	FUNGAL_OVERGROWTH	348	0.578326	0.489439	-1.11887	0.263	0.222	1.51
m16	LACTOSE	348	0.981013	0.188773	-0.10155	0.919	0.678	1.42
m16	LIVER_DISEASE	348	1.45834	0.550654	0.685185	0.493	0.496	4.29
m16	LUNG_DISEASE	348	1.67594	0.222729	2.31839	0.0204	1.08	2.59
m16	MENTAL_ILLNESS	348	1.29074	0.236049	1.0812	0.28	0.813	2.05
m16	MIGRAINE	348	1.05068	0.254876	0.193963	0.846	0.638	1.73
m16	PKU	348	0.478307	5.00047	-0.147487	0.883	2.65e-05	8630
m16	SIBO	348	0.447459	0.6258	-1.28503	0.199	0.131	1.53
m16	THYROID	348	1.07682	0.301644	0.245364	0.806	0.596	1.94
m16	BMI	348	9.73661	0.782924	2.90692	0.00365	2.1	45.2
m16	ALCOHOL_TYPES_BEERCIDER	348	1.19714	0.160777	1.11914	0.263	0.874	1.64
m16	ALCOHOL_TYPES_RED_WINE	348	0.740082	0.163325	-1.84291	0.0653	0.537	1.02
m16	ALCOHOL_TYPES_SOUR_BEERS	348	0.83387	0.297416	-0.610852	0.541	0.466	1.49
m16	ALCOHOL_TYPES_SPIRITSHARD_ALCOHOL	348	1.33222	0.159531	1.79804	0.0722	0.974	1.82
m16	ALCOHOL_TYPES_WHITE_WINE	348	0.810181	0.167018	-1.26033	0.208	0.584	1.12
m16	AGE_YEARS	348	0.0291207	0.482488	-7.32932	2.31e-13	0.0113	0.075
m16	SEX	348	1.93684	0.181577	3.64066	0.000272	1.36	2.76
m16	GLUTEN_I.do.not.eat.gluten.because.it.makes.me.feel.bad	348	1.25181	0.230418	0.97472	0.33	0.797	1.97
m16	GLUTEN_I.was.diagnosed.with.celiac.disease	348	2.2331	0.559175	1.43675	0.151	0.746	6.68
m16	GLUTEN_I.was.diagnosed.with.gluten.allergy..anti.gluten.IgG...but.not.celiac.disease	348	1.1745	0.438664	0.366656	0.714	0.497	2.77
m16	COLLECTION_SEASON_Fall	348	0.889396	0.28265	-0.414691	0.678	0.511	1.55
m16	COLLECTION_SEASON_Spring	348	0.783785	0.28196	-0.864025	0.388	0.451	1.36
m16	COLLECTION_SEASON_Summer	348	1.17628	0.278982	0.581951	0.561	0.681	2.03
m16	COLLECTION_SEASON_Winter	348	1.31097	0.276091	0.980711	0.327	0.763	2.25
m16	REGION_BIRTH_Australia.and.New.Zealand	348	0.215956	0.533383	-2.87351	0.00406	0.0759	0.614
m16	REGION_BIRTH_Central.and.Southern.Asia	348	5.41863	0.566105	2.98504	0.00284	1.79	16.4
m16	REGION_BIRTH_Eastern.Asia	348	3.22763	0.672098	1.74342	0.0813	0.865	12
m16	REGION_BIRTH_Eastern.Europe	348	0.619885	0.576191	-0.82997	0.407	0.2	1.92
m16	REGION_BIRTH_Latin.America.and.the.Caribbean	348	0.829464	0.518257	-0.360777	0.718	0.3	2.29
m16	REGION_BIRTH_Northern.Africa	348	7.0319	1.42403	1.36967	0.171	0.431	115
m16	REGION_BIRTH_Northern.America	348	0.69184	0.328297	-1.12216	0.262	0.364	1.32
m16	REGION_BIRTH_Northern.Europe	348	0.359303	0.342476	-2.98879	0.0028	0.184	0.703
m16	REGION_BIRTH_Oceania..others.	348	15.3694	2.71876	1.00501	0.315	0.0745	3170
m16	REGION_BIRTH_South.eastern.Asia	348	2.86077	0.501741	2.09489	0.0362	1.07	7.65
m16	REGION_BIRTH_Southern.Europe	348	0.745745	0.548602	-0.534763	0.593	0.254	2.19
m16	REGION_BIRTH_Sub.Saharan.Africa	348	0.0467076	2.53195	-1.21007	0.226	0.000327	6.68
m16	REGION_BIRTH_Western.Asia	348	1.09917	0.690454	0.13695	0.891	0.284	4.25
m16	REGION_BIRTH_Western.Europe	348	0.188115	0.505659	-3.30401	0.000953	0.0698	0.507
m17	ALCOHOL_FREQUENCY	306	0.722884	0.26358	-1.23115	0.218	0.431	1.21
m17	EXERCISE_FREQUENCY	306	0.730304	0.284391	-1.10515	0.269	0.418	1.28
m17	ONE_LITER_OF_WATER_A_DAY_FREQUENCY	306	1.52141	0.279699	1.50033	0.134	0.879	2.63
m17	PROBIOTIC_FREQUENCY	306	1.31291	0.218834	1.24409	0.213	0.855	2.02
m17	SMOKING_FREQUENCY	306	2.22569	0.41235	1.94026	0.0523	0.992	4.99
m17	FROZEN_DESSERT_FREQUENCY	306	0.545074	0.425418	-1.42644	0.154	0.237	1.25
m17	FRUIT_FREQUENCY	306	0.454141	0.287926	-2.7415	0.00612	0.258	0.798
m17	HIGH_FAT_RED_MEAT_FREQUENCY	306	0.817576	0.518889	-0.38816	0.698	0.296	2.26
m17	HOMECOOKED_MEALS_FREQUENCY	306	0.985703	0.444206	-0.032417	0.974	0.413	2.35
m17	MEAT_EGGS_FREQUENCY	306	0.718059	0.398698	-0.830712	0.406	0.329	1.57
m17	MILK_CHEESE_FREQUENCY	306	1.19376	0.258677	0.684675	0.494	0.719	1.98
m17	MILK_SUBSTITUTE_FREQUENCY	306	1.39493	0.211126	1.57653	0.115	0.922	2.11
m17	POULTRY_FREQUENCY	306	1.23861	0.380037	0.563074	0.573	0.588	2.61
m17	PREPARED_MEALS_FREQUENCY	306	2.97911	0.371085	2.94171	0.00326	1.44	6.17
m17	READY_TO_EAT_MEALS_FREQUENCY	306	1.38753	0.374503	0.874567	0.382	0.666	2.89
m17	RED_MEAT_FREQUENCY	306	0.689615	0.493322	-0.753306	0.451	0.262	1.81
m17	SALTED_SNACKS_FREQUENCY	306	2.07705	0.327021	2.23517	0.0254	1.09	3.94
m17	SEAFOOD_FREQUENCY	306	1.50474	0.360926	1.13215	0.258	0.742	3.05
m17	SUGARY_SWEETS_FREQUENCY	306	0.813311	0.281839	-0.733189	0.463	0.468	1.41
m17	SUGAR_SWEETENED_DRINK_FREQUENCY	306	1.36534	0.421588	0.73864	0.46	0.598	3.12
m17	VEGETABLE_FREQUENCY	306	0.503288	0.458956	-1.49599	0.135	0.205	1.24
m17	WHOLE_GRAIN_FREQUENCY	306	1.31951	0.277274	0.999949	0.317	0.766	2.27
m17	BOWEL_MOVEMENT_FREQUENCY	306	3.59639	0.463927	2.75891	0.0058	1.45	8.93
m17	COSMETICS_FREQUENCY	306	1.23566	0.237227	0.891994	0.372	0.776	1.97
m17	FERMENTED_FREQUENCY	306	1.23959	1.63867	0.131067	0.896	0.0499	30.8
m17	FERMENTED_PLANT_FREQUENCY	306	0.748288	0.277138	-1.04629	0.295	0.435	1.29
m17	FLOSSING_FREQUENCY	306	1.45834	0.201175	1.87547	0.0607	0.983	2.16
m17	OTHER_SUPPLEMENT_FREQUENCY	306	0.793354	0.155169	-1.49183	0.136	0.585	1.08
m17	POOL_FREQUENCY	306	1.88031	0.319023	1.97928	0.0478	1.01	3.51
m17	TEETHBRUSHING_FREQUENCY	306	0.709873	0.798219	-0.429292	0.668	0.149	3.39
m17	VITAMIN_B_SUPPLEMENT_FREQUENCY	306	1.31901	0.243332	1.13788	0.255	0.819	2.13
m17	VITAMIN_D_SUPPLEMENT_FREQUENCY	306	0.800192	0.226032	-0.986161	0.324	0.514	1.25
m17	TYPES_OF_PLANTS	306	1.45724	0.30716	1.22589	0.22	0.798	2.66
m17	OLIVE_OIL	306	1.50528	0.288303	1.41857	0.156	0.855	2.65
m17	DIET_TYPE	306	0.766791	0.415614	-0.638911	0.523	0.34	1.73
m17	SPECIALIZED_DIET_EXCLUDE_DAIRY	306	0.783792	0.406835	-0.598797	0.549	0.353	1.74
m17	SPECIALIZED_DIET_EXCLUDE_NIGHTSHADES	306	0.850484	1.04824	-0.154496	0.877	0.109	6.64
m17	SPECIALIZED_DIET_EXCLUDE_REFINED_SUGARS	306	0.876596	0.358095	-0.367806	0.713	0.434	1.77
m17	SPECIALIZED_DIET_FODMAP	306	1.69003	0.601405	0.872535	0.383	0.52	5.49
m17	SPECIALIZED_DIET_HALAAL	306	6.7794	1.29947	1.47282	0.141	0.531	86.6
m17	SPECIALIZED_DIET_I_DO_NOT_EAT_A_SPECIALIZED_DIET	306	0.926632	0.380078	-0.200481	0.841	0.44	1.95
m17	SPECIALIZED_DIET_KOSHER	306	7.12377	1.71109	1.14748	0.251	0.249	204
m17	SPECIALIZED_DIET_MODIFIED_PALEO_DIET	306	1.4037	0.459846	0.737448	0.461	0.57	3.46
m17	SPECIALIZED_DIET_OTHER_RESTRICTIONS_NOT_DESCRIBED_HERE	306	1.08714	0.388976	0.2148	0.83	0.507	2.33
m17	SPECIALIZED_DIET_PALEODIET_OR_PRIMAL_DIET	306	0.15946	1.5662	-1.17224	0.241	0.0074	3.43
m17	SPECIALIZED_DIET_RAW_FOOD_DIET	306	1.69532	1.22045	0.432519	0.665	0.155	18.5
m17	SPECIALIZED_DIET_UNSPECIFIED	306	0.902585	0.454038	-0.225736	0.821	0.371	2.2
m17	SPECIALIZED_DIET_WESTENPRICE_OR_OTHER_LOWGRAIN_LOW_PROCESSED_FOOD_DIET	306	1.05796	0.431954	0.130427	0.896	0.454	2.47
m17	ANTIBIOTIC_HISTORY	306	2.05909	0.318161	2.27013	0.0232	1.1	3.84
m17	ALZHEIMERS	306	6.63272	1.97653	0.95724	0.338	0.138	319
m17	AUTOIMMUNE	306	0.662655	0.310822	-1.32391	0.186	0.36	1.22
m17	CANCER	306	1.08477	0.362518	0.224459	0.822	0.533	2.21
m17	DIABETES	306	1.75842	0.46785	1.2064	0.228	0.703	4.4
m17	IBD	306	1.75193	0.370045	1.51526	0.13	0.848	3.62
m17	IBS	306	1.16542	0.244105	0.62711	0.531	0.722	1.88
m17	KIDNEY_DISEASE	306	0.506427	1.02621	-0.663	0.507	0.0678	3.78
m17	ACID_REFLUX	306	0.917394	0.253923	-0.339544	0.734	0.558	1.51
m17	ALLERGIC_TO_I_HAVE_NO_FOOD_ALLERGIES_THAT_I_KNOW_OF	306	1.03151	0.146165	0.212263	0.832	0.775	1.37
m17	CARDIOVASCULAR_DISEASE	306	0.89028	0.41855	-0.277671	0.781	0.392	2.02
m17	CDIFF	306	1.54649	0.720822	0.604848	0.545	0.377	6.35
m17	DEPRESSION_BIPOLAR_SCHIZOPHRENIA	306	1.60281	0.401008	1.17643	0.239	0.73	3.52
m17	EPILEPSY_OR_SEIZURE_DISORDER	306	2.78139	0.80453	1.27149	0.204	0.575	13.5
m17	FUNGAL_OVERGROWTH	306	2.08257	0.363637	2.01741	0.0437	1.02	4.25
m17	LACTOSE	306	0.967142	0.210462	-0.158744	0.874	0.64	1.46
m17	LIVER_DISEASE	306	1.35413	0.546313	0.554918	0.579	0.464	3.95
m17	LUNG_DISEASE	306	1.76578	0.228867	2.48439	0.013	1.13	2.77
m17	MENTAL_ILLNESS	306	1.08429	0.255367	0.316913	0.751	0.657	1.79
m17	MIGRAINE	306	0.779073	0.294014	-0.849112	0.396	0.438	1.39
m17	PKU	306	9.2187	2.2774	0.975337	0.329	0.106	800
m17	SIBO	306	0.472683	0.571707	-1.31069	0.19	0.154	1.45
m17	THYROID	306	1.15788	0.321574	0.455852	0.648	0.617	2.17
m17	BMI	306	2.77098	0.889603	1.14568	0.252	0.485	15.8
m17	ALCOHOL_TYPES_BEERCIDER	306	0.689133	0.16468	-2.26088	0.0238	0.499	0.952
m17	ALCOHOL_TYPES_RED_WINE	306	0.823166	0.172429	-1.12856	0.259	0.587	1.15
m17	ALCOHOL_TYPES_SOUR_BEERS	306	0.831089	0.31098	-0.594953	0.552	0.452	1.53
m17	ALCOHOL_TYPES_SPIRITSHARD_ALCOHOL	306	1.73785	0.162394	3.40313	0.000666	1.26	2.39
m17	ALCOHOL_TYPES_WHITE_WINE	306	0.936461	0.169728	-0.386779	0.699	0.671	1.31
m17	AGE_YEARS	306	0.130895	0.510737	-3.98122	6.86e-05	0.0481	0.356
m17	SEX	306	5.37212	0.202142	8.31705	9.02e-17	3.61	7.98
m17	GLUTEN_I.do.not.eat.gluten.because.it.makes.me.feel.bad	306	0.596855	0.261398	-1.97431	0.0483	0.358	0.996
m17	GLUTEN_I.was.diagnosed.with.celiac.disease	306	0.753223	0.78761	-0.359815	0.719	0.161	3.53
m17	GLUTEN_I.was.diagnosed.with.gluten.allergy..anti.gluten.IgG...but.not.celiac.disease	306	0.230823	0.747864	-1.96039	0.05	0.0533	1
m17	COLLECTION_SEASON_Fall	306	0.535924	0.306937	-2.03222	0.0421	0.294	0.978
m17	COLLECTION_SEASON_Spring	306	0.656203	0.303433	-1.3884	0.165	0.362	1.19
m17	COLLECTION_SEASON_Summer	306	0.802587	0.300423	-0.732017	0.464	0.445	1.45
m17	COLLECTION_SEASON_Winter	306	0.877798	0.300234	-0.434123	0.664	0.487	1.58
m17	REGION_BIRTH_Australia.and.New.Zealand	306	0.170873	0.686503	-2.57368	0.0101	0.0445	0.656
m17	REGION_BIRTH_Central.and.Southern.Asia	306	6.60158	0.643838	2.93134	0.00338	1.87	23.3
m17	REGION_BIRTH_Eastern.Asia	306	0.593126	1.15361	-0.452794	0.651	0.0618	5.69
m17	REGION_BIRTH_Eastern.Europe	306	1.94409	0.562235	1.18242	0.237	0.646	5.85
m17	REGION_BIRTH_Latin.America.and.the.Caribbean	306	0.738771	0.641137	-0.472235	0.637	0.21	2.6
m17	REGION_BIRTH_Northern.Africa	306	3.23391	1.61239	0.727923	0.467	0.137	76.2
m17	REGION_BIRTH_Northern.America	306	0.556937	0.440525	-1.32865	0.184	0.235	1.32
m17	REGION_BIRTH_Northern.Europe	306	0.873643	0.442465	-0.305298	0.76	0.367	2.08
m17	REGION_BIRTH_Oceania..others.	306	0.409489	5.19525	-0.171858	0.864	1.55e-05	10800
m17	REGION_BIRTH_South.eastern.Asia	306	2.20489	0.628132	1.25877	0.208	0.644	7.55
m17	REGION_BIRTH_Southern.Europe	306	0.747653	0.641115	-0.453611	0.65	0.213	2.63
m17	REGION_BIRTH_Sub.Saharan.Africa	306	2.14898	0.685914	1.11529	0.265	0.56	8.24
m17	REGION_BIRTH_Western.Asia	306	0.291179	1.0811	-1.14126	0.254	0.035	2.42
m17	REGION_BIRTH_Western.Europe	306	0.387922	0.544728	-1.73839	0.0821	0.133	1.13
m18	ALCOHOL_FREQUENCY	223	1.16584	0.315521	0.486325	0.627	0.628	2.16
m18	EXERCISE_FREQUENCY	223	1.43109	0.317834	1.12774	0.259	0.768	2.67
m18	ONE_LITER_OF_WATER_A_DAY_FREQUENCY	223	2.09064	0.324875	2.27001	0.0232	1.11	3.95
m18	PROBIOTIC_FREQUENCY	223	0.636194	0.2788	-1.62214	0.105	0.368	1.1
m18	SMOKING_FREQUENCY	223	1.75116	0.443634	1.26293	0.207	0.734	4.18
m18	FROZEN_DESSERT_FREQUENCY	223	1.23875	0.458895	0.466556	0.641	0.504	3.05
m18	FRUIT_FREQUENCY	223	0.677096	0.334569	-1.16551	0.244	0.351	1.3
m18	HIGH_FAT_RED_MEAT_FREQUENCY	223	0.536717	0.55405	-1.12316	0.261	0.181	1.59
m18	HOMECOOKED_MEALS_FREQUENCY	223	1.30431	0.452029	0.587743	0.557	0.538	3.16
m18	MEAT_EGGS_FREQUENCY	223	0.812207	0.44084	-0.471827	0.637	0.342	1.93
m18	MILK_CHEESE_FREQUENCY	223	0.876918	0.287663	-0.456581	0.648	0.499	1.54
m18	MILK_SUBSTITUTE_FREQUENCY	223	0.848046	0.252069	-0.653868	0.513	0.517	1.39
m18	POULTRY_FREQUENCY	223	1.08791	0.423535	0.198945	0.842	0.474	2.5
m18	PREPARED_MEALS_FREQUENCY	223	2.0706	0.410106	1.77476	0.0759	0.927	4.63
m18	READY_TO_EAT_MEALS_FREQUENCY	223	1.44376	0.399699	0.918827	0.358	0.66	3.16
m18	RED_MEAT_FREQUENCY	223	0.971301	0.526637	-0.055293	0.956	0.346	2.73
m18	SALTED_SNACKS_FREQUENCY	223	3.72204	0.361256	3.63807	0.000275	1.83	7.56
m18	SEAFOOD_FREQUENCY	223	1.10246	0.397822	0.245195	0.806	0.506	2.4
m18	SUGARY_SWEETS_FREQUENCY	223	0.175511	0.337352	-5.15798	2.5e-07	0.0906	0.34
m18	SUGAR_SWEETENED_DRINK_FREQUENCY	223	2.57105	0.400355	2.35869	0.0183	1.17	5.63
m18	VEGETABLE_FREQUENCY	223	0.256478	0.477499	-2.84966	0.00438	0.101	0.654
m18	WHOLE_GRAIN_FREQUENCY	223	1.12223	0.304187	0.379096	0.705	0.618	2.04
m18	BOWEL_MOVEMENT_FREQUENCY	223	7.58546	0.500063	4.05196	5.08e-05	2.85	20.2
m18	COSMETICS_FREQUENCY	223	0.814215	0.27865	-0.737595	0.461	0.472	1.41
m18	FERMENTED_FREQUENCY	223	1.79569	2.01204	0.290944	0.771	0.0348	92.7
m18	FERMENTED_PLANT_FREQUENCY	223	0.946463	0.318381	-0.172822	0.863	0.507	1.77
m18	FLOSSING_FREQUENCY	223	1.07515	0.229733	0.315419	0.752	0.685	1.69
m18	OTHER_SUPPLEMENT_FREQUENCY	223	0.721407	0.181634	-1.79786	0.0722	0.505	1.03
m18	POOL_FREQUENCY	223	0.616827	0.405928	-1.19028	0.234	0.278	1.37
m18	TEETHBRUSHING_FREQUENCY	223	0.396691	0.709911	-1.30241	0.193	0.0987	1.59
m18	VITAMIN_B_SUPPLEMENT_FREQUENCY	223	1.6399	0.272784	1.81328	0.0698	0.961	2.8
m18	VITAMIN_D_SUPPLEMENT_FREQUENCY	223	0.92265	0.263408	-0.30563	0.76	0.551	1.55
m18	TYPES_OF_PLANTS	223	0.523292	0.349127	-1.85496	0.0636	0.264	1.04
m18	OLIVE_OIL	223	0.901132	0.300941	-0.345928	0.729	0.5	1.63
m18	DIET_TYPE	223	1.12245	0.471287	0.245099	0.806	0.446	2.83
m18	SPECIALIZED_DIET_EXCLUDE_DAIRY	223	0.233729	0.607614	-2.3923	0.0167	0.071	0.769
m18	SPECIALIZED_DIET_EXCLUDE_NIGHTSHADES	223	0.630134	1.57256	-0.293677	0.769	0.0289	13.7
m18	SPECIALIZED_DIET_EXCLUDE_REFINED_SUGARS	223	0.267424	0.51053	-2.58343	0.00978	0.0983	0.727
m18	SPECIALIZED_DIET_FODMAP	223	0.181908	1.54273	-1.1047	0.269	0.00884	3.74
m18	SPECIALIZED_DIET_HALAAL	223	6.68159	1.33345	1.42439	0.154	0.49	91.2
m18	SPECIALIZED_DIET_I_DO_NOT_EAT_A_SPECIALIZED_DIET	223	0.488953	0.515949	-1.38674	0.166	0.178	1.34
m18	SPECIALIZED_DIET_KOSHER	223	2.48486	1.79164	0.508037	0.611	0.0742	83.2
m18	SPECIALIZED_DIET_MODIFIED_PALEO_DIET	223	0.218765	0.927261	-1.63898	0.101	0.0355	1.35
m18	SPECIALIZED_DIET_OTHER_RESTRICTIONS_NOT_DESCRIBED_HERE	223	0.932574	0.513801	-0.135863	0.892	0.341	2.55
m18	SPECIALIZED_DIET_PALEODIET_OR_PRIMAL_DIET	223	0.00597651	5.48743	-0.933027	0.351	1.28e-07	280
m18	SPECIALIZED_DIET_RAW_FOOD_DIET	223	13.6377	0.913215	2.86114	0.00422	2.28	81.7
m18	SPECIALIZED_DIET_UNSPECIFIED	223	0.70882	0.553658	-0.6216	0.534	0.239	2.1
m18	SPECIALIZED_DIET_WESTENPRICE_OR_OTHER_LOWGRAIN_LOW_PROCESSED_FOOD_DIET	223	0.331907	0.788622	-1.39852	0.162	0.0708	1.56
m18	ANTIBIOTIC_HISTORY	223	2.90578	0.35303	3.02156	0.00251	1.45	5.8
m18	ALZHEIMERS	223	0.580818	5.24879	-0.103513	0.918	1.98e-05	17100
m18	AUTOIMMUNE	223	0.638372	0.383516	-1.17031	0.242	0.301	1.35
m18	CANCER	223	1.08032	0.447062	0.172805	0.863	0.45	2.59
m18	DIABETES	223	1.10934	0.528945	0.196173	0.844	0.393	3.13
m18	IBD	223	0.620894	0.641866	-0.742515	0.458	0.176	2.18
m18	IBS	223	1.04701	0.303428	0.151395	0.88	0.578	1.9
m18	KIDNEY_DISEASE	223	1.75094	0.707689	0.791521	0.429	0.437	7.01
m18	ACID_REFLUX	223	0.806562	0.29868	-0.719746	0.472	0.449	1.45
m18	ALLERGIC_TO_I_HAVE_NO_FOOD_ALLERGIES_THAT_I_KNOW_OF	223	1.08343	0.164848	0.486122	0.627	0.784	1.5
m18	CARDIOVASCULAR_DISEASE	223	0.668824	0.515688	-0.779996	0.435	0.243	1.84
m18	CDIFF	223	2.74488	0.813166	1.24174	0.214	0.558	13.5
m18	DEPRESSION_BIPOLAR_SCHIZOPHRENIA	223	0.717093	0.629569	-0.528219	0.597	0.209	2.46
m18	EPILEPSY_OR_SEIZURE_DISORDER	223	2.92906	0.89684	1.1983	0.231	0.505	17
m18	FUNGAL_OVERGROWTH	223	0.919782	0.59304	-0.141	0.888	0.288	2.94
m18	LACTOSE	223	0.851489	0.241358	-0.666099	0.505	0.531	1.37
m18	LIVER_DISEASE	223	1.77318	0.599082	0.956085	0.339	0.548	5.74
m18	LUNG_DISEASE	223	1.37725	0.271253	1.18005	0.238	0.809	2.34
m18	MENTAL_ILLNESS	223	0.732059	0.301209	-1.03547	0.3	0.406	1.32
m18	MIGRAINE	223	1.16988	0.299966	0.523067	0.601	0.65	2.11
m18	PKU	223	0.652722	5.42666	-0.0786127	0.937	1.57e-05	27200
m18	SIBO	223	0.078013	1.82392	-1.39857	0.162	0.00219	2.78
m18	THYROID	223	1.57235	0.345022	1.31172	0.19	0.8	3.09
m18	BMI	223	18.5168	0.891547	3.27372	0.00106	3.23	106
m18	ALCOHOL_TYPES_BEERCIDER	223	1.15312	0.186624	0.763405	0.445	0.8	1.66
m18	ALCOHOL_TYPES_RED_WINE	223	0.670604	0.191602	-2.08545	0.037	0.461	0.976
m18	ALCOHOL_TYPES_SOUR_BEERS	223	0.740458	0.338852	-0.886779	0.375	0.381	1.44
m18	ALCOHOL_TYPES_SPIRITSHARD_ALCOHOL	223	1.49539	0.179463	2.24216	0.025	1.05	2.13
m18	ALCOHOL_TYPES_WHITE_WINE	223	1.02726	0.194378	0.138371	0.89	0.702	1.5
m18	AGE_YEARS	223	0.0271628	0.57107	-6.3143	2.71e-10	0.00887	0.0832
m18	SEX	223	2.40466	0.220318	3.98247	6.82e-05	1.56	3.7
m18	GLUTEN_I.do.not.eat.gluten.because.it.makes.me.feel.bad	223	1.1832	0.291613	0.576856	0.564	0.668	2.1
m18	GLUTEN_I.was.diagnosed.with.celiac.disease	223	0.186782	1.73215	-0.968627	0.333	0.00627	5.57
m18	GLUTEN_I.was.diagnosed.with.gluten.allergy..anti.gluten.IgG...but.not.celiac.disease	223	1.50268	0.512998	0.793867	0.427	0.55	4.11
m18	COLLECTION_SEASON_Fall	223	1.25593	0.3344	0.681451	0.496	0.652	2.42
m18	COLLECTION_SEASON_Spring	223	0.909682	0.341999	-0.276785	0.782	0.465	1.78
m18	COLLECTION_SEASON_Summer	223	1.39824	0.335095	1.00035	0.317	0.725	2.7
m18	COLLECTION_SEASON_Winter	223	1.67822	0.330653	1.56579	0.117	0.878	3.21
m18	REGION_BIRTH_Australia.and.New.Zealand	223	0.210502	0.790706	-1.97072	0.0488	0.0447	0.992
m18	REGION_BIRTH_Central.and.Southern.Asia	223	5.1225	0.720528	2.26729	0.0234	1.25	21
m18	REGION_BIRTH_Eastern.Asia	223	1.6654	0.943394	0.540673	0.589	0.262	10.6
m18	REGION_BIRTH_Eastern.Europe	223	0.944268	0.739641	-0.0775313	0.938	0.222	4.02
m18	REGION_BIRTH_Latin.America.and.the.Caribbean	223	1.43952	0.663138	0.54937	0.583	0.392	5.28
m18	REGION_BIRTH_Northern.Africa	223	9.82205	1.49501	1.52817	0.126	0.524	184
m18	REGION_BIRTH_Northern.America	223	0.672352	0.528195	-0.751567	0.452	0.239	1.89
m18	REGION_BIRTH_Northern.Europe	223	0.550803	0.536584	-1.11143	0.266	0.192	1.58
m18	REGION_BIRTH_Oceania..others.	223	0.632803	6.55545	-0.0698038	0.944	1.66e-06	241000
m18	REGION_BIRTH_South.eastern.Asia	223	5.35371	0.644258	2.60422	0.00921	1.51	18.9
m18	REGION_BIRTH_Southern.Europe	223	0.558612	0.850538	-0.684625	0.494	0.105	2.96
m18	REGION_BIRTH_Sub.Saharan.Africa	223	0.536927	1.08543	-0.572944	0.567	0.064	4.51
m18	REGION_BIRTH_Western.Asia	223	0.594338	1.01455	-0.512843	0.608	0.0814	4.34
m18	REGION_BIRTH_Western.Europe	223	0.499962	0.627221	-1.10523	0.269	0.146	1.71
m19	ALCOHOL_FREQUENCY	376	1.22546	0.25457	0.798664	0.424	0.744	2.02
m19	EXERCISE_FREQUENCY	376	0.458362	0.2558	-3.04964	0.00229	0.278	0.757
m19	ONE_LITER_OF_WATER_A_DAY_FREQUENCY	376	1.70442	0.265557	2.00796	0.0446	1.01	2.87
m19	PROBIOTIC_FREQUENCY	376	1.73009	0.217651	2.51858	0.0118	1.13	2.65
m19	SMOKING_FREQUENCY	376	1.72986	0.408537	1.34146	0.18	0.777	3.85
m19	FROZEN_DESSERT_FREQUENCY	376	0.805929	0.414249	-0.520845	0.602	0.358	1.82
m19	FRUIT_FREQUENCY	376	0.343371	0.281847	-3.79264	0.000149	0.198	0.597
m19	HIGH_FAT_RED_MEAT_FREQUENCY	376	0.161405	0.489401	-3.72667	0.000194	0.0618	0.421
m19	HOMECOOKED_MEALS_FREQUENCY	376	0.182442	0.354365	-4.80105	1.58e-06	0.0911	0.365
m19	MEAT_EGGS_FREQUENCY	376	0.891032	0.389486	-0.296225	0.767	0.415	1.91
m19	MILK_CHEESE_FREQUENCY	376	1.17093	0.248821	0.634183	0.526	0.719	1.91
m19	MILK_SUBSTITUTE_FREQUENCY	376	1.41401	0.21434	1.61628	0.106	0.929	2.15
m19	POULTRY_FREQUENCY	376	1.38589	0.368255	0.88619	0.376	0.673	2.85
m19	PREPARED_MEALS_FREQUENCY	376	0.874811	0.365613	-0.365817	0.715	0.427	1.79
m19	READY_TO_EAT_MEALS_FREQUENCY	376	1.35754	0.358279	0.853181	0.394	0.673	2.74
m19	RED_MEAT_FREQUENCY	376	3.30792	0.46388	2.57894	0.00991	1.33	8.21
m19	SALTED_SNACKS_FREQUENCY	376	1.60364	0.331831	1.42324	0.155	0.837	3.07
m19	SEAFOOD_FREQUENCY	376	1.21476	0.355512	0.547234	0.584	0.605	2.44
m19	SUGARY_SWEETS_FREQUENCY	376	0.432381	0.297071	-2.82239	0.00477	0.242	0.774
m19	SUGAR_SWEETENED_DRINK_FREQUENCY	376	2.32468	0.398079	2.11914	0.0341	1.07	5.07
m19	VEGETABLE_FREQUENCY	376	0.410029	0.4073	-2.18887	0.0286	0.185	0.911
m19	WHOLE_GRAIN_FREQUENCY	376	1.15081	0.271544	0.51729	0.605	0.676	1.96
m19	BOWEL_MOVEMENT_FREQUENCY	376	65.9803	0.392836	10.6644	1.49e-26	30.6	142
m19	COSMETICS_FREQUENCY	376	0.784129	0.221045	-1.10015	0.271	0.508	1.21
m19	FERMENTED_FREQUENCY	376	0.352296	1.82234	-0.572498	0.567	0.0099	12.5
m19	FERMENTED_PLANT_FREQUENCY	376	1.03582	0.268641	0.131008	0.896	0.612	1.75
m19	FLOSSING_FREQUENCY	376	1.27921	0.198434	1.24093	0.215	0.867	1.89
m19	OTHER_SUPPLEMENT_FREQUENCY	376	0.613779	0.149096	-3.27387	0.00106	0.458	0.822
m19	POOL_FREQUENCY	376	0.542466	0.3384	-1.80741	0.0707	0.279	1.05
m19	TEETHBRUSHING_FREQUENCY	376	0.111317	0.53861	-4.07599	4.58e-05	0.0387	0.32
m19	VITAMIN_B_SUPPLEMENT_FREQUENCY	376	0.53613	0.248451	-2.50906	0.0121	0.329	0.872
m19	VITAMIN_D_SUPPLEMENT_FREQUENCY	376	2.11272	0.212998	3.51166	0.000445	1.39	3.21
m19	TYPES_OF_PLANTS	376	0.651422	0.283579	-1.51138	0.131	0.374	1.14
m19	OLIVE_OIL	376	0.895515	0.26763	-0.412348	0.68	0.53	1.51
m19	DIET_TYPE	376	1.42437	0.359171	0.984859	0.325	0.705	2.88
m19	SPECIALIZED_DIET_EXCLUDE_DAIRY	376	0.487589	0.391838	-1.83311	0.0668	0.226	1.05
m19	SPECIALIZED_DIET_EXCLUDE_NIGHTSHADES	376	1.96447	0.718913	0.939229	0.348	0.48	8.04
m19	SPECIALIZED_DIET_EXCLUDE_REFINED_SUGARS	376	0.903579	0.344726	-0.294122	0.769	0.46	1.78
m19	SPECIALIZED_DIET_FODMAP	376	0.797459	0.707111	-0.320069	0.749	0.199	3.19
m19	SPECIALIZED_DIET_HALAAL	376	1.4035	1.50188	0.225698	0.821	0.0739	26.6
m19	SPECIALIZED_DIET_I_DO_NOT_EAT_A_SPECIALIZED_DIET	376	0.767513	0.379814	-0.696656	0.486	0.365	1.62
m19	SPECIALIZED_DIET_KOSHER	376	3.53673	1.72841	0.730846	0.465	0.12	105
m19	SPECIALIZED_DIET_MODIFIED_PALEO_DIET	376	0.579706	0.504415	-1.08093	0.28	0.216	1.56
m19	SPECIALIZED_DIET_OTHER_RESTRICTIONS_NOT_DESCRIBED_HERE	376	0.763325	0.370587	-0.728767	0.466	0.369	1.58
m19	SPECIALIZED_DIET_PALEODIET_OR_PRIMAL_DIET	376	2.17591	0.552439	1.4073	0.159	0.737	6.43
m19	SPECIALIZED_DIET_RAW_FOOD_DIET	376	0.319631	1.55795	-0.73211	0.464	0.0151	6.77
m19	SPECIALIZED_DIET_UNSPECIFIED	376	0.744745	0.438322	-0.672368	0.501	0.315	1.76
m19	SPECIALIZED_DIET_WESTENPRICE_OR_OTHER_LOWGRAIN_LOW_PROCESSED_FOOD_DIET	376	1.03751	0.401701	0.0916768	0.927	0.472	2.28
m19	ANTIBIOTIC_HISTORY	376	13.6288	0.255787	10.2123	1.75e-24	8.26	22.5
m19	ALZHEIMERS	376	0.507022	4.77489	-0.142244	0.887	4.37e-05	5880
m19	AUTOIMMUNE	376	0.754607	0.274574	-1.02544	0.305	0.441	1.29
m19	CANCER	376	1.24231	0.385602	0.562694	0.574	0.583	2.65
m19	DIABETES	376	1.35103	0.499897	0.601858	0.547	0.507	3.6
m19	IBD	376	2.23511	0.332137	2.42156	0.0155	1.17	4.29
m19	IBS	376	0.811491	0.259175	-0.805952	0.42	0.488	1.35
m19	KIDNEY_DISEASE	376	1.07897	0.725264	0.104803	0.917	0.26	4.47
m19	ACID_REFLUX	376	1.28488	0.242825	1.03229	0.302	0.798	2.07
m19	ALLERGIC_TO_I_HAVE_NO_FOOD_ALLERGIES_THAT_I_KNOW_OF	376	0.904994	0.142527	-0.700405	0.484	0.684	1.2
m19	CARDIOVASCULAR_DISEASE	376	0.900459	0.491618	-0.213276	0.831	0.344	2.36
m19	CDIFF	376	3.39524	0.538834	2.26855	0.0233	1.18	9.76
m19	DEPRESSION_BIPOLAR_SCHIZOPHRENIA	376	0.850464	0.427824	-0.378597	0.705	0.368	1.97
m19	EPILEPSY_OR_SEIZURE_DISORDER	376	5.37748	0.672712	2.50065	0.0124	1.44	20.1
m19	FUNGAL_OVERGROWTH	376	1.60319	0.331859	1.42227	0.155	0.837	3.07
m19	LACTOSE	376	0.861496	0.192469	-0.774595	0.439	0.591	1.26
m19	LIVER_DISEASE	376	0.933629	0.650032	-0.10565	0.916	0.261	3.34
m19	LUNG_DISEASE	376	1.39304	0.24831	1.33498	0.182	0.856	2.27
m19	MENTAL_ILLNESS	376	0.762639	0.271764	-0.997081	0.319	0.448	1.3
m19	MIGRAINE	376	1.07569	0.263221	0.277188	0.782	0.642	1.8
m19	PKU	376	0.45609	4.90176	-0.16016	0.873	3.07e-05	6780
m19	SIBO	376	0.861154	0.424448	-0.352179	0.725	0.375	1.98
m19	THYROID	376	1.48043	0.288426	1.36025	0.174	0.841	2.61
m19	BMI	376	0.288295	0.869171	-1.43099	0.152	0.0525	1.58
m19	ALCOHOL_TYPES_BEERCIDER	376	0.912141	0.179877	-0.511246	0.609	0.641	1.3
m19	ALCOHOL_TYPES_RED_WINE	376	0.45249	0.190257	-4.168	3.07e-05	0.312	0.657
m19	ALCOHOL_TYPES_SOUR_BEERS	376	0.573067	0.431239	-1.29105	0.197	0.246	1.33
m19	ALCOHOL_TYPES_SPIRITSHARD_ALCOHOL	376	0.799694	0.188742	-1.18429	0.236	0.552	1.16
m19	ALCOHOL_TYPES_WHITE_WINE	376	0.901712	0.194453	-0.532055	0.595	0.616	1.32
m19	AGE_YEARS	376	0.00851572	0.453952	-10.4985	8.77e-26	0.0035	0.0207
m19	SEX	376	1.43566	0.16837	2.1478	0.0317	1.03	2
m19	GLUTEN_I.do.not.eat.gluten.because.it.makes.me.feel.bad	376	0.606417	0.252717	-1.97924	0.0478	0.37	0.995
m19	GLUTEN_I.was.diagnosed.with.celiac.disease	376	1.42706	0.597367	0.595301	0.552	0.443	4.6
m19	GLUTEN_I.was.diagnosed.with.gluten.allergy..anti.gluten.IgG...but.not.celiac.disease	376	0.803573	0.442944	-0.493713	0.622	0.337	1.91
m19	COLLECTION_SEASON_Fall	376	2.0895	0.295698	2.49216	0.0127	1.17	3.73
m19	COLLECTION_SEASON_Spring	376	3.05993	0.286676	3.90124	9.57e-05	1.74	5.37
m19	COLLECTION_SEASON_Summer	376	3.411	0.288194	4.25757	2.07e-05	1.94	6
m19	COLLECTION_SEASON_Winter	376	2.58426	0.289327	3.28155	0.00103	1.47	4.56
m19	REGION_BIRTH_Australia.and.New.Zealand	376	0.548006	0.686714	-0.875866	0.381	0.143	2.11
m19	REGION_BIRTH_Central.and.Southern.Asia	376	10.1622	0.726976	3.18947	0.00143	2.44	42.2
m19	REGION_BIRTH_Eastern.Asia	376	5.62184	0.824254	2.09481	0.0362	1.12	28.3
m19	REGION_BIRTH_Eastern.Europe	376	1.10142	0.778704	0.124048	0.901	0.239	5.07
m19	REGION_BIRTH_Latin.America.and.the.Caribbean	376	0.609054	0.850969	-0.582687	0.56	0.115	3.23
m19	REGION_BIRTH_Northern.Africa	376	0.790123	3.94335	-0.0597376	0.952	0.000348	1800
m19	REGION_BIRTH_Northern.America	376	2.51803	0.544223	1.69687	0.0897	0.867	7.32
m19	REGION_BIRTH_Northern.Europe	376	0.944375	0.555717	-0.102988	0.918	0.318	2.81
m19	REGION_BIRTH_Oceania..others.	376	0.589069	5.90957	-0.0895515	0.929	5.49e-06	63200
m19	REGION_BIRTH_South.eastern.Asia	376	1.49627	0.777718	0.518152	0.604	0.326	6.87
m19	REGION_BIRTH_Southern.Europe	376	0.977122	0.784846	-0.0294887	0.976	0.21	4.55
m19	REGION_BIRTH_Sub.Saharan.Africa	376	1.16223	1.09247	0.137612	0.891	0.137	9.89
m19	REGION_BIRTH_Western.Asia	376	2.18521	0.874757	0.893636	0.372	0.393	12.1
m19	REGION_BIRTH_Western.Europe	376	0.652989	0.650405	-0.655278	0.512	0.183	2.34
m2	ALCOHOL_FREQUENCY	1382	1.93298	0.158376	4.16137	3.16e-05	1.42	2.64
m2	EXERCISE_FREQUENCY	1382	0.705476	0.181285	-1.9245	0.0543	0.495	1.01
m2	ONE_LITER_OF_WATER_A_DAY_FREQUENCY	1382	0.897508	0.172255	-0.627753	0.53	0.64	1.26
m2	PROBIOTIC_FREQUENCY	1382	0.966147	0.141182	-0.243933	0.807	0.733	1.27
m2	SMOKING_FREQUENCY	1382	1.37713	0.303594	1.05405	0.292	0.76	2.5
m2	FROZEN_DESSERT_FREQUENCY	1382	1.34613	0.265208	1.12076	0.262	0.8	2.26
m2	FRUIT_FREQUENCY	1382	0.774268	0.187751	-1.36264	0.173	0.536	1.12
m2	HIGH_FAT_RED_MEAT_FREQUENCY	1382	1.31128	0.327016	0.828713	0.407	0.691	2.49
m2	HOMECOOKED_MEALS_FREQUENCY	1382	0.67305	0.286952	-1.3798	0.168	0.384	1.18
m2	MEAT_EGGS_FREQUENCY	1382	1.03944	0.25725	0.150356	0.88	0.628	1.72
m2	MILK_CHEESE_FREQUENCY	1382	0.799106	0.166153	-1.34973	0.177	0.577	1.11
m2	MILK_SUBSTITUTE_FREQUENCY	1382	0.928273	0.136792	-0.544107	0.586	0.71	1.21
m2	POULTRY_FREQUENCY	1382	1.08562	0.242407	0.338892	0.735	0.675	1.75
m2	PREPARED_MEALS_FREQUENCY	1382	1.13358	0.249326	0.502871	0.615	0.695	1.85
m2	READY_TO_EAT_MEALS_FREQUENCY	1382	1.00763	0.253325	0.0300129	0.976	0.613	1.66
m2	RED_MEAT_FREQUENCY	1382	0.907287	0.317901	-0.306058	0.76	0.487	1.69
m2	SALTED_SNACKS_FREQUENCY	1382	1.93209	0.214986	3.06345	0.00219	1.27	2.94
m2	SEAFOOD_FREQUENCY	1382	1.25304	0.234051	0.963783	0.335	0.792	1.98
m2	SUGARY_SWEETS_FREQUENCY	1382	0.678579	0.180586	-2.1472	0.0318	0.476	0.967
m2	SUGAR_SWEETENED_DRINK_FREQUENCY	1382	1.05283	0.298779	0.17231	0.863	0.586	1.89
m2	VEGETABLE_FREQUENCY	1382	0.709028	0.312711	-1.09961	0.272	0.384	1.31
m2	WHOLE_GRAIN_FREQUENCY	1382	1.09951	0.174075	0.544973	0.586	0.782	1.55
m2	BOWEL_MOVEMENT_FREQUENCY	1382	6.10017	0.299023	6.04741	1.47e-09	3.39	11
m2	COSMETICS_FREQUENCY	1382	1.09169	0.133813	0.655581	0.512	0.84	1.42
m2	FERMENTED_FREQUENCY	1382	1.14845	1.01483	0.136395	0.892	0.157	8.39
m2	FERMENTED_PLANT_FREQUENCY	1382	1.23015	0.166631	1.24306	0.214	0.887	1.71
m2	FLOSSING_FREQUENCY	1382	1.26546	0.128983	1.82532	0.068	0.983	1.63
m2	OTHER_SUPPLEMENT_FREQUENCY	1382	0.762839	0.0968902	-2.79397	0.00521	0.631	0.922
m2	POOL_FREQUENCY	1382	0.9038	0.206326	-0.49023	0.624	0.603	1.35
m2	TEETHBRUSHING_FREQUENCY	1382	1.07756	0.553867	0.134869	0.893	0.364	3.19
m2	VITAMIN_B_SUPPLEMENT_FREQUENCY	1382	1.10095	0.14944	0.64354	0.52	0.821	1.48
m2	VITAMIN_D_SUPPLEMENT_FREQUENCY	1382	1.15146	0.137946	1.02235	0.307	0.879	1.51
m2	TYPES_OF_PLANTS	1382	1.00832	0.190531	0.0434769	0.965	0.694	1.46
m2	OLIVE_OIL	1382	1.06617	0.181094	0.353817	0.723	0.748	1.52
m2	DIET_TYPE	1382	0.707233	0.262585	-1.31917	0.187	0.423	1.18
m2	SPECIALIZED_DIET_EXCLUDE_DAIRY	1382	0.73645	0.263195	-1.16231	0.245	0.44	1.23
m2	SPECIALIZED_DIET_EXCLUDE_NIGHTSHADES	1382	1.8623	0.505614	1.22981	0.219	0.691	5.02
m2	SPECIALIZED_DIET_EXCLUDE_REFINED_SUGARS	1382	0.559902	0.23342	-2.48476	0.013	0.354	0.885
m2	SPECIALIZED_DIET_FODMAP	1382	1.01514	0.454698	0.033037	0.974	0.416	2.47
m2	SPECIALIZED_DIET_HALAAL	1382	1.12895	1.44369	0.0840105	0.933	0.0667	19.1
m2	SPECIALIZED_DIET_I_DO_NOT_EAT_A_SPECIALIZED_DIET	1382	0.712586	0.252474	-1.34214	0.18	0.434	1.17
m2	SPECIALIZED_DIET_KOSHER	1382	0.0789566	4.25214	-0.597078	0.55	1.9e-05	329
m2	SPECIALIZED_DIET_MODIFIED_PALEO_DIET	1382	1.14247	0.289089	0.460719	0.645	0.648	2.01
m2	SPECIALIZED_DIET_OTHER_RESTRICTIONS_NOT_DESCRIBED_HERE	1382	0.603242	0.25507	-1.98156	0.0475	0.366	0.995
m2	SPECIALIZED_DIET_PALEODIET_OR_PRIMAL_DIET	1382	0.771897	0.459256	-0.563747	0.573	0.314	1.9
m2	SPECIALIZED_DIET_RAW_FOOD_DIET	1382	1.9871	0.774035	0.887137	0.375	0.436	9.06
m2	SPECIALIZED_DIET_UNSPECIFIED	1382	0.844449	0.293329	-0.576387	0.564	0.475	1.5
m2	SPECIALIZED_DIET_WESTENPRICE_OR_OTHER_LOWGRAIN_LOW_PROCESSED_FOOD_DIET	1382	0.896846	0.262374	-0.414948	0.678	0.536	1.5
m2	ANTIBIOTIC_HISTORY	1382	2.84304	0.207246	5.04169	4.61e-07	1.89	4.27
m2	ALZHEIMERS	1382	0.101928	4.8473	-0.471084	0.638	7.63e-06	1360
m2	AUTOIMMUNE	1382	0.879819	0.17684	-0.724041	0.469	0.622	1.24
m2	CANCER	1382	1.39314	0.202684	1.63586	0.102	0.936	2.07
m2	DIABETES	1382	1.2381	0.344956	0.619141	0.536	0.63	2.43
m2	IBD	1382	0.600155	0.303106	-1.68445	0.0921	0.331	1.09
m2	IBS	1382	1.05468	0.160229	0.332254	0.74	0.77	1.44
m2	KIDNEY_DISEASE	1382	2.08509	0.450842	1.62987	0.103	0.862	5.05
m2	ACID_REFLUX	1382	1.13283	0.161237	0.773501	0.439	0.826	1.55
m2	ALLERGIC_TO_I_HAVE_NO_FOOD_ALLERGIES_THAT_I_KNOW_OF	1382	0.950372	0.0932465	-0.545884	0.585	0.792	1.14
m2	CARDIOVASCULAR_DISEASE	1382	1.00939	0.268473	0.0348117	0.972	0.596	1.71
m2	CDIFF	1382	1.128	0.525455	0.229227	0.819	0.403	3.16
m2	DEPRESSION_BIPOLAR_SCHIZOPHRENIA	1382	0.920787	0.264502	-0.312007	0.755	0.548	1.55
m2	EPILEPSY_OR_SEIZURE_DISORDER	1382	2.78765	0.619249	1.65555	0.0978	0.828	9.38
m2	FUNGAL_OVERGROWTH	1382	0.687932	0.277835	-1.34636	0.178	0.399	1.19
m2	LACTOSE	1382	0.916914	0.128934	-0.672758	0.501	0.712	1.18
m2	LIVER_DISEASE	1382	1.05995	0.394741	0.147494	0.883	0.489	2.3
m2	LUNG_DISEASE	1382	1.52492	0.158523	2.6617	0.00777	1.12	2.08
m2	MENTAL_ILLNESS	1382	1.12695	0.161397	0.740505	0.459	0.821	1.55
m2	MIGRAINE	1382	1.3099	0.154009	1.75282	0.0796	0.969	1.77
m2	PKU	1382	4.11448	2.29668	0.615894	0.538	0.0456	371
m2	SIBO	1382	0.4043	0.373351	-2.42559	0.0153	0.194	0.84
m2	THYROID	1382	1.09866	0.17919	0.525079	0.6	0.773	1.56
m2	BMI	1382	6.93582	0.544908	3.55418	0.000379	2.38	20.2
m2	ALCOHOL_TYPES_BEERCIDER	1382	0.995171	0.103369	-0.0468245	0.963	0.813	1.22
m2	ALCOHOL_TYPES_RED_WINE	1382	1.03021	0.106887	0.278408	0.781	0.835	1.27
m2	ALCOHOL_TYPES_SOUR_BEERS	1382	0.792008	0.204367	-1.14101	0.254	0.531	1.18
m2	ALCOHOL_TYPES_SPIRITSHARD_ALCOHOL	1382	1.00423	0.105249	0.0401249	0.968	0.817	1.23
m2	ALCOHOL_TYPES_WHITE_WINE	1382	0.911898	0.103967	-0.887079	0.375	0.744	1.12
m2	AGE_YEARS	1382	0.043608	0.320072	-9.78692	1.28e-22	0.0233	0.0817
m2	SEX	1382	1.5533	0.115471	3.81382	0.000137	1.24	1.95
m2	GLUTEN_I.do.not.eat.gluten.because.it.makes.me.feel.bad	1382	1.14872	0.146849	0.944177	0.345	0.861	1.53
m2	GLUTEN_I.was.diagnosed.with.celiac.disease	1382	1.65099	0.396239	1.26533	0.206	0.759	3.59
m2	GLUTEN_I.was.diagnosed.with.gluten.allergy..anti.gluten.IgG...but.not.celiac.disease	1382	0.579939	0.335675	-1.62309	0.105	0.3	1.12
m2	COLLECTION_SEASON_Fall	1382	1.03671	0.213272	0.169028	0.866	0.683	1.57
m2	COLLECTION_SEASON_Spring	1382	0.946912	0.212878	-0.256245	0.798	0.624	1.44
m2	COLLECTION_SEASON_Summer	1382	1.20893	0.213363	0.889272	0.374	0.796	1.84
m2	COLLECTION_SEASON_Winter	1382	1.23095	0.21196	0.980328	0.327	0.812	1.86
m2	REGION_BIRTH_Australia.and.New.Zealand	1382	1.2927	0.556859	0.461041	0.645	0.434	3.85
m2	REGION_BIRTH_Central.and.Southern.Asia	1382	1.09664	0.808198	0.114142	0.909	0.225	5.35
m2	REGION_BIRTH_Eastern.Asia	1382	1.43265	0.809574	0.444097	0.657	0.293	7
m2	REGION_BIRTH_Eastern.Europe	1382	1.63633	0.609483	0.807989	0.419	0.496	5.4
m2	REGION_BIRTH_Latin.America.and.the.Caribbean	1382	1.3109	0.610251	0.443605	0.657	0.396	4.34
m2	REGION_BIRTH_Northern.Africa	1382	0.148371	4.0491	-0.471226	0.637	5.31e-05	415
m2	REGION_BIRTH_Northern.America	1382	2.62754	0.522343	1.84946	0.0644	0.944	7.31
m2	REGION_BIRTH_Northern.Europe	1382	0.927363	0.525847	-0.143406	0.886	0.331	2.6
m2	REGION_BIRTH_Oceania..others.	1382	0.287087	5.71832	-0.218241	0.827	3.9e-06	21200
m2	REGION_BIRTH_South.eastern.Asia	1382	1.00289	0.688514	0.00419602	0.997	0.26	3.87
m2	REGION_BIRTH_Southern.Europe	1382	1.02409	0.626895	0.0379764	0.97	0.3	3.5
m2	REGION_BIRTH_Sub.Saharan.Africa	1382	2.0693	0.706101	1.02989	0.303	0.519	8.26
m2	REGION_BIRTH_Western.Asia	1382	1.41741	0.747219	0.466841	0.641	0.328	6.13
m2	REGION_BIRTH_Western.Europe	1382	1.07249	0.554004	0.126323	0.899	0.362	3.18
m3	ALCOHOL_FREQUENCY	1295	1.58063	0.158903	2.88116	0.00396	1.16	2.16
m3	EXERCISE_FREQUENCY	1295	0.746328	0.182508	-1.60316	0.109	0.522	1.07
m3	ONE_LITER_OF_WATER_A_DAY_FREQUENCY	1295	1.22532	0.175661	1.1568	0.247	0.868	1.73
m3	PROBIOTIC_FREQUENCY	1295	1.08465	0.136702	0.594393	0.552	0.83	1.42
m3	SMOKING_FREQUENCY	1295	0.422861	0.385588	-2.23221	0.0256	0.199	0.9
m3	FROZEN_DESSERT_FREQUENCY	1295	1.87987	0.263631	2.39427	0.0167	1.12	3.15
m3	FRUIT_FREQUENCY	1295	0.681924	0.18173	-2.10663	0.0351	0.478	0.974
m3	HIGH_FAT_RED_MEAT_FREQUENCY	1295	1.24581	0.325783	0.67464	0.5	0.658	2.36
m3	HOMECOOKED_MEALS_FREQUENCY	1295	0.723458	0.295021	-1.09726	0.273	0.406	1.29
m3	MEAT_EGGS_FREQUENCY	1295	1.69568	0.254329	2.07639	0.0379	1.03	2.79
m3	MILK_CHEESE_FREQUENCY	1295	0.918877	0.163341	-0.517955	0.604	0.667	1.27
m3	MILK_SUBSTITUTE_FREQUENCY	1295	0.886661	0.134077	-0.897185	0.37	0.682	1.15
m3	POULTRY_FREQUENCY	1295	0.937221	0.239886	-0.270278	0.787	0.586	1.5
m3	PREPARED_MEALS_FREQUENCY	1295	1.08854	0.252284	0.336263	0.737	0.664	1.78
m3	READY_TO_EAT_MEALS_FREQUENCY	1295	0.717662	0.265875	-1.24779	0.212	0.426	1.21
m3	RED_MEAT_FREQUENCY	1295	0.808233	0.316772	-0.672106	0.502	0.434	1.5
m3	SALTED_SNACKS_FREQUENCY	1295	1.10167	0.218854	0.442441	0.658	0.717	1.69
m3	SEAFOOD_FREQUENCY	1295	1.02273	0.230836	0.0973463	0.922	0.651	1.61
m3	SUGARY_SWEETS_FREQUENCY	1295	0.588341	0.178518	-2.9714	0.00296	0.415	0.835
m3	SUGAR_SWEETENED_DRINK_FREQUENCY	1295	1.79796	0.310718	1.88806	0.059	0.978	3.31
m3	VEGETABLE_FREQUENCY	1295	0.824221	0.317771	-0.608351	0.543	0.442	1.54
m3	WHOLE_GRAIN_FREQUENCY	1295	0.9212	0.169795	-0.483399	0.629	0.66	1.28
m3	BOWEL_MOVEMENT_FREQUENCY	1295	1.36341	0.307816	1.00706	0.314	0.746	2.49
m3	COSMETICS_FREQUENCY	1295	1.01535	0.128828	0.118267	0.906	0.789	1.31
m3	FERMENTED_FREQUENCY	1295	1.13267	0.977527	0.127437	0.899	0.167	7.69
m3	FERMENTED_PLANT_FREQUENCY	1295	0.995946	0.164476	-0.0246952	0.98	0.721	1.37
m3	FLOSSING_FREQUENCY	1295	1.18927	0.129377	1.3398	0.18	0.923	1.53
m3	OTHER_SUPPLEMENT_FREQUENCY	1295	0.970278	0.0974847	-0.309507	0.757	0.802	1.17
m3	POOL_FREQUENCY	1295	0.676692	0.208421	-1.8738	0.061	0.45	1.02
m3	TEETHBRUSHING_FREQUENCY	1295	0.898848	0.572007	-0.186434	0.852	0.293	2.76
m3	VITAMIN_B_SUPPLEMENT_FREQUENCY	1295	1.33708	0.142655	2.0363	0.0417	1.01	1.77
m3	VITAMIN_D_SUPPLEMENT_FREQUENCY	1295	1.23635	0.134832	1.57351	0.116	0.949	1.61
m3	TYPES_OF_PLANTS	1295	1.18902	0.191253	0.90523	0.365	0.817	1.73
m3	OLIVE_OIL	1295	0.901283	0.176307	-0.589517	0.556	0.638	1.27
m3	DIET_TYPE	1295	0.814519	0.256988	-0.798319	0.425	0.492	1.35
m3	SPECIALIZED_DIET_EXCLUDE_DAIRY	1295	0.863365	0.244555	-0.600754	0.548	0.535	1.39
m3	SPECIALIZED_DIET_EXCLUDE_NIGHTSHADES	1295	1.78148	0.462324	1.24901	0.212	0.72	4.41
m3	SPECIALIZED_DIET_EXCLUDE_REFINED_SUGARS	1295	0.863544	0.215177	-0.681812	0.495	0.566	1.32
m3	SPECIALIZED_DIET_FODMAP	1295	1.69335	0.400666	1.31458	0.189	0.772	3.71
m3	SPECIALIZED_DIET_HALAAL	1295	1.53466	1.27041	0.337142	0.736	0.127	18.5
m3	SPECIALIZED_DIET_I_DO_NOT_EAT_A_SPECIALIZED_DIET	1295	0.79006	0.237388	-0.992666	0.321	0.496	1.26
m3	SPECIALIZED_DIET_KOSHER	1295	1.51886	1.66675	0.250764	0.802	0.0579	39.8
m3	SPECIALIZED_DIET_MODIFIED_PALEO_DIET	1295	0.808509	0.276869	-0.767739	0.443	0.47	1.39
m3	SPECIALIZED_DIET_OTHER_RESTRICTIONS_NOT_DESCRIBED_HERE	1295	0.929728	0.226115	-0.322238	0.747	0.597	1.45
m3	SPECIALIZED_DIET_PALEODIET_OR_PRIMAL_DIET	1295	1.19237	0.412359	0.426674	0.67	0.531	2.68
m3	SPECIALIZED_DIET_RAW_FOOD_DIET	1295	0.791625	0.808543	-0.288998	0.773	0.162	3.86
m3	SPECIALIZED_DIET_UNSPECIFIED	1295	0.964418	0.283914	-0.12761	0.898	0.553	1.68
m3	SPECIALIZED_DIET_WESTENPRICE_OR_OTHER_LOWGRAIN_LOW_PROCESSED_FOOD_DIET	1295	1.01608	0.237009	0.0672865	0.946	0.639	1.62
m3	ANTIBIOTIC_HISTORY	1295	1.6061	0.213961	2.21446	0.0268	1.06	2.44
m3	ALZHEIMERS	1295	2.10144	1.91985	0.386812	0.699	0.0488	90.5
m3	AUTOIMMUNE	1295	1.19086	0.161003	1.0849	0.278	0.869	1.63
m3	CANCER	1295	0.915528	0.205018	-0.430472	0.667	0.613	1.37
m3	DIABETES	1295	1.1954	0.349366	0.510876	0.609	0.603	2.37
m3	IBD	1295	1.01757	0.255269	0.0682187	0.946	0.617	1.68
m3	IBS	1295	1.11871	0.153216	0.732158	0.464	0.829	1.51
m3	KIDNEY_DISEASE	1295	2.14653	0.444254	1.7194	0.0855	0.899	5.13
m3	ACID_REFLUX	1295	1.11253	0.160535	0.664255	0.507	0.812	1.52
m3	ALLERGIC_TO_I_HAVE_NO_FOOD_ALLERGIES_THAT_I_KNOW_OF	1295	0.931364	0.0930621	-0.764059	0.445	0.776	1.12
m3	CARDIOVASCULAR_DISEASE	1295	1.30481	0.253688	1.04877	0.294	0.794	2.15
m3	CDIFF	1295	1.25517	0.499305	0.455169	0.649	0.472	3.34
m3	DEPRESSION_BIPOLAR_SCHIZOPHRENIA	1295	0.994177	0.261301	-0.0223498	0.982	0.596	1.66
m3	EPILEPSY_OR_SEIZURE_DISORDER	1295	2.0044	0.640898	1.08495	0.278	0.571	7.04
m3	FUNGAL_OVERGROWTH	1295	1.1457	0.230115	0.591082	0.554	0.73	1.8
m3	LACTOSE	1295	0.757846	0.132244	-2.09669	0.036	0.585	0.982
m3	LIVER_DISEASE	1295	0.800358	0.40301	-0.552582	0.581	0.363	1.76
m3	LUNG_DISEASE	1295	1.04948	0.168276	0.286995	0.774	0.755	1.46
m3	MENTAL_ILLNESS	1295	0.932911	0.16557	-0.419431	0.675	0.674	1.29
m3	MIGRAINE	1295	1.18089	0.150802	1.10255	0.27	0.879	1.59
m3	PKU	1295	0.253749	5.08134	-0.269891	0.787	1.2e-05	5370
m3	SIBO	1295	0.571748	0.312263	-1.79034	0.0734	0.31	1.05
m3	THYROID	1295	1.26103	0.165411	1.40213	0.161	0.912	1.74
m3	BMI	1295	0.600954	0.579635	-0.878548	0.38	0.193	1.87
m3	ALCOHOL_TYPES_BEERCIDER	1295	0.884132	0.104659	-1.17667	0.239	0.72	1.09
m3	ALCOHOL_TYPES_RED_WINE	1295	0.970826	0.106448	-0.27815	0.781	0.788	1.2
m3	ALCOHOL_TYPES_SOUR_BEERS	1295	0.847604	0.226731	-0.729243	0.466	0.543	1.32
m3	ALCOHOL_TYPES_SPIRITSHARD_ALCOHOL	1295	0.912906	0.107426	-0.848234	0.396	0.74	1.13
m3	ALCOHOL_TYPES_WHITE_WINE	1295	1.03555	0.103314	0.338103	0.735	0.846	1.27
m3	AGE_YEARS	1295	0.422188	0.324458	-2.65767	0.00787	0.224	0.797
m3	SEX	1295	0.987541	0.115049	-0.108978	0.913	0.788	1.24
m3	GLUTEN_I.do.not.eat.gluten.because.it.makes.me.feel.bad	1295	1.08345	0.142369	0.562953	0.573	0.82	1.43
m3	GLUTEN_I.was.diagnosed.with.celiac.disease	1295	1.52011	0.374873	1.11712	0.264	0.729	3.17
m3	GLUTEN_I.was.diagnosed.with.gluten.allergy..anti.gluten.IgG...but.not.celiac.disease	1295	1.22457	0.277535	0.72997	0.465	0.711	2.11
m3	COLLECTION_SEASON_Fall	1295	1.18615	0.200245	0.852503	0.394	0.801	1.76
m3	COLLECTION_SEASON_Spring	1295	0.959633	0.200783	-0.20522	0.837	0.647	1.42
m3	COLLECTION_SEASON_Summer	1295	1.3145	0.200829	1.36164	0.173	0.887	1.95
m3	COLLECTION_SEASON_Winter	1295	1.29617	0.198941	1.30396	0.192	0.878	1.91
m3	REGION_BIRTH_Australia.and.New.Zealand	1295	0.953347	0.419357	-0.113928	0.909	0.419	2.17
m3	REGION_BIRTH_Central.and.Southern.Asia	1295	1.33931	0.657941	0.444044	0.657	0.369	4.86
m3	REGION_BIRTH_Eastern.Asia	1295	0.58091	0.797336	-0.681218	0.496	0.122	2.77
m3	REGION_BIRTH_Eastern.Europe	1295	1.02246	0.494051	0.0449567	0.964	0.388	2.69
m3	REGION_BIRTH_Latin.America.and.the.Caribbean	1295	1.08545	0.488333	0.167907	0.867	0.417	2.83
m3	REGION_BIRTH_Northern.Africa	1295	0.0688091	4.11629	-0.650202	0.516	2.16e-05	220
m3	REGION_BIRTH_Northern.America	1295	1.34058	0.375397	0.780778	0.435	0.642	2.8
m3	REGION_BIRTH_Northern.Europe	1295	0.904451	0.378288	-0.265479	0.791	0.431	1.9
m3	REGION_BIRTH_Oceania..others.	1295	12.0887	2.62302	0.950156	0.342	0.0707	2070
m3	REGION_BIRTH_South.eastern.Asia	1295	0.8453	0.573926	-0.292832	0.77	0.274	2.6
m3	REGION_BIRTH_Southern.Europe	1295	1.14997	0.479368	0.291509	0.771	0.449	2.94
m3	REGION_BIRTH_Sub.Saharan.Africa	1295	2.4935	0.570327	1.60204	0.109	0.815	7.63
m3	REGION_BIRTH_Western.Asia	1295	1.26301	0.632619	0.369095	0.712	0.366	4.36
m3	REGION_BIRTH_Western.Europe	1295	0.763042	0.418223	-0.646645	0.518	0.336	1.73
m4	ALCOHOL_FREQUENCY	1144	1.43929	0.166763	2.18364	0.029	1.04	2
m4	EXERCISE_FREQUENCY	1144	0.571559	0.185358	-3.01788	0.00255	0.397	0.822
m4	ONE_LITER_OF_WATER_A_DAY_FREQUENCY	1144	0.818655	0.176246	-1.13531	0.256	0.58	1.16
m4	PROBIOTIC_FREQUENCY	1144	1.18498	0.146137	1.16144	0.245	0.89	1.58
m4	SMOKING_FREQUENCY	1144	0.740636	0.343059	-0.875204	0.381	0.378	1.45
m4	FROZEN_DESSERT_FREQUENCY	1144	1.19738	0.27739	0.649397	0.516	0.695	2.06
m4	FRUIT_FREQUENCY	1144	0.760583	0.193568	-1.41382	0.157	0.52	1.11
m4	HIGH_FAT_RED_MEAT_FREQUENCY	1144	1.00798	0.341131	0.0233042	0.981	0.517	1.97
m4	HOMECOOKED_MEALS_FREQUENCY	1144	0.600962	0.297189	-1.71347	0.0866	0.336	1.08
m4	MEAT_EGGS_FREQUENCY	1144	1.87508	0.269016	2.33686	0.0194	1.11	3.18
m4	MILK_CHEESE_FREQUENCY	1144	1.14734	0.17304	0.794311	0.427	0.817	1.61
m4	MILK_SUBSTITUTE_FREQUENCY	1144	0.949051	0.142091	-0.368022	0.713	0.718	1.25
m4	POULTRY_FREQUENCY	1144	0.951818	0.250263	-0.19732	0.844	0.583	1.55
m4	PREPARED_MEALS_FREQUENCY	1144	1.3046	0.258948	1.02683	0.305	0.785	2.17
m4	READY_TO_EAT_MEALS_FREQUENCY	1144	1.30345	0.260883	1.01584	0.31	0.782	2.17
m4	RED_MEAT_FREQUENCY	1144	0.969068	0.328864	-0.0955433	0.924	0.509	1.85
m4	SALTED_SNACKS_FREQUENCY	1144	1.84443	0.222991	2.74526	0.00605	1.19	2.86
m4	SEAFOOD_FREQUENCY	1144	1.46124	0.240613	1.57634	0.115	0.912	2.34
m4	SUGARY_SWEETS_FREQUENCY	1144	0.73356	0.187866	-1.64929	0.0991	0.508	1.06
m4	SUGAR_SWEETENED_DRINK_FREQUENCY	1144	0.95487	0.312178	-0.147927	0.882	0.518	1.76
m4	VEGETABLE_FREQUENCY	1144	0.841511	0.322553	-0.534971	0.593	0.447	1.58
m4	WHOLE_GRAIN_FREQUENCY	1144	1.20293	0.18069	1.02251	0.307	0.844	1.71
m4	BOWEL_MOVEMENT_FREQUENCY	1144	1.78325	0.319128	1.81256	0.0699	0.954	3.33
m4	COSMETICS_FREQUENCY	1144	0.899099	0.135504	-0.784934	0.432	0.689	1.17
m4	FERMENTED_FREQUENCY	1144	0.357315	0.97894	-1.05128	0.293	0.0525	2.43
m4	FERMENTED_PLANT_FREQUENCY	1144	0.738218	0.179273	-1.69304	0.0904	0.52	1.05
m4	FLOSSING_FREQUENCY	1144	0.980524	0.13274	-0.148171	0.882	0.756	1.27
m4	OTHER_SUPPLEMENT_FREQUENCY	1144	0.863914	0.100807	-1.45111	0.147	0.709	1.05
m4	POOL_FREQUENCY	1144	0.752075	0.219699	-1.29686	0.195	0.489	1.16
m4	TEETHBRUSHING_FREQUENCY	1144	1.41688	0.590086	0.590517	0.555	0.446	4.5
m4	VITAMIN_B_SUPPLEMENT_FREQUENCY	1144	1.16366	0.15609	0.971053	0.332	0.857	1.58
m4	VITAMIN_D_SUPPLEMENT_FREQUENCY	1144	1.06194	0.14489	0.414807	0.678	0.799	1.41
m4	TYPES_OF_PLANTS	1144	0.838355	0.198165	-0.88973	0.374	0.569	1.24
m4	OLIVE_OIL	1144	1.09357	0.186988	0.478361	0.632	0.758	1.58
m4	DIET_TYPE	1144	1.30645	0.262014	1.02022	0.308	0.782	2.18
m4	SPECIALIZED_DIET_EXCLUDE_DAIRY	1144	0.916557	0.264779	-0.329071	0.742	0.545	1.54
m4	SPECIALIZED_DIET_EXCLUDE_NIGHTSHADES	1144	2.01443	0.518534	1.35061	0.177	0.729	5.57
m4	SPECIALIZED_DIET_EXCLUDE_REFINED_SUGARS	1144	0.592828	0.239741	-2.1809	0.0292	0.371	0.948
m4	SPECIALIZED_DIET_FODMAP	1144	1.43531	0.424601	0.851103	0.395	0.624	3.3
m4	SPECIALIZED_DIET_HALAAL	1144	4.19856	1.12083	1.28007	0.201	0.467	37.8
m4	SPECIALIZED_DIET_I_DO_NOT_EAT_A_SPECIALIZED_DIET	1144	0.762443	0.255577	-1.06124	0.289	0.462	1.26
m4	SPECIALIZED_DIET_KOSHER	1144	2.10066	1.49776	0.495574	0.62	0.112	39.6
m4	SPECIALIZED_DIET_MODIFIED_PALEO_DIET	1144	0.859889	0.313169	-0.482015	0.63	0.465	1.59
m4	SPECIALIZED_DIET_OTHER_RESTRICTIONS_NOT_DESCRIBED_HERE	1144	0.871351	0.25297	-0.544373	0.586	0.531	1.43
m4	SPECIALIZED_DIET_PALEODIET_OR_PRIMAL_DIET	1144	0.632483	0.51745	-0.885308	0.376	0.229	1.74
m4	SPECIALIZED_DIET_RAW_FOOD_DIET	1144	0.786123	1.00459	-0.239544	0.811	0.11	5.63
m4	SPECIALIZED_DIET_UNSPECIFIED	1144	0.924571	0.298791	-0.262475	0.793	0.515	1.66
m4	SPECIALIZED_DIET_WESTENPRICE_OR_OTHER_LOWGRAIN_LOW_PROCESSED_FOOD_DIET	1144	1.2635	0.266047	0.879116	0.379	0.75	2.13
m4	ANTIBIOTIC_HISTORY	1144	2.3347	0.21534	3.93743	8.24e-05	1.53	3.56
m4	ALZHEIMERS	1144	0.144906	4.48295	-0.430894	0.667	2.21e-05	948
m4	AUTOIMMUNE	1144	1.23126	0.173438	1.19952	0.23	0.876	1.73
m4	CANCER	1144	1.12673	0.224072	0.532491	0.594	0.726	1.75
m4	DIABETES	1144	1.30361	0.358834	0.738884	0.46	0.645	2.63
m4	IBD	1144	1.03755	0.277993	0.132599	0.895	0.602	1.79
m4	IBS	1144	1.41333	0.156391	2.21206	0.027	1.04	1.92
m4	KIDNEY_DISEASE	1144	2.37939	0.452388	1.91615	0.0553	0.98	5.77
m4	ACID_REFLUX	1144	1.19244	0.163031	1.07954	0.28	0.866	1.64
m4	ALLERGIC_TO_I_HAVE_NO_FOOD_ALLERGIES_THAT_I_KNOW_OF	1144	0.993869	0.0966648	-0.0636154	0.949	0.822	1.2
m4	CARDIOVASCULAR_DISEASE	1144	1.23496	0.279232	0.755788	0.45	0.714	2.13
m4	CDIFF	1144	2.27807	0.471489	1.74623	0.0808	0.904	5.74
m4	DEPRESSION_BIPOLAR_SCHIZOPHRENIA	1144	0.939065	0.275379	-0.228307	0.819	0.547	1.61
m4	EPILEPSY_OR_SEIZURE_DISORDER	1144	2.88189	0.606898	1.74403	0.0812	0.877	9.47
m4	FUNGAL_OVERGROWTH	1144	1.11075	0.243162	0.431971	0.666	0.69	1.79
m4	LACTOSE	1144	0.941615	0.13466	-0.446745	0.655	0.723	1.23
m4	LIVER_DISEASE	1144	1.17529	0.388585	0.415645	0.678	0.549	2.52
m4	LUNG_DISEASE	1144	1.64819	0.161822	3.08784	0.00202	1.2	2.26
m4	MENTAL_ILLNESS	1144	1.03646	0.165186	0.216766	0.828	0.75	1.43
m4	MIGRAINE	1144	1.39057	0.155345	2.12247	0.0338	1.03	1.89
m4	PKU	1144	3.53956	2.25968	0.559372	0.576	0.0422	297
m4	SIBO	1144	0.591355	0.329426	-1.5947	0.111	0.31	1.13
m4	THYROID	1144	1.14444	0.181653	0.742701	0.458	0.802	1.63
m4	BMI	1144	8.55936	0.548422	3.91491	9.04e-05	2.92	25.1
m4	ALCOHOL_TYPES_BEERCIDER	1144	0.858624	0.11033	-1.38152	0.167	0.692	1.07
m4	ALCOHOL_TYPES_RED_WINE	1144	0.862902	0.112432	-1.3115	0.19	0.692	1.08
m4	ALCOHOL_TYPES_SOUR_BEERS	1144	0.813642	0.229393	-0.899047	0.369	0.519	1.28
m4	ALCOHOL_TYPES_SPIRITSHARD_ALCOHOL	1144	0.865631	0.113409	-1.27236	0.203	0.693	1.08
m4	ALCOHOL_TYPES_WHITE_WINE	1144	0.800812	0.111227	-1.99708	0.0458	0.644	0.996
m4	AGE_YEARS	1144	0.0315398	0.329244	-10.4983	8.8e-26	0.0165	0.0601
m4	SEX	1144	0.969655	0.117812	-0.261556	0.794	0.77	1.22
m4	GLUTEN_I.do.not.eat.gluten.because.it.makes.me.feel.bad	1144	0.858008	0.155618	-0.984088	0.325	0.632	1.16
m4	GLUTEN_I.was.diagnosed.with.celiac.disease	1144	0.542481	0.497877	-1.22842	0.219	0.204	1.44
m4	GLUTEN_I.was.diagnosed.with.gluten.allergy..anti.gluten.IgG...but.not.celiac.disease	1144	0.862771	0.30525	-0.483557	0.629	0.474	1.57
m4	COLLECTION_SEASON_Fall	1144	1.13331	0.211795	0.590848	0.555	0.748	1.72
m4	COLLECTION_SEASON_Spring	1144	1.3557	0.209729	1.45099	0.147	0.899	2.04
m4	COLLECTION_SEASON_Summer	1144	1.49031	0.211129	1.88976	0.0588	0.985	2.25
m4	COLLECTION_SEASON_Winter	1144	1.37754	0.210163	1.52405	0.127	0.912	2.08
m4	REGION_BIRTH_Australia.and.New.Zealand	1144	0.673656	0.511423	-0.772426	0.44	0.247	1.84
m4	REGION_BIRTH_Central.and.Southern.Asia	1144	5.71489	0.641478	2.71728	0.00658	1.63	20.1
m4	REGION_BIRTH_Eastern.Asia	1144	0.430526	0.952353	-0.884912	0.376	0.0666	2.78
m4	REGION_BIRTH_Eastern.Europe	1144	1.64818	0.553292	0.903084	0.366	0.557	4.87
m4	REGION_BIRTH_Latin.America.and.the.Caribbean	1144	1.14142	0.561951	0.235388	0.814	0.379	3.43
m4	REGION_BIRTH_Northern.Africa	1144	1.67827	1.58787	0.326076	0.744	0.0747	37.7
m4	REGION_BIRTH_Northern.America	1144	1.63845	0.458935	1.07586	0.282	0.666	4.03
m4	REGION_BIRTH_Northern.Europe	1144	1.02608	0.461576	0.0557815	0.956	0.415	2.54
m4	REGION_BIRTH_Oceania..others.	1144	0.285601	5.84948	-0.214234	0.83	3e-06	27200
m4	REGION_BIRTH_South.eastern.Asia	1144	0.44086	0.720332	-1.13701	0.256	0.107	1.81
m4	REGION_BIRTH_Southern.Europe	1144	1.97544	0.539822	1.26114	0.207	0.686	5.69
m4	REGION_BIRTH_Sub.Saharan.Africa	1144	1.78097	0.667844	0.864211	0.387	0.481	6.59
m4	REGION_BIRTH_Western.Asia	1144	0.818428	0.737319	-0.271755	0.786	0.193	3.47
m4	REGION_BIRTH_Western.Europe	1144	0.988904	0.493927	-0.0225897	0.982	0.376	2.6
m5	ALCOHOL_FREQUENCY	1222	1.74897	0.162365	3.44305	0.000575	1.27	2.4
m5	EXERCISE_FREQUENCY	1222	1.04528	0.191894	0.230775	0.817	0.718	1.52
m5	ONE_LITER_OF_WATER_A_DAY_FREQUENCY	1222	0.881192	0.176357	-0.71718	0.473	0.624	1.25
m5	PROBIOTIC_FREQUENCY	1222	1.08244	0.139065	0.569658	0.569	0.824	1.42
m5	SMOKING_FREQUENCY	1222	0.943545	0.352624	-0.164795	0.869	0.473	1.88
m5	FROZEN_DESSERT_FREQUENCY	1222	1.90576	0.268325	2.40335	0.0162	1.13	3.22
m5	FRUIT_FREQUENCY	1222	0.925579	0.192265	-0.402234	0.688	0.635	1.35
m5	HIGH_FAT_RED_MEAT_FREQUENCY	1222	1.08391	0.337074	0.239028	0.811	0.56	2.1
m5	HOMECOOKED_MEALS_FREQUENCY	1222	0.668952	0.304023	-1.32241	0.186	0.369	1.21
m5	MEAT_EGGS_FREQUENCY	1222	1.05519	0.258563	0.207775	0.835	0.636	1.75
m5	MILK_CHEESE_FREQUENCY	1222	0.794164	0.167381	-1.3769	0.169	0.572	1.1
m5	MILK_SUBSTITUTE_FREQUENCY	1222	1.02609	0.135904	0.189518	0.85	0.786	1.34
m5	POULTRY_FREQUENCY	1222	0.77148	0.246663	-1.05182	0.293	0.476	1.25
m5	PREPARED_MEALS_FREQUENCY	1222	0.987252	0.259418	-0.0494551	0.961	0.594	1.64
m5	READY_TO_EAT_MEALS_FREQUENCY	1222	0.662287	0.273404	-1.50713	0.132	0.388	1.13
m5	RED_MEAT_FREQUENCY	1222	1.39058	0.325927	1.01164	0.312	0.734	2.63
m5	SALTED_SNACKS_FREQUENCY	1222	1.22561	0.221986	0.916454	0.359	0.793	1.89
m5	SEAFOOD_FREQUENCY	1222	2.08836	0.236282	3.11653	0.00183	1.31	3.32
m5	SUGARY_SWEETS_FREQUENCY	1222	0.845862	0.180047	-0.929755	0.352	0.594	1.2
m5	SUGAR_SWEETENED_DRINK_FREQUENCY	1222	0.688195	0.347628	-1.07495	0.282	0.348	1.36
m5	VEGETABLE_FREQUENCY	1222	1.44118	0.344428	1.06108	0.289	0.734	2.83
m5	WHOLE_GRAIN_FREQUENCY	1222	1.12919	0.174198	0.697477	0.486	0.803	1.59
m5	BOWEL_MOVEMENT_FREQUENCY	1222	1.91137	0.313384	2.06718	0.0387	1.03	3.53
m5	COSMETICS_FREQUENCY	1222	1.04837	0.134189	0.352048	0.725	0.806	1.36
m5	FERMENTED_FREQUENCY	1222	0.964526	0.982926	-0.0367459	0.971	0.14	6.62
m5	FERMENTED_PLANT_FREQUENCY	1222	0.985479	0.167659	-0.0872478	0.93	0.709	1.37
m5	FLOSSING_FREQUENCY	1222	1.21399	0.132594	1.46246	0.144	0.936	1.57
m5	OTHER_SUPPLEMENT_FREQUENCY	1222	0.826814	0.0998728	-1.90418	0.0569	0.68	1.01
m5	POOL_FREQUENCY	1222	1.11467	0.205922	0.52718	0.598	0.745	1.67
m5	TEETHBRUSHING_FREQUENCY	1222	2.00964	0.66881	1.04358	0.297	0.542	7.45
m5	VITAMIN_B_SUPPLEMENT_FREQUENCY	1222	1.27389	0.146375	1.65382	0.0982	0.956	1.7
m5	VITAMIN_D_SUPPLEMENT_FREQUENCY	1222	1.36413	0.136847	2.26911	0.0233	1.04	1.78
m5	TYPES_OF_PLANTS	1222	1.58996	0.196715	2.35728	0.0184	1.08	2.34
m5	OLIVE_OIL	1222	0.941977	0.181948	-0.328525	0.743	0.659	1.35
m5	DIET_TYPE	1222	1.06764	0.257175	0.254504	0.799	0.645	1.77
m5	SPECIALIZED_DIET_EXCLUDE_DAIRY	1222	0.732622	0.254671	-1.22168	0.222	0.445	1.21
m5	SPECIALIZED_DIET_EXCLUDE_NIGHTSHADES	1222	0.517232	0.644178	-1.02342	0.306	0.146	1.83
m5	SPECIALIZED_DIET_EXCLUDE_REFINED_SUGARS	1222	0.802513	0.224489	-0.980036	0.327	0.517	1.25
m5	SPECIALIZED_DIET_FODMAP	1222	1.0154	0.445762	0.0342734	0.973	0.424	2.43
m5	SPECIALIZED_DIET_HALAAL	1222	3.42348	1.24495	0.988516	0.323	0.298	39.3
m5	SPECIALIZED_DIET_I_DO_NOT_EAT_A_SPECIALIZED_DIET	1222	0.813333	0.248736	-0.830655	0.406	0.5	1.32
m5	SPECIALIZED_DIET_KOSHER	1222	1.16779	1.73841	0.0892264	0.929	0.0387	35.2
m5	SPECIALIZED_DIET_MODIFIED_PALEO_DIET	1222	0.799728	0.301106	-0.74221	0.458	0.443	1.44
m5	SPECIALIZED_DIET_OTHER_RESTRICTIONS_NOT_DESCRIBED_HERE	1222	1.39736	0.234642	1.42593	0.154	0.882	2.21
m5	SPECIALIZED_DIET_PALEODIET_OR_PRIMAL_DIET	1222	1.48293	0.443906	0.88762	0.375	0.621	3.54
m5	SPECIALIZED_DIET_RAW_FOOD_DIET	1222	0.593514	0.890534	-0.585822	0.558	0.104	3.4
m5	SPECIALIZED_DIET_UNSPECIFIED	1222	1.33952	0.289254	1.01057	0.312	0.76	2.36
m5	SPECIALIZED_DIET_WESTENPRICE_OR_OTHER_LOWGRAIN_LOW_PROCESSED_FOOD_DIET	1222	1.41211	0.246311	1.401	0.161	0.871	2.29
m5	ANTIBIOTIC_HISTORY	1222	1.08223	0.229243	0.344717	0.73	0.691	1.7
m5	ALZHEIMERS	1222	2.32293	1.93268	0.436093	0.663	0.0526	103
m5	AUTOIMMUNE	1222	0.957153	0.17277	-0.253469	0.8	0.682	1.34
m5	CANCER	1222	0.98346	0.207033	-0.0805605	0.936	0.655	1.48
m5	DIABETES	1222	0.476555	0.474055	-1.56348	0.118	0.188	1.21
m5	IBD	1222	1.51023	0.249743	1.65075	0.0988	0.926	2.46
m5	IBS	1222	1.17483	0.158386	1.01727	0.309	0.861	1.6
m5	KIDNEY_DISEASE	1222	2.22094	0.459786	1.73544	0.0827	0.902	5.47
m5	ACID_REFLUX	1222	1.00144	0.167283	0.00862913	0.993	0.721	1.39
m5	ALLERGIC_TO_I_HAVE_NO_FOOD_ALLERGIES_THAT_I_KNOW_OF	1222	0.891124	0.0955673	-1.20618	0.228	0.739	1.07
m5	CARDIOVASCULAR_DISEASE	1222	0.943869	0.270937	-0.213217	0.831	0.555	1.61
m5	CDIFF	1222	0.659528	0.596712	-0.69754	0.485	0.205	2.12
m5	DEPRESSION_BIPOLAR_SCHIZOPHRENIA	1222	0.72571	0.288349	-1.11186	0.266	0.412	1.28
m5	EPILEPSY_OR_SEIZURE_DISORDER	1222	1.93237	0.671858	0.980486	0.327	0.518	7.21
m5	FUNGAL_OVERGROWTH	1222	0.800771	0.263891	-0.841939	0.4	0.477	1.34
m5	LACTOSE	1222	0.867322	0.136056	-1.04622	0.295	0.664	1.13
m5	LIVER_DISEASE	1222	1.30627	0.377703	0.707379	0.479	0.623	2.74
m5	LUNG_DISEASE	1222	1.3164	0.167739	1.63884	0.101	0.948	1.83
m5	MENTAL_ILLNESS	1222	1.03939	0.170456	0.226667	0.821	0.744	1.45
m5	MIGRAINE	1222	1.09718	0.159392	0.581844	0.561	0.803	1.5
m5	PKU	1222	0.257518	5.04867	-0.268717	0.788	1.3e-05	5110
m5	SIBO	1222	0.438446	0.370867	-2.22322	0.0262	0.212	0.907
m5	THYROID	1222	1.04576	0.178571	0.250571	0.802	0.737	1.48
m5	BMI	1222	0.700814	0.616776	-0.576405	0.564	0.209	2.35
m5	ALCOHOL_TYPES_BEERCIDER	1222	1.15554	0.105042	1.37631	0.169	0.941	1.42
m5	ALCOHOL_TYPES_RED_WINE	1222	0.925295	0.108914	-0.712879	0.476	0.747	1.15
m5	ALCOHOL_TYPES_SOUR_BEERS	1222	0.720365	0.227444	-1.4421	0.149	0.461	1.13
m5	ALCOHOL_TYPES_SPIRITSHARD_ALCOHOL	1222	0.892309	0.109667	-1.03899	0.299	0.72	1.11
m5	ALCOHOL_TYPES_WHITE_WINE	1222	1.12702	0.104827	1.14074	0.254	0.918	1.38
m5	AGE_YEARS	1222	0.533014	0.335457	-1.87568	0.0607	0.276	1.03
m5	SEX	1222	1.31512	0.118124	2.319	0.0204	1.04	1.66
m5	GLUTEN_I.do.not.eat.gluten.because.it.makes.me.feel.bad	1222	0.971362	0.149071	-0.194917	0.845	0.725	1.3
m5	GLUTEN_I.was.diagnosed.with.celiac.disease	1222	1.09125	0.409361	0.213319	0.831	0.489	2.43
m5	GLUTEN_I.was.diagnosed.with.gluten.allergy..anti.gluten.IgG...but.not.celiac.disease	1222	0.866965	0.304677	-0.468549	0.639	0.477	1.58
m5	COLLECTION_SEASON_Fall	1222	0.597127	0.218883	-2.35571	0.0185	0.389	0.917
m5	COLLECTION_SEASON_Spring	1222	0.736233	0.217367	-1.40871	0.159	0.481	1.13
m5	COLLECTION_SEASON_Summer	1222	0.803172	0.218436	-1.00344	0.316	0.523	1.23
m5	COLLECTION_SEASON_Winter	1222	0.921961	0.215817	-0.376488	0.707	0.604	1.41
m5	REGION_BIRTH_Australia.and.New.Zealand	1222	1.0416	0.469662	0.0867781	0.931	0.415	2.62
m5	REGION_BIRTH_Central.and.Southern.Asia	1222	2.63262	0.653583	1.48103	0.139	0.731	9.48
m5	REGION_BIRTH_Eastern.Asia	1222	0.636482	0.826963	-0.546336	0.585	0.126	3.22
m5	REGION_BIRTH_Eastern.Europe	1222	1.17063	0.535949	0.293952	0.769	0.409	3.35
m5	REGION_BIRTH_Latin.America.and.the.Caribbean	1222	0.766657	0.551879	-0.481474	0.63	0.26	2.26
m5	REGION_BIRTH_Northern.Africa	1222	7.73497	1.33729	1.52978	0.126	0.563	106
m5	REGION_BIRTH_Northern.America	1222	1.19501	0.432595	0.411834	0.68	0.512	2.79
m5	REGION_BIRTH_Northern.Europe	1222	0.810318	0.435093	-0.48341	0.629	0.345	1.9
m5	REGION_BIRTH_Oceania..others.	1222	0.205096	5.49794	-0.288158	0.773	4.29e-06	9810
m5	REGION_BIRTH_South.eastern.Asia	1222	0.216732	0.873771	-1.74999	0.0801	0.0391	1.2
m5	REGION_BIRTH_Southern.Europe	1222	0.728103	0.550316	-0.576601	0.564	0.248	2.14
m5	REGION_BIRTH_Sub.Saharan.Africa	1222	1.78205	0.626745	0.921853	0.357	0.522	6.09
m5	REGION_BIRTH_Western.Asia	1222	0.568699	0.740731	-0.761955	0.446	0.133	2.43
m5	REGION_BIRTH_Western.Europe	1222	0.845945	0.467445	-0.357905	0.72	0.338	2.11
m6	ALCOHOL_FREQUENCY	1229	1.96991	0.163163	4.15528	3.25e-05	1.43	2.71
m6	EXERCISE_FREQUENCY	1229	0.625043	0.185514	-2.53315	0.0113	0.435	0.899
m6	ONE_LITER_OF_WATER_A_DAY_FREQUENCY	1229	1.25034	0.182762	1.22245	0.222	0.874	1.79
m6	PROBIOTIC_FREQUENCY	1229	1.0219	0.145349	0.149012	0.882	0.769	1.36
m6	SMOKING_FREQUENCY	1229	1.09116	0.318485	0.273938	0.784	0.585	2.04
m6	FROZEN_DESSERT_FREQUENCY	1229	1.29562	0.272311	0.951074	0.342	0.76	2.21
m6	FRUIT_FREQUENCY	1229	0.638748	0.191798	-2.33706	0.0194	0.439	0.93
m6	HIGH_FAT_RED_MEAT_FREQUENCY	1229	1.00996	0.336746	0.0294216	0.977	0.522	1.95
m6	HOMECOOKED_MEALS_FREQUENCY	1229	0.761309	0.295235	-0.923723	0.356	0.427	1.36
m6	MEAT_EGGS_FREQUENCY	1229	1.70322	0.265488	2.00582	0.0449	1.01	2.87
m6	MILK_CHEESE_FREQUENCY	1229	1.32411	0.171464	1.6373	0.102	0.946	1.85
m6	MILK_SUBSTITUTE_FREQUENCY	1229	1.10089	0.140723	0.683044	0.495	0.836	1.45
m6	POULTRY_FREQUENCY	1229	1.34562	0.247816	1.19788	0.231	0.828	2.19
m6	PREPARED_MEALS_FREQUENCY	1229	1.16317	0.256496	0.58929	0.556	0.704	1.92
m6	READY_TO_EAT_MEALS_FREQUENCY	1229	1.26447	0.259173	0.905408	0.365	0.761	2.1
m6	RED_MEAT_FREQUENCY	1229	0.875981	0.325951	-0.40623	0.685	0.462	1.66
m6	SALTED_SNACKS_FREQUENCY	1229	1.78077	0.222282	2.59601	0.00943	1.15	2.75
m6	SEAFOOD_FREQUENCY	1229	1.16614	0.239507	0.64173	0.521	0.729	1.86
m6	SUGARY_SWEETS_FREQUENCY	1229	0.652815	0.187716	-2.27185	0.0231	0.452	0.943
m6	SUGAR_SWEETENED_DRINK_FREQUENCY	1229	1.28002	0.301555	0.818669	0.413	0.709	2.31
m6	VEGETABLE_FREQUENCY	1229	0.611636	0.316479	-1.5534	0.12	0.329	1.14
m6	WHOLE_GRAIN_FREQUENCY	1229	0.907591	0.180019	-0.538615	0.59	0.638	1.29
m6	BOWEL_MOVEMENT_FREQUENCY	1229	3.51094	0.31136	4.03354	5.49e-05	1.91	6.46
m6	COSMETICS_FREQUENCY	1229	1.06108	0.136482	0.434378	0.664	0.812	1.39
m6	FERMENTED_FREQUENCY	1229	0.527404	1.01449	-0.630652	0.528	0.0722	3.85
m6	FERMENTED_PLANT_FREQUENCY	1229	1.20082	0.172236	1.06254	0.288	0.857	1.68
m6	FLOSSING_FREQUENCY	1229	1.11305	0.132964	0.805488	0.421	0.858	1.44
m6	OTHER_SUPPLEMENT_FREQUENCY	1229	0.897034	0.0999494	-1.08717	0.277	0.737	1.09
m6	POOL_FREQUENCY	1229	0.844693	0.214483	-0.786926	0.431	0.555	1.29
m6	TEETHBRUSHING_FREQUENCY	1229	0.560689	0.527723	-1.09639	0.273	0.199	1.58
m6	VITAMIN_B_SUPPLEMENT_FREQUENCY	1229	1.46541	0.150052	2.54669	0.0109	1.09	1.97
m6	VITAMIN_D_SUPPLEMENT_FREQUENCY	1229	1.26211	0.142184	1.63718	0.102	0.955	1.67
m6	TYPES_OF_PLANTS	1229	0.696654	0.196169	-1.84263	0.0654	0.474	1.02
m6	OLIVE_OIL	1229	1.11623	0.186257	0.59033	0.555	0.775	1.61
m6	DIET_TYPE	1229	1.39357	0.260369	1.2746	0.202	0.837	2.32
m6	SPECIALIZED_DIET_EXCLUDE_DAIRY	1229	0.717552	0.270103	-1.22883	0.219	0.423	1.22
m6	SPECIALIZED_DIET_EXCLUDE_NIGHTSHADES	1229	1.80359	0.511712	1.15256	0.249	0.662	4.92
m6	SPECIALIZED_DIET_EXCLUDE_REFINED_SUGARS	1229	0.447269	0.239738	-3.35614	0.00079	0.28	0.716
m6	SPECIALIZED_DIET_FODMAP	1229	0.796744	0.484108	-0.469362	0.639	0.308	2.06
m6	SPECIALIZED_DIET_HALAAL	1229	0.591379	1.65016	-0.318331	0.75	0.0233	15
m6	SPECIALIZED_DIET_I_DO_NOT_EAT_A_SPECIALIZED_DIET	1229	0.725543	0.25338	-1.26622	0.205	0.442	1.19
m6	SPECIALIZED_DIET_KOSHER	1229	1.09888	1.75	0.0538813	0.957	0.0356	33.9
m6	SPECIALIZED_DIET_MODIFIED_PALEO_DIET	1229	0.759311	0.300918	-0.915011	0.36	0.421	1.37
m6	SPECIALIZED_DIET_OTHER_RESTRICTIONS_NOT_DESCRIBED_HERE	1229	0.639433	0.256916	-1.74054	0.0818	0.386	1.06
m6	SPECIALIZED_DIET_PALEODIET_OR_PRIMAL_DIET	1229	1.42568	0.419911	0.844589	0.398	0.626	3.25
m6	SPECIALIZED_DIET_RAW_FOOD_DIET	1229	4.97105	0.676906	2.36906	0.0178	1.32	18.7
m6	SPECIALIZED_DIET_UNSPECIFIED	1229	0.722467	0.298471	-1.08916	0.276	0.402	1.3
m6	SPECIALIZED_DIET_WESTENPRICE_OR_OTHER_LOWGRAIN_LOW_PROCESSED_FOOD_DIET	1229	1.02975	0.262123	0.111825	0.911	0.616	1.72
m6	ANTIBIOTIC_HISTORY	1229	3.55894	0.2088	6.07979	1.2e-09	2.36	5.36
m6	ALZHEIMERS	1229	4.44128	1.8012	0.82775	0.408	0.13	152
m6	AUTOIMMUNE	1229	0.950352	0.176695	-0.288197	0.773	0.672	1.34
m6	CANCER	1229	1.58649	0.206392	2.23614	0.0253	1.06	2.38
m6	DIABETES	1229	1.57109	0.338531	1.33449	0.182	0.809	3.05
m6	IBD	1229	0.759167	0.298198	-0.923997	0.355	0.423	1.36
m6	IBS	1229	1.07369	0.162762	0.436814	0.662	0.78	1.48
m6	KIDNEY_DISEASE	1229	2.08094	0.456893	1.60392	0.109	0.85	5.1
m6	ACID_REFLUX	1229	1.13836	0.16441	0.788206	0.431	0.825	1.57
m6	ALLERGIC_TO_I_HAVE_NO_FOOD_ALLERGIES_THAT_I_KNOW_OF	1229	1.02877	0.096086	0.2952	0.768	0.852	1.24
m6	CARDIOVASCULAR_DISEASE	1229	0.919657	0.282419	-0.296562	0.767	0.529	1.6
m6	CDIFF	1229	2.08424	0.474589	1.54745	0.122	0.822	5.28
m6	DEPRESSION_BIPOLAR_SCHIZOPHRENIA	1229	0.793986	0.275887	-0.836177	0.403	0.462	1.36
m6	EPILEPSY_OR_SEIZURE_DISORDER	1229	1.79623	0.649701	0.901477	0.367	0.503	6.42
m6	FUNGAL_OVERGROWTH	1229	0.973211	0.256769	-0.105756	0.916	0.588	1.61
m6	LACTOSE	1229	1.02114	0.130004	0.160915	0.872	0.791	1.32
m6	LIVER_DISEASE	1229	1.35993	0.377225	0.814988	0.415	0.649	2.85
m6	LUNG_DISEASE	1229	1.61882	0.160338	3.00428	0.00266	1.18	2.22
m6	MENTAL_ILLNESS	1229	1.05217	0.16391	0.310239	0.756	0.763	1.45
m6	MIGRAINE	1229	1.20861	0.158014	1.1991	0.23	0.887	1.65
m6	PKU	1229	7.13421	2.18361	0.899839	0.368	0.0988	515
m6	SIBO	1229	0.565644	0.334204	-1.70492	0.0882	0.294	1.09
m6	THYROID	1229	1.08003	0.182021	0.422988	0.672	0.756	1.54
m6	BMI	1229	9.85592	0.546412	4.18745	2.82e-05	3.38	28.8
m6	ALCOHOL_TYPES_BEERCIDER	1229	1.05721	0.107749	0.516289	0.606	0.856	1.31
m6	ALCOHOL_TYPES_RED_WINE	1229	0.856423	0.110361	-1.40439	0.16	0.69	1.06
m6	ALCOHOL_TYPES_SOUR_BEERS	1229	1.03136	0.207367	0.14889	0.882	0.687	1.55
m6	ALCOHOL_TYPES_SPIRITSHARD_ALCOHOL	1229	1.02423	0.109115	0.219425	0.826	0.827	1.27
m6	ALCOHOL_TYPES_WHITE_WINE	1229	0.739574	0.109285	-2.76051	0.00577	0.597	0.916
m6	AGE_YEARS	1229	0.0291394	0.327166	-10.8069	3.19e-27	0.0153	0.0553
m6	SEX	1229	1.21796	0.118334	1.6663	0.0957	0.966	1.54
m6	GLUTEN_I.do.not.eat.gluten.because.it.makes.me.feel.bad	1229	1.11527	0.151066	0.722158	0.47	0.829	1.5
m6	GLUTEN_I.was.diagnosed.with.celiac.disease	1229	2.0516	0.390247	1.84145	0.0656	0.955	4.41
m6	GLUTEN_I.was.diagnosed.with.gluten.allergy..anti.gluten.IgG...but.not.celiac.disease	1229	1.23111	0.291797	0.712547	0.476	0.695	2.18
m6	COLLECTION_SEASON_Fall	1229	1.40934	0.198486	1.72871	0.0839	0.955	2.08
m6	COLLECTION_SEASON_Spring	1229	1.21551	0.197753	0.986904	0.324	0.825	1.79
m6	COLLECTION_SEASON_Summer	1229	1.25293	0.199761	1.12877	0.259	0.847	1.85
m6	COLLECTION_SEASON_Winter	1229	1.35252	0.197697	1.52743	0.127	0.918	1.99
m6	REGION_BIRTH_Australia.and.New.Zealand	1229	0.851646	0.422521	-0.380063	0.704	0.372	1.95
m6	REGION_BIRTH_Central.and.Southern.Asia	1229	1.6417	0.649539	0.763202	0.445	0.46	5.86
m6	REGION_BIRTH_Eastern.Asia	1229	0.465003	0.906185	-0.844982	0.398	0.0787	2.75
m6	REGION_BIRTH_Eastern.Europe	1229	1.04842	0.502471	0.0941074	0.925	0.392	2.81
m6	REGION_BIRTH_Latin.America.and.the.Caribbean	1229	0.847011	0.505509	-0.328465	0.743	0.314	2.28
m6	REGION_BIRTH_Northern.Africa	1229	0.144054	3.78093	-0.512458	0.608	8.71e-05	238
m6	REGION_BIRTH_Northern.America	1229	2.31282	0.362625	2.31221	0.0208	1.14	4.71
m6	REGION_BIRTH_Northern.Europe	1229	0.740117	0.368813	-0.815987	0.415	0.359	1.52
m6	REGION_BIRTH_Oceania..others.	1229	9.96559	2.72057	0.845094	0.398	0.0482	2060
m6	REGION_BIRTH_South.eastern.Asia	1229	1.41367	0.545434	0.634704	0.526	0.485	4.12
m6	REGION_BIRTH_Southern.Europe	1229	0.741198	0.528089	-0.567115	0.571	0.263	2.09
m6	REGION_BIRTH_Sub.Saharan.Africa	1229	1.72815	0.608782	0.898599	0.369	0.524	5.7
m6	REGION_BIRTH_Western.Asia	1229	1.27145	0.666278	0.360452	0.719	0.344	4.69
m6	REGION_BIRTH_Western.Europe	1229	0.888748	0.412778	-0.285726	0.775	0.396	2
m7	ALCOHOL_FREQUENCY	924	1.77196	0.174155	3.28491	0.00102	1.26	2.49
m7	EXERCISE_FREQUENCY	924	1.04103	0.200336	0.200736	0.841	0.703	1.54
m7	ONE_LITER_OF_WATER_A_DAY_FREQUENCY	924	1.00662	0.186903	0.0353011	0.972	0.698	1.45
m7	PROBIOTIC_FREQUENCY	924	1.30274	0.148327	1.783	0.0746	0.974	1.74
m7	SMOKING_FREQUENCY	924	1.07002	0.345861	0.195682	0.845	0.543	2.11
m7	FROZEN_DESSERT_FREQUENCY	924	1.22105	0.289191	0.690581	0.49	0.693	2.15
m7	FRUIT_FREQUENCY	924	0.809589	0.199697	-1.05775	0.29	0.547	1.2
m7	HIGH_FAT_RED_MEAT_FREQUENCY	924	1.35715	0.351801	0.868073	0.385	0.681	2.7
m7	HOMECOOKED_MEALS_FREQUENCY	924	0.885289	0.325322	-0.374524	0.708	0.468	1.67
m7	MEAT_EGGS_FREQUENCY	924	1.2956	0.280466	0.923382	0.356	0.748	2.24
m7	MILK_CHEESE_FREQUENCY	924	0.827763	0.178882	-1.05672	0.291	0.583	1.18
m7	MILK_SUBSTITUTE_FREQUENCY	924	0.9579	0.146806	-0.292985	0.77	0.718	1.28
m7	POULTRY_FREQUENCY	924	1.03147	0.26394	0.117401	0.907	0.615	1.73
m7	PREPARED_MEALS_FREQUENCY	924	1.43715	0.272532	1.33071	0.183	0.842	2.45
m7	READY_TO_EAT_MEALS_FREQUENCY	924	0.809452	0.284118	-0.744051	0.457	0.464	1.41
m7	RED_MEAT_FREQUENCY	924	1.1163	0.342991	0.320761	0.748	0.57	2.19
m7	SALTED_SNACKS_FREQUENCY	924	1.19654	0.23495	0.763718	0.445	0.755	1.9
m7	SEAFOOD_FREQUENCY	924	1.20614	0.251864	0.744152	0.457	0.736	1.98
m7	SUGARY_SWEETS_FREQUENCY	924	0.762177	0.193045	-1.4068	0.159	0.522	1.11
m7	SUGAR_SWEETENED_DRINK_FREQUENCY	924	1.29645	0.334726	0.775655	0.438	0.673	2.5
m7	VEGETABLE_FREQUENCY	924	1.10604	0.350481	0.287555	0.774	0.556	2.2
m7	WHOLE_GRAIN_FREQUENCY	924	1.09549	0.185646	0.491254	0.623	0.761	1.58
m7	BOWEL_MOVEMENT_FREQUENCY	924	2.96502	0.329419	3.2994	0.000969	1.55	5.65
m7	COSMETICS_FREQUENCY	924	0.706712	0.148534	-2.33706	0.0194	0.528	0.946
m7	FERMENTED_FREQUENCY	924	1.86978	1.07246	0.583542	0.56	0.229	15.3
m7	FERMENTED_PLANT_FREQUENCY	924	0.975086	0.180995	-0.139396	0.889	0.684	1.39
m7	FLOSSING_FREQUENCY	924	1.12762	0.138769	0.865516	0.387	0.859	1.48
m7	OTHER_SUPPLEMENT_FREQUENCY	924	0.781367	0.1062	-2.32308	0.0202	0.635	0.962
m7	POOL_FREQUENCY	924	0.941766	0.222432	-0.269739	0.787	0.609	1.46
m7	TEETHBRUSHING_FREQUENCY	924	1.16507	0.627234	0.243579	0.808	0.341	3.98
m7	VITAMIN_B_SUPPLEMENT_FREQUENCY	924	1.10205	0.160857	0.604112	0.546	0.804	1.51
m7	VITAMIN_D_SUPPLEMENT_FREQUENCY	924	1.28001	0.147636	1.67216	0.0945	0.958	1.71
m7	TYPES_OF_PLANTS	924	0.693687	0.211484	-1.72937	0.0837	0.458	1.05
m7	OLIVE_OIL	924	1.2907	0.196302	1.29995	0.194	0.878	1.9
m7	DIET_TYPE	924	1.13821	0.281182	0.460413	0.645	0.656	1.97
m7	SPECIALIZED_DIET_EXCLUDE_DAIRY	924	1.02215	0.279047	0.078495	0.937	0.592	1.77
m7	SPECIALIZED_DIET_EXCLUDE_NIGHTSHADES	924	0.489375	0.690941	-1.03428	0.301	0.126	1.9
m7	SPECIALIZED_DIET_EXCLUDE_REFINED_SUGARS	924	1.0254	0.244935	0.102403	0.918	0.634	1.66
m7	SPECIALIZED_DIET_FODMAP	924	1.12023	0.505468	0.224619	0.822	0.416	3.02
m7	SPECIALIZED_DIET_HALAAL	924	1.80251	1.44303	0.408295	0.683	0.107	30.5
m7	SPECIALIZED_DIET_I_DO_NOT_EAT_A_SPECIALIZED_DIET	924	1.4488	0.269072	1.37782	0.168	0.855	2.45
m7	SPECIALIZED_DIET_KOSHER	924	4.47267	1.66297	0.900791	0.368	0.172	116
m7	SPECIALIZED_DIET_MODIFIED_PALEO_DIET	924	1.02277	0.312728	0.0720062	0.943	0.554	1.89
m7	SPECIALIZED_DIET_OTHER_RESTRICTIONS_NOT_DESCRIBED_HERE	924	1.07906	0.260987	0.291558	0.771	0.647	1.8
m7	SPECIALIZED_DIET_PALEODIET_OR_PRIMAL_DIET	924	1.73024	0.446724	1.22729	0.22	0.721	4.15
m7	SPECIALIZED_DIET_RAW_FOOD_DIET	924	0.0497943	2.91579	-1.02883	0.304	0.000164	15.1
m7	SPECIALIZED_DIET_UNSPECIFIED	924	1.4875	0.318992	1.24484	0.213	0.796	2.78
m7	SPECIALIZED_DIET_WESTENPRICE_OR_OTHER_LOWGRAIN_LOW_PROCESSED_FOOD_DIET	924	1.49132	0.266289	1.50086	0.133	0.885	2.51
m7	ANTIBIOTIC_HISTORY	924	1.29501	0.239837	1.0779	0.281	0.809	2.07
m7	ALZHEIMERS	924	3.15341	1.92924	0.595303	0.552	0.0719	138
m7	AUTOIMMUNE	924	1.23832	0.18302	1.16793	0.243	0.865	1.77
m7	CANCER	924	0.747963	0.243842	-1.19094	0.234	0.464	1.21
m7	DIABETES	924	1.34228	0.369348	0.797	0.425	0.651	2.77
m7	IBD	924	0.703595	0.299792	-1.17265	0.241	0.391	1.27
m7	IBS	924	1.04713	0.172628	0.266783	0.79	0.747	1.47
m7	KIDNEY_DISEASE	924	1.01954	0.557309	0.034722	0.972	0.342	3.04
m7	ACID_REFLUX	924	0.983336	0.177009	-0.0949373	0.924	0.695	1.39
m7	ALLERGIC_TO_I_HAVE_NO_FOOD_ALLERGIES_THAT_I_KNOW_OF	924	0.885398	0.101392	-1.20046	0.23	0.726	1.08
m7	CARDIOVASCULAR_DISEASE	924	0.97522	0.289379	-0.0867088	0.931	0.553	1.72
m7	CDIFF	924	0.990306	0.607499	-0.0160345	0.987	0.301	3.26
m7	DEPRESSION_BIPOLAR_SCHIZOPHRENIA	924	0.854913	0.306699	-0.511107	0.609	0.469	1.56
m7	EPILEPSY_OR_SEIZURE_DISORDER	924	3.45749	0.62443	1.98668	0.047	1.02	11.8
m7	FUNGAL_OVERGROWTH	924	1.05717	0.272363	0.204128	0.838	0.62	1.8
m7	LACTOSE	924	0.840485	0.147203	-1.18052	0.238	0.63	1.12
m7	LIVER_DISEASE	924	1.03389	0.426315	0.0781819	0.938	0.448	2.38
m7	LUNG_DISEASE	924	1.15384	0.177586	0.8058	0.42	0.815	1.63
m7	MENTAL_ILLNESS	924	1.04219	0.178224	0.231862	0.817	0.735	1.48
m7	MIGRAINE	924	0.975769	0.176383	-0.139068	0.889	0.691	1.38
m7	PKU	924	5.30555	2.25615	0.739646	0.46	0.0637	442
m7	SIBO	924	0.393649	0.422545	-2.20638	0.0274	0.172	0.901
m7	THYROID	924	0.823821	0.205432	-0.943391	0.345	0.551	1.23
m7	BMI	924	3.49237	0.603545	2.07206	0.0383	1.07	11.4
m7	ALCOHOL_TYPES_BEERCIDER	924	0.96119	0.111539	-0.354882	0.723	0.772	1.2
m7	ALCOHOL_TYPES_RED_WINE	924	1.02893	0.116345	0.245114	0.806	0.819	1.29
m7	ALCOHOL_TYPES_SOUR_BEERS	924	0.781029	0.234195	-1.05529	0.291	0.494	1.24
m7	ALCOHOL_TYPES_SPIRITSHARD_ALCOHOL	924	1.06171	0.114	0.52528	0.599	0.849	1.33
m7	ALCOHOL_TYPES_WHITE_WINE	924	0.968988	0.111893	-0.281542	0.778	0.778	1.21
m7	AGE_YEARS	924	0.195097	0.35204	-4.64225	3.45e-06	0.0979	0.389
m7	SEX	924	1.30277	0.124765	2.11991	0.034	1.02	1.66
m7	GLUTEN_I.do.not.eat.gluten.because.it.makes.me.feel.bad	924	0.969038	0.160035	-0.196529	0.844	0.708	1.33
m7	GLUTEN_I.was.diagnosed.with.celiac.disease	924	0.954464	0.459843	-0.101351	0.919	0.388	2.35
m7	GLUTEN_I.was.diagnosed.with.gluten.allergy..anti.gluten.IgG...but.not.celiac.disease	924	0.725792	0.350228	-0.915096	0.36	0.365	1.44
m7	COLLECTION_SEASON_Fall	924	0.728354	0.230075	-1.37767	0.168	0.464	1.14
m7	COLLECTION_SEASON_Spring	924	0.664738	0.230337	-1.77289	0.0762	0.423	1.04
m7	COLLECTION_SEASON_Summer	924	0.674972	0.231438	-1.69844	0.0894	0.429	1.06
m7	COLLECTION_SEASON_Winter	924	0.881023	0.228502	-0.554355	0.579	0.563	1.38
m7	REGION_BIRTH_Australia.and.New.Zealand	924	1.14624	0.564701	0.241698	0.809	0.379	3.47
m7	REGION_BIRTH_Central.and.Southern.Asia	924	1.66383	0.766974	0.663809	0.507	0.37	7.48
m7	REGION_BIRTH_Eastern.Asia	924	1.29162	0.830847	0.307999	0.758	0.253	6.58
m7	REGION_BIRTH_Eastern.Europe	924	1.30509	0.626791	0.424823	0.671	0.382	4.46
m7	REGION_BIRTH_Latin.America.and.the.Caribbean	924	0.897886	0.638595	-0.168671	0.866	0.257	3.14
m7	REGION_BIRTH_Northern.Africa	924	0.134851	4.08652	-0.490292	0.624	4.48e-05	406
m7	REGION_BIRTH_Northern.America	924	1.16135	0.528894	0.282826	0.777	0.412	3.27
m7	REGION_BIRTH_Northern.Europe	924	1.19758	0.530513	0.339863	0.734	0.423	3.39
m7	REGION_BIRTH_Oceania..others.	924	0.271208	5.75953	-0.226558	0.821	3.39e-06	21700
m7	REGION_BIRTH_South.eastern.Asia	924	1.99452	0.663385	1.04072	0.298	0.543	7.32
m7	REGION_BIRTH_Southern.Europe	924	0.968553	0.631751	-0.0505768	0.96	0.281	3.34
m7	REGION_BIRTH_Sub.Saharan.Africa	924	1.89318	0.708954	0.90028	0.368	0.472	7.6
m7	REGION_BIRTH_Western.Asia	924	0.643567	0.843129	-0.522731	0.601	0.123	3.36
m7	REGION_BIRTH_Western.Europe	924	0.833128	0.564769	-0.323262	0.746	0.275	2.52
m8	ALCOHOL_FREQUENCY	1004	1.2371	0.17821	1.19395	0.232	0.872	1.75
m8	EXERCISE_FREQUENCY	1004	0.725568	0.197637	-1.62318	0.105	0.493	1.07
m8	ONE_LITER_OF_WATER_A_DAY_FREQUENCY	1004	1.29035	0.196146	1.2996	0.194	0.879	1.9
m8	PROBIOTIC_FREQUENCY	1004	1.55201	0.154954	2.83668	0.00456	1.15	2.1
m8	SMOKING_FREQUENCY	1004	1.20756	0.337996	0.558008	0.577	0.623	2.34
m8	FROZEN_DESSERT_FREQUENCY	1004	2.16542	0.285259	2.70847	0.00676	1.24	3.79
m8	FRUIT_FREQUENCY	1004	0.877642	0.213902	-0.610168	0.542	0.577	1.33
m8	HIGH_FAT_RED_MEAT_FREQUENCY	1004	0.807943	0.366686	-0.581599	0.561	0.394	1.66
m8	HOMECOOKED_MEALS_FREQUENCY	1004	0.827184	0.30795	-0.616102	0.538	0.452	1.51
m8	MEAT_EGGS_FREQUENCY	1004	1.0518	0.27862	0.181252	0.856	0.609	1.82
m8	MILK_CHEESE_FREQUENCY	1004	0.738831	0.184892	-1.63709	0.102	0.514	1.06
m8	MILK_SUBSTITUTE_FREQUENCY	1004	0.892557	0.153672	-0.739662	0.46	0.66	1.21
m8	POULTRY_FREQUENCY	1004	1.21553	0.26639	0.73268	0.464	0.721	2.05
m8	PREPARED_MEALS_FREQUENCY	1004	1.5287	0.273104	1.55405	0.12	0.895	2.61
m8	READY_TO_EAT_MEALS_FREQUENCY	1004	2.12967	0.267489	2.82615	0.00471	1.26	3.6
m8	RED_MEAT_FREQUENCY	1004	0.913961	0.350601	-0.25661	0.797	0.46	1.82
m8	SALTED_SNACKS_FREQUENCY	1004	2.34449	0.235774	3.61392	0.000302	1.48	3.72
m8	SEAFOOD_FREQUENCY	1004	1.5484	0.254756	1.71623	0.0861	0.94	2.55
m8	SUGARY_SWEETS_FREQUENCY	1004	0.417762	0.20686	-4.2195	2.45e-05	0.279	0.627
m8	SUGAR_SWEETENED_DRINK_FREQUENCY	1004	2.04041	0.301523	2.36517	0.018	1.13	3.68
m8	VEGETABLE_FREQUENCY	1004	0.35024	0.327524	-3.20324	0.00136	0.184	0.666
m8	WHOLE_GRAIN_FREQUENCY	1004	1.04749	0.196688	0.235894	0.814	0.712	1.54
m8	BOWEL_MOVEMENT_FREQUENCY	1004	13.7004	0.316819	8.26157	1.44e-16	7.36	25.5
m8	COSMETICS_FREQUENCY	1004	0.922807	0.149876	-0.536009	0.592	0.688	1.24
m8	FERMENTED_FREQUENCY	1004	2.70254	1.23188	0.807053	0.42	0.242	30.2
m8	FERMENTED_PLANT_FREQUENCY	1004	0.95033	0.190006	-0.268127	0.789	0.655	1.38
m8	FLOSSING_FREQUENCY	1004	1.16535	0.142733	1.07205	0.284	0.881	1.54
m8	OTHER_SUPPLEMENT_FREQUENCY	1004	0.76272	0.107227	-2.52608	0.0115	0.618	0.941
m8	POOL_FREQUENCY	1004	0.824531	0.23127	-0.834269	0.404	0.524	1.3
m8	TEETHBRUSHING_FREQUENCY	1004	1.32824	0.592069	0.479435	0.632	0.416	4.24
m8	VITAMIN_B_SUPPLEMENT_FREQUENCY	1004	1.24465	0.164229	1.33262	0.183	0.902	1.72
m8	VITAMIN_D_SUPPLEMENT_FREQUENCY	1004	1.22204	0.155844	1.28667	0.198	0.9	1.66
m8	TYPES_OF_PLANTS	1004	0.519112	0.209351	-3.13175	0.00174	0.344	0.782
m8	OLIVE_OIL	1004	1.19644	0.198734	0.902472	0.367	0.81	1.77
m8	DIET_TYPE	1004	1.98108	0.267528	2.55541	0.0106	1.17	3.35
m8	SPECIALIZED_DIET_EXCLUDE_DAIRY	1004	1.0973	0.275717	0.336784	0.736	0.639	1.88
m8	SPECIALIZED_DIET_EXCLUDE_NIGHTSHADES	1004	1.77273	0.575765	0.994369	0.32	0.574	5.48
m8	SPECIALIZED_DIET_EXCLUDE_REFINED_SUGARS	1004	0.57609	0.264207	-2.08734	0.0369	0.343	0.967
m8	SPECIALIZED_DIET_FODMAP	1004	2.02607	0.45219	1.56151	0.118	0.835	4.92
m8	SPECIALIZED_DIET_HALAAL	1004	1.67993	1.2462	0.416265	0.677	0.146	19.3
m8	SPECIALIZED_DIET_I_DO_NOT_EAT_A_SPECIALIZED_DIET	1004	1.08812	0.278462	0.303291	0.762	0.63	1.88
m8	SPECIALIZED_DIET_KOSHER	1004	4.56614	1.45429	1.04427	0.296	0.264	79
m8	SPECIALIZED_DIET_MODIFIED_PALEO_DIET	1004	1.02464	0.337644	0.0720903	0.943	0.529	1.99
m8	SPECIALIZED_DIET_OTHER_RESTRICTIONS_NOT_DESCRIBED_HERE	1004	0.910813	0.272234	-0.343151	0.731	0.534	1.55
m8	SPECIALIZED_DIET_PALEODIET_OR_PRIMAL_DIET	1004	1.10783	0.514387	0.199073	0.842	0.404	3.04
m8	SPECIALIZED_DIET_RAW_FOOD_DIET	1004	1.17393	0.910045	0.176205	0.86	0.197	6.99
m8	SPECIALIZED_DIET_UNSPECIFIED	1004	1.5766	0.315755	1.44185	0.149	0.849	2.93
m8	SPECIALIZED_DIET_WESTENPRICE_OR_OTHER_LOWGRAIN_LOW_PROCESSED_FOOD_DIET	1004	0.908674	0.308439	-0.310496	0.756	0.496	1.66
m8	ANTIBIOTIC_HISTORY	1004	4.1307	0.217945	6.50828	7.6e-11	2.69	6.33
m8	ALZHEIMERS	1004	2.74254	1.9485	0.517776	0.605	0.0602	125
m8	AUTOIMMUNE	1004	0.830395	0.191722	-0.969392	0.332	0.57	1.21
m8	CANCER	1004	1.07065	0.256043	0.266625	0.79	0.648	1.77
m8	DIABETES	1004	0.601535	0.434258	-1.17043	0.242	0.257	1.41
m8	IBD	1004	2.37558	0.259296	3.33688	0.000847	1.43	3.95
m8	IBS	1004	0.910867	0.181564	-0.514194	0.607	0.638	1.3
m8	KIDNEY_DISEASE	1004	2.49093	0.467183	1.95353	0.0508	0.997	6.22
m8	ACID_REFLUX	1004	1.27421	0.174803	1.38628	0.166	0.905	1.79
m8	ALLERGIC_TO_I_HAVE_NO_FOOD_ALLERGIES_THAT_I_KNOW_OF	1004	0.955312	0.102275	-0.447005	0.655	0.782	1.17
m8	CARDIOVASCULAR_DISEASE	1004	1.54901	0.27643	1.58309	0.113	0.901	2.66
m8	CDIFF	1004	2.63936	0.46549	2.08498	0.0371	1.06	6.57
m8	DEPRESSION_BIPOLAR_SCHIZOPHRENIA	1004	0.864626	0.296316	-0.49089	0.624	0.484	1.55
m8	EPILEPSY_OR_SEIZURE_DISORDER	1004	3.00846	0.631987	1.7428	0.0814	0.872	10.4
m8	FUNGAL_OVERGROWTH	1004	1.23091	0.264008	0.786907	0.431	0.734	2.07
m8	LACTOSE	1004	1.00324	0.137433	0.0235269	0.981	0.766	1.31
m8	LIVER_DISEASE	1004	0.634344	0.490709	-0.927565	0.354	0.242	1.66
m8	LUNG_DISEASE	1004	2.00992	0.16596	4.2064	2.59e-05	1.45	2.78
m8	MENTAL_ILLNESS	1004	0.8439	0.183007	-0.927405	0.354	0.59	1.21
m8	MIGRAINE	1004	1.56535	0.166399	2.69297	0.00708	1.13	2.17
m8	PKU	1004	3.43495	2.30949	0.534318	0.593	0.0372	318
m8	SIBO	1004	0.705308	0.340145	-1.02639	0.305	0.362	1.37
m8	THYROID	1004	1.68998	0.190771	2.75051	0.00595	1.16	2.46
m8	BMI	1004	13.097	0.579335	4.44024	8.99e-06	4.21	40.8
m8	ALCOHOL_TYPES_BEERCIDER	1004	1.20247	0.117438	1.57001	0.116	0.955	1.51
m8	ALCOHOL_TYPES_RED_WINE	1004	0.874281	0.120923	-1.11107	0.267	0.69	1.11
m8	ALCOHOL_TYPES_SOUR_BEERS	1004	0.727354	0.23215	-1.37128	0.17	0.461	1.15
m8	ALCOHOL_TYPES_SPIRITSHARD_ALCOHOL	1004	0.8535	0.120387	-1.31584	0.188	0.674	1.08
m8	ALCOHOL_TYPES_WHITE_WINE	1004	0.813777	0.121358	-1.69803	0.0895	0.642	1.03
m8	AGE_YEARS	1004	0.008987	0.346405	-13.6025	3.87e-42	0.00456	0.0177
m8	SEX	1004	1.27935	0.12569	1.96001	0.05	1	1.64
m8	GLUTEN_I.do.not.eat.gluten.because.it.makes.me.feel.bad	1004	0.596985	0.176935	-2.91555	0.00355	0.422	0.844
m8	GLUTEN_I.was.diagnosed.with.celiac.disease	1004	1.62164	0.417962	1.15665	0.247	0.715	3.68
m8	GLUTEN_I.was.diagnosed.with.gluten.allergy..anti.gluten.IgG...but.not.celiac.disease	1004	0.599957	0.334649	-1.52666	0.127	0.311	1.16
m8	COLLECTION_SEASON_Fall	1004	0.825979	0.228163	-0.837938	0.402	0.528	1.29
m8	COLLECTION_SEASON_Spring	1004	0.921804	0.226007	-0.360267	0.719	0.592	1.44
m8	COLLECTION_SEASON_Summer	1004	1.09471	0.226681	0.399189	0.69	0.702	1.71
m8	COLLECTION_SEASON_Winter	1004	1.05297	0.226207	0.228155	0.82	0.676	1.64
m8	REGION_BIRTH_Australia.and.New.Zealand	1004	0.475674	0.521839	-1.42385	0.154	0.171	1.32
m8	REGION_BIRTH_Central.and.Southern.Asia	1004	4.59005	0.637257	2.39133	0.0168	1.32	16
m8	REGION_BIRTH_Eastern.Asia	1004	3.36458	0.688104	1.76326	0.0779	0.873	13
m8	REGION_BIRTH_Eastern.Europe	1004	1.01903	0.570782	0.0330245	0.974	0.333	3.12
m8	REGION_BIRTH_Latin.America.and.the.Caribbean	1004	0.388451	0.634058	-1.49133	0.136	0.112	1.35
m8	REGION_BIRTH_Northern.Africa	1004	1.74799	1.59137	0.350933	0.726	0.0773	39.5
m8	REGION_BIRTH_Northern.America	1004	1.83231	0.445235	1.36012	0.174	0.766	4.39
m8	REGION_BIRTH_Northern.Europe	1004	0.423736	0.453767	-1.89226	0.0585	0.174	1.03
m8	REGION_BIRTH_Oceania..others.	1004	0.292159	5.6603	-0.217384	0.828	4.44e-06	19200
m8	REGION_BIRTH_South.eastern.Asia	1004	0.87268	0.613758	-0.221889	0.824	0.262	2.91
m8	REGION_BIRTH_Southern.Europe	1004	0.708663	0.589005	-0.584673	0.559	0.223	2.25
m8	REGION_BIRTH_Sub.Saharan.Africa	1004	1.78948	0.675646	0.86129	0.389	0.476	6.73
m8	REGION_BIRTH_Western.Asia	1004	1.19779	0.708163	0.254855	0.799	0.299	4.8
m8	REGION_BIRTH_Western.Europe	1004	0.574228	0.498357	-1.11311	0.266	0.216	1.53
m9	ALCOHOL_FREQUENCY	958	1.15801	0.176441	0.831473	0.406	0.819	1.64
m9	EXERCISE_FREQUENCY	958	0.631713	0.195693	-2.34714	0.0189	0.43	0.927
m9	ONE_LITER_OF_WATER_A_DAY_FREQUENCY	958	1.35971	0.195163	1.57444	0.115	0.928	1.99
m9	PROBIOTIC_FREQUENCY	958	1.40022	0.15443	2.1798	0.0293	1.03	1.9
m9	SMOKING_FREQUENCY	958	1.91854	0.316217	2.06049	0.0394	1.03	3.57
m9	FROZEN_DESSERT_FREQUENCY	958	1.05963	0.29068	0.199261	0.842	0.599	1.87
m9	FRUIT_FREQUENCY	958	0.650267	0.20682	-2.08091	0.0374	0.434	0.975
m9	HIGH_FAT_RED_MEAT_FREQUENCY	958	0.468711	0.363105	-2.08691	0.0369	0.23	0.955
m9	HOMECOOKED_MEALS_FREQUENCY	958	0.751763	0.30886	-0.92383	0.356	0.41	1.38
m9	MEAT_EGGS_FREQUENCY	958	1.2209	0.279633	0.713752	0.475	0.706	2.11
m9	MILK_CHEESE_FREQUENCY	958	1.54963	0.18409	2.37935	0.0173	1.08	2.22
m9	MILK_SUBSTITUTE_FREQUENCY	958	0.779833	0.154861	-1.6058	0.108	0.576	1.06
m9	POULTRY_FREQUENCY	958	0.966996	0.265103	-0.126595	0.899	0.575	1.63
m9	PREPARED_MEALS_FREQUENCY	958	0.948801	0.273989	-0.191819	0.848	0.555	1.62
m9	READY_TO_EAT_MEALS_FREQUENCY	958	0.905141	0.277401	-0.359279	0.719	0.526	1.56
m9	RED_MEAT_FREQUENCY	958	1.06372	0.348257	0.177369	0.859	0.538	2.11
m9	SALTED_SNACKS_FREQUENCY	958	1.91785	0.236285	2.75602	0.00585	1.21	3.05
m9	SEAFOOD_FREQUENCY	958	0.930256	0.256294	-0.282081	0.778	0.563	1.54
m9	SUGARY_SWEETS_FREQUENCY	958	0.678321	0.202931	-1.91265	0.0558	0.456	1.01
m9	SUGAR_SWEETENED_DRINK_FREQUENCY	958	1.35322	0.312928	0.966641	0.334	0.733	2.5
m9	VEGETABLE_FREQUENCY	958	0.431202	0.326401	-2.57714	0.00996	0.227	0.818
m9	WHOLE_GRAIN_FREQUENCY	958	1.12558	0.193243	0.612157	0.54	0.771	1.64
m9	BOWEL_MOVEMENT_FREQUENCY	958	10.6583	0.320348	7.38677	1.5e-13	5.69	20
m9	COSMETICS_FREQUENCY	958	0.706736	0.15332	-2.26387	0.0236	0.523	0.954
m9	FERMENTED_FREQUENCY	958	4.02162	1.20417	1.15572	0.248	0.38	42.6
m9	FERMENTED_PLANT_FREQUENCY	958	0.56979	0.194775	-2.88788	0.00388	0.389	0.835
m9	FLOSSING_FREQUENCY	958	0.871855	0.14157	-0.968651	0.333	0.661	1.15
m9	OTHER_SUPPLEMENT_FREQUENCY	958	0.843139	0.106721	-1.59877	0.11	0.684	1.04
m9	POOL_FREQUENCY	958	1.07052	0.226128	0.301333	0.763	0.687	1.67
m9	TEETHBRUSHING_FREQUENCY	958	0.598529	0.534324	-0.960617	0.337	0.21	1.71
m9	VITAMIN_B_SUPPLEMENT_FREQUENCY	958	0.974765	0.164763	-0.155127	0.877	0.706	1.35
m9	VITAMIN_D_SUPPLEMENT_FREQUENCY	958	1.61217	0.152662	3.12836	0.00176	1.2	2.17
m9	TYPES_OF_PLANTS	958	0.626302	0.208665	-2.24246	0.0249	0.416	0.943
m9	OLIVE_OIL	958	1.04995	0.197143	0.247237	0.805	0.713	1.55
m9	DIET_TYPE	958	1.15167	0.277055	0.509688	0.61	0.669	1.98
m9	SPECIALIZED_DIET_EXCLUDE_DAIRY	958	0.923023	0.278004	-0.288127	0.773	0.535	1.59
m9	SPECIALIZED_DIET_EXCLUDE_NIGHTSHADES	958	0.884405	0.60276	-0.203796	0.839	0.271	2.88
m9	SPECIALIZED_DIET_EXCLUDE_REFINED_SUGARS	958	0.69516	0.252971	-1.43737	0.151	0.423	1.14
m9	SPECIALIZED_DIET_FODMAP	958	0.951929	0.499371	-0.0986528	0.921	0.358	2.53
m9	SPECIALIZED_DIET_HALAAL	958	2.05813	1.26488	0.570645	0.568	0.173	24.6
m9	SPECIALIZED_DIET_I_DO_NOT_EAT_A_SPECIALIZED_DIET	958	0.854346	0.271731	-0.579319	0.562	0.502	1.46
m9	SPECIALIZED_DIET_KOSHER	958	1.51262	1.65899	0.249454	0.803	0.0586	39.1
m9	SPECIALIZED_DIET_MODIFIED_PALEO_DIET	958	1.55113	0.306724	1.4312	0.152	0.85	2.83
m9	SPECIALIZED_DIET_OTHER_RESTRICTIONS_NOT_DESCRIBED_HERE	958	1.06548	0.263331	0.240842	0.81	0.636	1.79
m9	SPECIALIZED_DIET_PALEODIET_OR_PRIMAL_DIET	958	2.17666	0.429096	1.81262	0.0699	0.939	5.05
m9	SPECIALIZED_DIET_RAW_FOOD_DIET	958	1.41125	0.822521	0.418807	0.675	0.281	7.08
m9	SPECIALIZED_DIET_UNSPECIFIED	958	1.13199	0.314778	0.393854	0.694	0.611	2.1
m9	SPECIALIZED_DIET_WESTENPRICE_OR_OTHER_LOWGRAIN_LOW_PROCESSED_FOOD_DIET	958	0.810507	0.293075	-0.716866	0.473	0.456	1.44
m9	ANTIBIOTIC_HISTORY	958	4.05343	0.217748	6.42746	1.3e-10	2.65	6.21
m9	ALZHEIMERS	958	10.3637	1.74594	1.33929	0.18	0.338	317
m9	AUTOIMMUNE	958	0.94105	0.189449	-0.320716	0.748	0.649	1.36
m9	CANCER	958	1.40213	0.230486	1.46644	0.143	0.892	2.2
m9	DIABETES	958	1.28392	0.359456	0.695258	0.487	0.635	2.6
m9	IBD	958	1.53146	0.27031	1.57679	0.115	0.902	2.6
m9	IBS	958	1.38067	0.170869	1.8878	0.0591	0.988	1.93
m9	KIDNEY_DISEASE	958	1.08804	0.523576	0.161154	0.872	0.39	3.04
m9	ACID_REFLUX	958	1.18247	0.175038	0.957521	0.338	0.839	1.67
m9	ALLERGIC_TO_I_HAVE_NO_FOOD_ALLERGIES_THAT_I_KNOW_OF	958	1.01193	0.102787	0.115398	0.908	0.827	1.24
m9	CARDIOVASCULAR_DISEASE	958	1.38407	0.278149	1.16854	0.243	0.802	2.39
m9	CDIFF	958	1.97044	0.481186	1.40955	0.159	0.767	5.06
m9	DEPRESSION_BIPOLAR_SCHIZOPHRENIA	958	0.876401	0.289632	-0.455514	0.649	0.497	1.55
m9	EPILEPSY_OR_SEIZURE_DISORDER	958	2.93867	0.624158	1.72706	0.0842	0.865	9.99
m9	FUNGAL_OVERGROWTH	958	1.06515	0.267094	0.236296	0.813	0.631	1.8
m9	LACTOSE	958	1.05346	0.138504	0.376007	0.707	0.803	1.38
m9	LIVER_DISEASE	958	1.24744	0.401961	0.550043	0.582	0.567	2.74
m9	LUNG_DISEASE	958	1.75966	0.168711	3.34963	0.000809	1.26	2.45
m9	MENTAL_ILLNESS	958	0.863608	0.181108	-0.809661	0.418	0.606	1.23
m9	MIGRAINE	958	1.35194	0.168134	1.79345	0.0729	0.972	1.88
m9	PKU	958	0.178574	4.90329	-0.351346	0.725	1.2e-05	2660
m9	SIBO	958	0.607862	0.347951	-1.43068	0.153	0.307	1.2
m9	THYROID	958	1.30474	0.19332	1.37598	0.169	0.893	1.91
m9	BMI	958	19.1701	0.561406	5.26064	1.44e-07	6.38	57.6
m9	ALCOHOL_TYPES_BEERCIDER	958	1.00385	0.117876	0.0325653	0.974	0.797	1.26
m9	ALCOHOL_TYPES_RED_WINE	958	0.793897	0.121548	-1.89885	0.0576	0.626	1.01
m9	ALCOHOL_TYPES_SOUR_BEERS	958	0.840445	0.239797	-0.72488	0.469	0.525	1.34
m9	ALCOHOL_TYPES_SPIRITSHARD_ALCOHOL	958	0.985892	0.120566	-0.117851	0.906	0.778	1.25
m9	ALCOHOL_TYPES_WHITE_WINE	958	0.911463	0.121661	-0.761991	0.446	0.718	1.16
m9	AGE_YEARS	958	0.0247711	0.341115	-10.8412	2.2e-27	0.0127	0.0483
m9	SEX	958	1.3591	0.124715	2.46018	0.0139	1.06	1.74
m9	GLUTEN_I.do.not.eat.gluten.because.it.makes.me.feel.bad	958	0.748603	0.171062	-1.69265	0.0905	0.535	1.05
m9	GLUTEN_I.was.diagnosed.with.celiac.disease	958	1.03325	0.458072	0.0714017	0.943	0.421	2.54
m9	GLUTEN_I.was.diagnosed.with.gluten.allergy..anti.gluten.IgG...but.not.celiac.disease	958	0.930874	0.31764	-0.225512	0.822	0.499	1.73
m9	COLLECTION_SEASON_Fall	958	0.892269	0.235179	-0.484685	0.628	0.563	1.41
m9	COLLECTION_SEASON_Spring	958	1.02275	0.233156	0.0964929	0.923	0.648	1.62
m9	COLLECTION_SEASON_Summer	958	1.22396	0.233518	0.865419	0.387	0.774	1.93
m9	COLLECTION_SEASON_Winter	958	1.13711	0.232515	0.552615	0.581	0.721	1.79
m9	REGION_BIRTH_Australia.and.New.Zealand	958	1.52756	0.629574	0.672954	0.501	0.445	5.25
m9	REGION_BIRTH_Central.and.Southern.Asia	958	4.74196	0.762377	2.04157	0.0412	1.06	21.1
m9	REGION_BIRTH_Eastern.Asia	958	6.7614	0.800412	2.38781	0.0169	1.41	32.5
m9	REGION_BIRTH_Eastern.Europe	958	0.747856	0.764131	-0.38023	0.704	0.167	3.34
m9	REGION_BIRTH_Latin.America.and.the.Caribbean	958	0.229684	0.956823	-1.53743	0.124	0.0352	1.5
m9	REGION_BIRTH_Northern.Africa	958	0.182331	4.26952	-0.398623	0.69	4.23e-05	785
m9	REGION_BIRTH_Northern.America	958	3.38998	0.593312	2.05764	0.0396	1.06	10.8
m9	REGION_BIRTH_Northern.Europe	958	0.881211	0.59835	-0.211344	0.833	0.273	2.85
m9	REGION_BIRTH_Oceania..others.	958	0.428938	6.69893	-0.126355	0.899	8.52e-07	216000
m9	REGION_BIRTH_South.eastern.Asia	958	1.51153	0.755504	0.546817	0.585	0.344	6.65
m9	REGION_BIRTH_Southern.Europe	958	0.661967	0.762677	-0.540909	0.589	0.148	2.95
m9	REGION_BIRTH_Sub.Saharan.Africa	958	0.701022	0.989891	-0.358844	0.72	0.101	4.88
m9	REGION_BIRTH_Western.Asia	958	1.28191	0.847345	0.293092	0.769	0.244	6.75
m9	REGION_BIRTH_Western.Europe	958	0.718654	0.641457	-0.515038	0.607	0.204	2.53
