# Supplementary material for: Global branches and local states of the human gut microbiome define associations with environmental and intrinsic factors
Source: Nat Commun. 2023 Jun 20;14:3310. doi: 10.1038/s41467-023-38558-7 (PMC10282066; doi:10.1038/s41467-023-38558-7)
Supplement: Supplementary file 8 — source data [file 41467_2023_38558_MOESM8_ESM.xlsx]

## Sheet: LEGEND
Figure 1	CMD_DMM_partition_id	Dirichlet Mult Mixture (DMM) partition id
	taxa	taxa used for DMM modelling
	dmm_alpha	taxa alpha weight in DMM model
Figure 2	sample_name	sample name from CMD
	CMD_DMM_partition_id	Dirichlet Mult Mixture (DMM) partition id
	shannon	shannon diversity index
	PHATE1	PHATE coordinate 1
	PHATE2	PHATE coordinate 2
	Prevotella_Bacteroides_ratio	Prevotella Bacteroides count ratio
	Bifidobacterium_Bacteroides_ratio	Bifidobacterium Bacteroides count ratio
	anaero_score	aerobic anaerobic score using OXYTOL db
	branch	assigned branch
	GMHI	Gut Microbiota Healthy Index
Figure 3	partition_DMM_id	Dirichlet Mult Mixture (DMM) partition id
	taxa	taxa used for DMM modelling
	DMM_alpha	taxa alpha weight in DMM model
	dataset	corresponding dataset (CMD or AGP)
Figure 4	sample_name	sample name from AGP
	PHATE1	PHATE coordinate 1
	PHATE2	PHATE coordinate 2
	AGP_DMM_partition_id	Dirichlet Mult Mixture (DMM) partition id
	Prevotella_Bacteroides_ratio	Prevotella Bacteroides count ratio
	shannon	shannon diversity index
	branch	assigned branch
Figure 5	AGP_DMM_partition_id	Dirichlet Mult Mixture (DMM) partition id
	variable	metadata extracted from AGP questionnaire
	coef_estimate	coefficient estimate
	coef_low_95	coefficient 95% lower bound
	coef_high_95	coefficient 95% higher bound
	p.value	uncorrected p.value (to note FDR were computed for figure)

## Sheet: Figure 1
	CMD_DMM_partition_id	taxa	dmm_alpha
1	m1	Prevotella	0.0106443
2	m1	Bacteroides	0.25636
3	m1	Bifidobacterium	0.0350805
4	m1	Collinsella	0.0217101
5	m1	Eubacterium	0.0515168
6	m1	Ruminococcus	0.0420081
7	m1	Blautia	0.0286624
8	m1	Escherichia	0.0130313
9	m1	Alistipes	0.0974888
10	m1	Roseburia	0.0334776
11	m1	Faecalibacterium	0.0711417
12	m1	Streptococcus	0.0122664
13	m1	Lachnospiraceae unclassified	0.0155678
14	m1	Parabacteroides	0.0480064
15	m1	Dorea	0.0243234
16	m1	Coprococcus	0.0251058
17	m1	Fusicatenibacter	0.0252458
18	m1	Anaerostipes	0.0196969
19	m1	Firmicutes unclassified	0.0308378
20	m1	Clostridium	0.016674
21	m1	Oscillibacter	0.0241014
22	m1	Enterococcus	0.00157878
23	m1	Ruminococcaceae unclassified	0.0233462
24	m1	Veillonella	0.00314709
25	m1	Klebsiella	0.0017029
26	m1	Barnesiella	0.0286757
27	m1	Lachnospira	0.00685978
28	m1	Staphylococcus	0.000106831
29	m1	Butyrivibrio	0.00568972
30	m1	Akkermansia	0.0259459
31	m10	Bifidobacterium	0.0115185
32	m10	Collinsella	0.0310752
33	m10	Eubacterium	0.0761146
34	m10	Ruminococcus	0.0507751
35	m10	Blautia	0.0317572
36	m10	Escherichia	0.0202896
37	m10	Alistipes	0.00821167
38	m10	Roseburia	0.0564153
39	m10	Faecalibacterium	0.0923824
40	m10	Streptococcus	0.0109312
41	m10	Lachnospiraceae unclassified	0.0386161
42	m10	Parabacteroides	0.0140313
43	m10	Dorea	0.0339175
44	m10	Coprococcus	0.032865
45	m10	Fusicatenibacter	0.0157879
46	m10	Anaerostipes	0.00954442
47	m10	Firmicutes unclassified	0.0374257
48	m10	Clostridium	0.0359612
49	m10	Oscillibacter	0.03158
50	m10	Enterococcus	0.00171706
51	m10	Ruminococcaceae unclassified	0.0142572
52	m10	Veillonella	0.00507096
53	m10	Klebsiella	0.00863521
54	m10	Barnesiella	0.00471161
55	m10	Lachnospira	0.00859009
56	m10	Staphylococcus	5.43211e-06
57	m10	Butyrivibrio	0.063388
58	m10	Akkermansia	0.00441962
59	m10	Bacteroides	0.0360995
60	m10	Prevotella	0.213906
61	m11	Bacteroides	0.0466283
62	m11	Bifidobacterium	0.199655
63	m11	Prevotella	0.00747978
64	m11	Ruminococcus	0.0232994
65	m11	Blautia	0.0837893
66	m11	Collinsella	0.0758203
67	m11	Eubacterium	0.0722083
68	m11	Roseburia	0.0430983
69	m11	Faecalibacterium	0.0644968
70	m11	Escherichia	0.00879424
71	m11	Alistipes	0.0208091
72	m11	Parabacteroides	0.01704
73	m11	Dorea	0.061874
74	m11	Coprococcus	0.0423704
75	m11	Fusicatenibacter	0.0528657
76	m11	Anaerostipes	0.0507166
77	m11	Firmicutes unclassified	0.0162237
78	m11	Clostridium	0.00960602
79	m11	Oscillibacter	0.00607575
80	m11	Enterococcus	0.00211111
81	m11	Ruminococcaceae unclassified	0.00998604
82	m11	Veillonella	0.00418663
83	m11	Klebsiella	0.00126366
84	m11	Barnesiella	0.00883961
85	m11	Lachnospira	0.00664774
86	m11	Staphylococcus	0.00020909
87	m11	Butyrivibrio	0.000670171
88	m11	Akkermansia	0.00466139
89	m11	Streptococcus	0.0297776
90	m11	Lachnospiraceae unclassified	0.0287964
91	m12	Bifidobacterium	0.00321194
92	m12	Collinsella	0.0199301
93	m12	Prevotella	0.528252
94	m12	Bacteroides	0.0178724
95	m12	Blautia	0.0198136
96	m12	Escherichia	0.0126751
97	m12	Eubacterium	0.0318581
98	m12	Ruminococcus	0.027305
99	m12	Faecalibacterium	0.0768627
100	m12	Streptococcus	0.00432629
101	m12	Lachnospiraceae unclassified	0.0283834
102	m12	Parabacteroides	0.00350421
103	m12	Dorea	0.0176645
104	m12	Coprococcus	0.0206359
105	m12	Fusicatenibacter	0.00611108
106	m12	Anaerostipes	0.00469273
107	m12	Firmicutes unclassified	0.0379835
108	m12	Clostridium	0.0255686
109	m12	Oscillibacter	0.0346148
110	m12	Alistipes	0.00212225
111	m12	Roseburia	0.0456193
112	m12	Veillonella	0.0026536
113	m12	Klebsiella	0.00266279
114	m12	Barnesiella	0.000280197
115	m12	Lachnospira	0.00295604
116	m12	Staphylococcus	6.15182e-06
117	m12	Butyrivibrio	0.0115811
118	m12	Akkermansia	0.000553602
119	m12	Enterococcus	0.000881014
120	m12	Ruminococcaceae unclassified	0.00941766
121	m13	Prevotella	0.612754
122	m13	Collinsella	0.00884947
123	m13	Eubacterium	0.0233817
124	m13	Bacteroides	0.114997
125	m13	Bifidobacterium	0.00740096
126	m13	Escherichia	0.00467572
127	m13	Alistipes	0.021099
128	m13	Roseburia	0.0316669
129	m13	Faecalibacterium	0.0391617
130	m13	Streptococcus	0.00458823
131	m13	Lachnospiraceae unclassified	0.0113888
132	m13	Parabacteroides	0.02229
133	m13	Dorea	0.0110259
134	m13	Coprococcus	0.00857259
135	m13	Fusicatenibacter	0.00760053
136	m13	Anaerostipes	0.00640031
137	m13	Ruminococcus	0.010195
138	m13	Blautia	0.0118909
139	m13	Oscillibacter	0.00794464
140	m13	Enterococcus	0.00019645
141	m13	Ruminococcaceae unclassified	0.00334087
142	m13	Veillonella	0.00249339
143	m13	Klebsiella	0.00187136
144	m13	Barnesiella	0.00599189
145	m13	Lachnospira	0.00481636
146	m13	Staphylococcus	3.3815e-05
147	m13	Butyrivibrio	0.000896093
148	m13	Akkermansia	0.00292186
149	m13	Firmicutes unclassified	0.00736053
150	m13	Clostridium	0.00419382
151	m14	Prevotella	0.355112
152	m14	Collinsella	0.0523225
153	m14	Eubacterium	0.0397347
154	m14	Ruminococcus	0.0405981
155	m14	Blautia	0.0307809
156	m14	Escherichia	0.0081154
157	m14	Alistipes	0.00509159
158	m14	Roseburia	0.0571391
159	m14	Faecalibacterium	0.0928958
160	m14	Streptococcus	0.0129105
161	m14	Lachnospiraceae unclassified	0.0428325
162	m14	Parabacteroides	0.00761909
163	m14	Dorea	0.0320794
164	m14	Coprococcus	0.0276615
165	m14	Fusicatenibacter	0.0172252
166	m14	Anaerostipes	0.00932545
167	m14	Firmicutes unclassified	0.0154207
168	m14	Clostridium	0.00831633
169	m14	Oscillibacter	0.0141892
170	m14	Enterococcus	0.00248531
171	m14	Ruminococcaceae unclassified	0.00442291
172	m14	Veillonella	0.00340819
173	m14	Klebsiella	0.00371584
174	m14	Barnesiella	0.00343132
175	m14	Lachnospira	0.00389802
176	m14	Staphylococcus	4.2165e-06
177	m14	Butyrivibrio	0.00741503
178	m14	Akkermansia	0.00153635
179	m14	Bifidobacterium	0.0837076
180	m14	Bacteroides	0.016605
181	m15	Bacteroides	0.0228671
182	m15	Bifidobacterium	0.0283146
183	m15	Collinsella	0.0696536
184	m15	Ruminococcus	0.0346592
185	m15	Blautia	0.0466234
186	m15	Escherichia	0.0819856
187	m15	Eubacterium	0.0508187
188	m15	Roseburia	0.0628524
189	m15	Faecalibacterium	0.0906544
190	m15	Streptococcus	0.0233326
191	m15	Alistipes	0.00225295
192	m15	Prevotella	0.166806
193	m15	Dorea	0.0393727
194	m15	Coprococcus	0.0357893
195	m15	Fusicatenibacter	0.0163468
196	m15	Anaerostipes	0.0148263
197	m15	Firmicutes unclassified	0.0310971
198	m15	Clostridium	0.0263678
199	m15	Oscillibacter	0.0231189
200	m15	Enterococcus	0.00820745
201	m15	Ruminococcaceae unclassified	0.00740748
202	m15	Veillonella	0.01583
203	m15	Klebsiella	0.0171614
204	m15	Barnesiella	0.000884091
205	m15	Lachnospira	0.0133376
206	m15	Staphylococcus	0.000117109
207	m15	Butyrivibrio	0.0121295
208	m15	Akkermansia	0.00113538
209	m15	Lachnospiraceae unclassified	0.0498373
210	m15	Parabacteroides	0.00621285
211	m16	Prevotella	0.819852
212	m16	Collinsella	0.00829201
213	m16	Eubacterium	0.0137327
214	m16	Bacteroides	0.0158087
215	m16	Bifidobacterium	0.00796665
216	m16	Escherichia	0.00701281
217	m16	Alistipes	0.00331382
218	m16	Ruminococcus	0.00414153
219	m16	Blautia	0.00599768
220	m16	Streptococcus	0.00322862
221	m16	Lachnospiraceae unclassified	0.015422
222	m16	Parabacteroides	0.00507532
223	m16	Dorea	0.00655923
224	m16	Coprococcus	0.00691626
225	m16	Fusicatenibacter	0.00287176
226	m16	Anaerostipes	0.00245104
227	m16	Firmicutes unclassified	0.00411813
228	m16	Clostridium	0.0016824
229	m16	Oscillibacter	0.00566834
230	m16	Enterococcus	0.000179632
231	m16	Roseburia	0.0201823
232	m16	Faecalibacterium	0.027489
233	m16	Klebsiella	0.00293967
234	m16	Barnesiella	0.000904685
235	m16	Lachnospira	0.00326323
236	m16	Staphylococcus	4.29436e-05
237	m16	Butyrivibrio	0.00136352
238	m16	Akkermansia	0.000450298
239	m16	Ruminococcaceae unclassified	0.0013398
240	m16	Veillonella	0.00173405
241	m17	Prevotella	0.251135
242	m17	Bacteroides	0.192931
243	m17	Eubacterium	0.0344781
244	m17	Ruminococcus	0.0213234
245	m17	Bifidobacterium	0.028118
246	m17	Collinsella	0.0248187
247	m17	Alistipes	0.0671201
248	m17	Roseburia	0.0324211
249	m17	Faecalibacterium	0.0568923
250	m17	Streptococcus	0.00929434
251	m17	Lachnospiraceae unclassified	0.0151179
252	m17	Parabacteroides	0.0506594
253	m17	Dorea	0.0145279
254	m17	Coprococcus	0.0141981
255	m17	Fusicatenibacter	0.0108419
256	m17	Anaerostipes	0.00679841
257	m17	Firmicutes unclassified	0.0270785
258	m17	Blautia	0.0171723
259	m17	Escherichia	0.0233543
260	m17	Enterococcus	0.00292169
261	m17	Ruminococcaceae unclassified	0.0183553
262	m17	Veillonella	0.005066
263	m17	Klebsiella	0.0047495
264	m17	Barnesiella	0.0112638
265	m17	Lachnospira	0.00487316
266	m17	Staphylococcus	0.000496046
267	m17	Butyrivibrio	0.00287617
268	m17	Akkermansia	0.015761
269	m17	Clostridium	0.0122527
270	m17	Oscillibacter	0.0231041
271	m18	Prevotella	0.0217452
272	m18	Bacteroides	0.107715
273	m18	Eubacterium	0.0566925
274	m18	Ruminococcus	0.0315128
275	m18	Blautia	0.110862
276	m18	Escherichia	0.0585178
277	m18	Alistipes	0.0133971
278	m18	Roseburia	0.0592485
279	m18	Faecalibacterium	0.0531592
280	m18	Streptococcus	0.050565
281	m18	Lachnospiraceae unclassified	0.0359154
282	m18	Parabacteroides	0.0168052
283	m18	Dorea	0.0443891
284	m18	Coprococcus	0.0211559
285	m18	Fusicatenibacter	0.0293865
286	m18	Anaerostipes	0.0410536
287	m18	Firmicutes unclassified	0.0170882
288	m18	Clostridium	0.0257079
289	m18	Oscillibacter	0.0049105
290	m18	Enterococcus	0.0150714
291	m18	Ruminococcaceae unclassified	0.00988437
292	m18	Veillonella	0.0305032
293	m18	Klebsiella	0.0212727
294	m18	Barnesiella	0.00559226
295	m18	Lachnospira	0.00969705
296	m18	Staphylococcus	0.00114341
297	m18	Butyrivibrio	0.000956671
298	m18	Akkermansia	0.0148342
299	m18	Bifidobacterium	0.0675685
300	m18	Collinsella	0.0236487
301	m19	Bifidobacterium	0.0821611
302	m19	Collinsella	0.000304807
303	m19	Eubacterium	0.000124397
304	m19	Ruminococcus	0.00123518
305	m19	Blautia	0.00584122
306	m19	Escherichia	0.108769
307	m19	Alistipes	0.00012436
308	m19	Roseburia	0.000125175
309	m19	Faecalibacterium	0.000138601
310	m19	Streptococcus	0.150252
311	m19	Lachnospiraceae unclassified	0.000124315
312	m19	Prevotella	0.0108077
313	m19	Bacteroides	0.0157637
314	m19	Coprococcus	0.000124309
315	m19	Fusicatenibacter	0.000124314
316	m19	Anaerostipes	0.000124453
317	m19	Firmicutes unclassified	0.000124309
318	m19	Clostridium	0.0663424
319	m19	Oscillibacter	0.000124317
320	m19	Enterococcus	0.169135
321	m19	Ruminococcaceae unclassified	0.000183784
322	m19	Veillonella	0.0973926
323	m19	Klebsiella	0.120334
324	m19	Barnesiella	0.000124309
325	m19	Lachnospira	0.000124314
326	m19	Staphylococcus	0.169114
327	m19	Butyrivibrio	0.000124309
328	m19	Akkermansia	0.000162546
329	m19	Parabacteroides	0.000444764
330	m19	Dorea	0.000124315
331	m2	Coprococcus	0.013397
332	m2	Fusicatenibacter	0.0267894
333	m2	Clostridium	0.0136316
334	m2	Oscillibacter	0.00533366
335	m2	Anaerostipes	0.0277385
336	m2	Firmicutes unclassified	0.0104419
337	m2	Veillonella	0.0115065
338	m2	Klebsiella	0.00521419
339	m2	Enterococcus	0.00163166
340	m2	Ruminococcaceae unclassified	0.00755474
341	m2	Staphylococcus	0.000362279
342	m2	Butyrivibrio	0.000221645
343	m2	Akkermansia	0.00458488
344	m2	Collinsella	0.0108464
345	m2	Eubacterium	0.0559352
346	m2	Ruminococcus	0.0233604
347	m2	Blautia	0.0434265
348	m2	Escherichia	0.0157785
349	m2	Alistipes	0.0182685
350	m2	Roseburia	0.0707058
351	m2	Faecalibacterium	0.070676
352	m2	Barnesiella	0.00192633
353	m2	Lachnospira	0.00825588
354	m2	Prevotella	0.00848643
355	m2	Bacteroides	0.435857
356	m2	Bifidobacterium	0.0209054
357	m2	Streptococcus	0.0184429
358	m2	Lachnospiraceae unclassified	0.0199676
359	m2	Parabacteroides	0.023298
360	m2	Dorea	0.0254549
361	m20	Coprococcus	0.00508726
362	m20	Fusicatenibacter	0.00475387
363	m20	Anaerostipes	0.0130115
364	m20	Firmicutes unclassified	0.00701342
365	m20	Clostridium	0.0176386
366	m20	Oscillibacter	0.00225941
367	m20	Enterococcus	0.00352311
368	m20	Ruminococcaceae unclassified	0.00866847
369	m20	Prevotella	0.0122224
370	m20	Bacteroides	0.564994
371	m20	Bifidobacterium	0.0244079
372	m20	Collinsella	0.0130331
373	m20	Eubacterium	0.0200396
374	m20	Ruminococcus	0.00554702
375	m20	Blautia	0.0565328
376	m20	Escherichia	0.0280947
377	m20	Alistipes	0.0346923
378	m20	Roseburia	0.0148352
379	m20	Faecalibacterium	0.0186887
380	m20	Streptococcus	0.0161614
381	m20	Lachnospiraceae unclassified	0.0051933
382	m20	Parabacteroides	0.0782565
383	m20	Dorea	0.0117566
384	m20	Butyrivibrio	1.78469e-05
385	m20	Akkermansia	0.00583442
386	m20	Barnesiella	0.00727361
387	m20	Lachnospira	0.002897
388	m20	Veillonella	0.0108159
389	m20	Klebsiella	0.00641519
390	m20	Staphylococcus	0.000334881
391	m21	Staphylococcus	5.40653e-06
392	m21	Butyrivibrio	5.97406e-05
393	m21	Collinsella	0.0032644
394	m21	Eubacterium	0.0128823
395	m21	Ruminococcus	0.00480843
396	m21	Akkermansia	0.000836659
397	m21	Barnesiella	0.000588722
398	m21	Lachnospira	0.00285712
399	m21	Prevotella	0.00131994
400	m21	Bacteroides	0.802035
401	m21	Bifidobacterium	0.00525534
402	m21	Fusicatenibacter	0.00781672
403	m21	Anaerostipes	0.00503337
404	m21	Firmicutes unclassified	0.0020112
405	m21	Blautia	0.0106033
406	m21	Escherichia	0.0033634
407	m21	Alistipes	0.00488787
408	m21	Roseburia	0.0201769
409	m21	Faecalibacterium	0.0309258
410	m21	Streptococcus	0.0019139
411	m21	Lachnospiraceae unclassified	0.0109257
412	m21	Parabacteroides	0.0488003
413	m21	Dorea	0.0057934
414	m21	Coprococcus	0.00241584
415	m21	Oscillibacter	0.0012692
416	m21	Enterococcus	5.66456e-05
417	m21	Ruminococcaceae unclassified	0.00227007
418	m21	Clostridium	0.0041014
419	m21	Klebsiella	0.000507165
420	m21	Veillonella	0.00321497
421	m22	Bacteroides	0.171107
422	m22	Bifidobacterium	0.152891
423	m22	Prevotella	0.0329186
424	m22	Escherichia	0.161777
425	m22	Alistipes	0.00390048
426	m22	Roseburia	0.00330512
427	m22	Faecalibacterium	0.0144978
428	m22	Streptococcus	0.0907245
429	m22	Lachnospiraceae unclassified	0.00437214
430	m22	Parabacteroides	0.0646066
431	m22	Dorea	0.00140196
432	m22	Coprococcus	0.00259382
433	m22	Collinsella	0.0270047
434	m22	Eubacterium	0.00450918
435	m22	Ruminococcus	0.00204423
436	m22	Blautia	0.0440032
437	m22	Oscillibacter	0.00437115
438	m22	Enterococcus	0.0659563
439	m22	Ruminococcaceae unclassified	0.00204865
440	m22	Veillonella	0.0389242
441	m22	Klebsiella	0.0424633
442	m22	Barnesiella	0.000139018
443	m22	Lachnospira	0.000149124
444	m22	Staphylococcus	0.0215039
445	m22	Butyrivibrio	0.000939925
446	m22	Fusicatenibacter	0.000101438
447	m22	Anaerostipes	0.00752678
448	m22	Firmicutes unclassified	0.00193045
449	m22	Clostridium	0.0224219
450	m22	Akkermansia	0.00986634
451	m23	Ruminococcus	0.0211123
452	m23	Escherichia	0.0151132
453	m23	Alistipes	0.0262766
454	m23	Roseburia	0.0188358
455	m23	Blautia	0.0143496
456	m23	Streptococcus	0.00326051
457	m23	Lachnospiraceae unclassified	0.0162071
458	m23	Parabacteroides	0.00577117
459	m23	Faecalibacterium	0.0821309
460	m23	Prevotella	0.0368536
461	m23	Bacteroides	0.0159782
462	m23	Bifidobacterium	0.411715
463	m23	Collinsella	0.157098
464	m23	Eubacterium	0.0178587
465	m23	Clostridium	0.00645381
466	m23	Oscillibacter	0.0331258
467	m23	Enterococcus	0.000428262
468	m23	Ruminococcaceae unclassified	0.00375551
469	m23	Veillonella	0.000515951
470	m23	Klebsiella	0.0024984
471	m23	Barnesiella	0.00336047
472	m23	Lachnospira	0.00113395
473	m23	Dorea	0.0107735
474	m23	Coprococcus	0.0150435
475	m23	Fusicatenibacter	0.0290922
476	m23	Anaerostipes	0.0049515
477	m23	Firmicutes unclassified	0.0331915
478	m23	Staphylococcus	1.53072e-05
479	m23	Butyrivibrio	0.00238244
480	m23	Akkermansia	0.0107169
481	m24	Clostridium	0.00309951
482	m24	Fusicatenibacter	0.014836
483	m24	Anaerostipes	0.0112491
484	m24	Firmicutes unclassified	0.00875236
485	m24	Veillonella	0.0114814
486	m24	Oscillibacter	0.008175
487	m24	Enterococcus	0.0112951
488	m24	Ruminococcaceae unclassified	0.000412372
489	m24	Prevotella	0.00722576
490	m24	Bacteroides	0.0104439
491	m24	Bifidobacterium	0.595085
492	m24	Collinsella	0.116329
493	m24	Eubacterium	0.0192967
494	m24	Ruminococcus	0.0088698
495	m24	Blautia	0.0331261
496	m24	Escherichia	0.0265877
497	m24	Alistipes	0.00453488
498	m24	Roseburia	0.0094759
499	m24	Faecalibacterium	0.0540784
500	m24	Streptococcus	0.00995783
501	m24	Lachnospiraceae unclassified	0.0139565
502	m24	Parabacteroides	0.00494061
503	m24	Dorea	0.00698121
504	m24	Coprococcus	0.00145246
505	m24	Akkermansia	0.00438338
506	m24	Barnesiella	0.000104855
507	m24	Lachnospira	0.00233419
508	m24	Staphylococcus	9.8269e-05
509	m24	Klebsiella	0.00134153
510	m24	Butyrivibrio	9.49967e-05
511	m3	Bacteroides	0.454158
512	m3	Bifidobacterium	0.0161058
513	m3	Collinsella	0.011915
514	m3	Ruminococcus	0.0242042
515	m3	Blautia	0.0248069
516	m3	Escherichia	0.00490982
517	m3	Eubacterium	0.0542938
518	m3	Prevotella	0.00319714
519	m3	Dorea	0.0200085
520	m3	Coprococcus	0.0161377
521	m3	Fusicatenibacter	0.0188891
522	m3	Anaerostipes	0.0177944
523	m3	Firmicutes unclassified	0.0111815
524	m3	Clostridium	0.0107469
525	m3	Oscillibacter	0.00972572
526	m3	Enterococcus	0.000507711
527	m3	Ruminococcaceae unclassified	0.00777063
528	m3	Veillonella	0.00404595
529	m3	Klebsiella	0.00141537
530	m3	Barnesiella	0.0106244
531	m3	Lachnospira	0.00740877
532	m3	Staphylococcus	2.75809e-05
533	m3	Butyrivibrio	0.000928338
534	m3	Akkermansia	0.00266586
535	m3	Streptococcus	0.00891276
536	m3	Alistipes	0.0503343
537	m3	Roseburia	0.0632426
538	m3	Faecalibacterium	0.0742451
539	m3	Lachnospiraceae unclassified	0.0292168
540	m3	Parabacteroides	0.0405791
541	m4	Prevotella	0.594484
542	m4	Collinsella	0.0191948
543	m4	Eubacterium	0.0350083
544	m4	Bacteroides	0.0130971
545	m4	Bifidobacterium	0.0100616
546	m4	Streptococcus	0.0103624
547	m4	Lachnospiraceae unclassified	0.0734874
548	m4	Parabacteroides	0.00509137
549	m4	Dorea	0.0181416
550	m4	Coprococcus	0.0168542
551	m4	Fusicatenibacter	0.0071021
552	m4	Anaerostipes	0.00421598
553	m4	Ruminococcus	0.0118574
554	m4	Blautia	0.0178215
555	m4	Escherichia	0.0084752
556	m4	Alistipes	0.00298221
557	m4	Roseburia	0.044875
558	m4	Faecalibacterium	0.0550201
559	m4	Barnesiella	0.00155069
560	m4	Lachnospira	0.0052658
561	m4	Staphylococcus	4.83888e-05
562	m4	Butyrivibrio	0.00649973
563	m4	Akkermansia	0.00043975
564	m4	Clostridium	0.0064472
565	m4	Oscillibacter	0.00938032
566	m4	Enterococcus	0.000842986
567	m4	Firmicutes unclassified	0.0081825
568	m4	Veillonella	0.0039599
569	m4	Klebsiella	0.00582614
570	m4	Ruminococcaceae unclassified	0.00342426
571	m5	Bifidobacterium	0.00703907
572	m5	Prevotella	0.00296865
573	m5	Bacteroides	0.630257
574	m5	Faecalibacterium	0.050428
575	m5	Streptococcus	0.00336396
576	m5	Lachnospiraceae unclassified	0.0108866
577	m5	Parabacteroides	0.0434919
578	m5	Dorea	0.00954544
579	m5	Coprococcus	0.00750475
580	m5	Collinsella	0.0063184
581	m5	Eubacterium	0.0195508
582	m5	Ruminococcus	0.0154244
583	m5	Blautia	0.0131122
584	m5	Escherichia	0.00512981
585	m5	Alistipes	0.0897571
586	m5	Roseburia	0.0220272
587	m5	Veillonella	0.00185165
588	m5	Klebsiella	0.00144043
589	m5	Barnesiella	0.00377988
590	m5	Lachnospira	0.00368556
591	m5	Staphylococcus	3.76322e-06
592	m5	Butyrivibrio	0.000291941
593	m5	Fusicatenibacter	0.00970331
594	m5	Anaerostipes	0.00831095
595	m5	Firmicutes unclassified	0.00834543
596	m5	Clostridium	0.00698028
597	m5	Oscillibacter	0.00845487
598	m5	Enterococcus	7.55324e-05
599	m5	Ruminococcaceae unclassified	0.00716169
600	m5	Akkermansia	0.00310922
601	m6	Blautia	0.0301979
602	m6	Escherichia	0.00409352
603	m6	Alistipes	0.0727263
604	m6	Ruminococcus	0.0571423
605	m6	Faecalibacterium	0.0875655
606	m6	Streptococcus	0.0091852
607	m6	Lachnospiraceae unclassified	0.0161224
608	m6	Roseburia	0.0541429
609	m6	Dorea	0.0241065
610	m6	Coprococcus	0.0334493
611	m6	Fusicatenibacter	0.0336339
612	m6	Anaerostipes	0.020291
613	m6	Firmicutes unclassified	0.0149601
614	m6	Clostridium	0.00913604
615	m6	Oscillibacter	0.0146314
616	m6	Enterococcus	0.000571639
617	m6	Ruminococcaceae unclassified	0.008762
618	m6	Veillonella	0.00265199
619	m6	Klebsiella	0.00047748
620	m6	Barnesiella	0.0209636
621	m6	Parabacteroides	0.0338896
622	m6	Staphylococcus	3.76514e-05
623	m6	Butyrivibrio	0.000559846
624	m6	Akkermansia	0.00605151
625	m6	Collinsella	0.01995
626	m6	Eubacterium	0.0618406
627	m6	Prevotella	0.00250635
628	m6	Bacteroides	0.301598
629	m6	Bifidobacterium	0.0434712
630	m6	Lachnospira	0.0152845
631	m7	Bifidobacterium	0.0271847
632	m7	Collinsella	0.0272158
633	m7	Eubacterium	0.055319
634	m7	Ruminococcus	0.038377
635	m7	Blautia	0.0325185
636	m7	Escherichia	0.00501112
637	m7	Alistipes	0.0437328
638	m7	Prevotella	0.23113
639	m7	Bacteroides	0.135252
640	m7	Coprococcus	0.0323919
641	m7	Fusicatenibacter	0.0223951
642	m7	Anaerostipes	0.0188515
643	m7	Firmicutes unclassified	0.0198123
644	m7	Clostridium	0.00864571
645	m7	Oscillibacter	0.0184263
646	m7	Enterococcus	0.000731338
647	m7	Ruminococcaceae unclassified	0.0122222
648	m7	Veillonella	0.00276624
649	m7	Klebsiella	0.00108701
650	m7	Barnesiella	0.0136825
651	m7	Lachnospira	0.00821947
652	m7	Staphylococcus	3.78733e-06
653	m7	Butyrivibrio	0.00168961
654	m7	Akkermansia	0.00625936
655	m7	Streptococcus	0.0107679
656	m7	Lachnospiraceae unclassified	0.0289682
657	m7	Roseburia	0.0469391
658	m7	Faecalibacterium	0.0865158
659	m7	Parabacteroides	0.0323832
660	m7	Dorea	0.0315012
661	m8	Prevotella	0.00673803
662	m8	Bacteroides	0.0596212
663	m8	Eubacterium	0.0621642
664	m8	Ruminococcus	0.128101
665	m8	Bifidobacterium	0.157186
666	m8	Collinsella	0.0736127
667	m8	Lachnospiraceae unclassified	0.0241295
668	m8	Parabacteroides	0.0163732
669	m8	Dorea	0.0484888
670	m8	Coprococcus	0.0491891
671	m8	Fusicatenibacter	0.0381665
672	m8	Anaerostipes	0.0286951
673	m8	Firmicutes unclassified	0.0163081
674	m8	Blautia	0.0543386
675	m8	Escherichia	0.00422989
676	m8	Alistipes	0.0319275
677	m8	Roseburia	0.0474704
678	m8	Faecalibacterium	0.0780179
679	m8	Streptococcus	0.0152641
680	m8	Lachnospira	0.00602775
681	m8	Staphylococcus	0.000137563
682	m8	Butyrivibrio	0.00155409
683	m8	Akkermansia	0.00895943
684	m8	Clostridium	0.00805115
685	m8	Oscillibacter	0.01285
686	m8	Enterococcus	0.000570482
687	m8	Ruminococcaceae unclassified	0.0106116
688	m8	Veillonella	0.00130297
689	m8	Klebsiella	0.000127757
690	m8	Barnesiella	0.00978544
691	m9	Collinsella	0.0212551
692	m9	Prevotella	0.00536883
693	m9	Bacteroides	0.114966
694	m9	Bifidobacterium	0.0272934
695	m9	Streptococcus	0.0220977
696	m9	Lachnospiraceae unclassified	0.0722654
697	m9	Parabacteroides	0.0247998
698	m9	Dorea	0.0434861
699	m9	Coprococcus	0.0432896
700	m9	Fusicatenibacter	0.0394703
701	m9	Eubacterium	0.0896018
702	m9	Ruminococcus	0.0901685
703	m9	Blautia	0.050106
704	m9	Escherichia	0.00693823
705	m9	Alistipes	0.0359173
706	m9	Roseburia	0.0770604
707	m9	Faecalibacterium	0.0949572
708	m9	Klebsiella	0.00120023
709	m9	Barnesiella	0.0100114
710	m9	Lachnospira	0.0103034
711	m9	Staphylococcus	0.000300326
712	m9	Butyrivibrio	0.00150591
713	m9	Akkermansia	0.00843294
714	m9	Anaerostipes	0.037435
715	m9	Firmicutes unclassified	0.0210321
716	m9	Clostridium	0.0151914
717	m9	Oscillibacter	0.0148738
718	m9	Enterococcus	0.00148824
719	m9	Ruminococcaceae unclassified	0.0148056
720	m9	Veillonella	0.00437828

## Sheet: Figure 2
	sample_name	CMD_DMM_partition_id	shannon	PHATE1	PHATE2	Prevotella_Bacteroides_ratio	Bifidobacterium_Bacteroides_ratio	anaero_score	branch	GMHI
1	a00820d6-7ae6-11e9-a106-68b59976a384	m1	2.91619	0.00133649	0.00115037	2.07199e-07	0.251502	-0.171299	Clostridiales	0.649638
2	A01_02_1FE	m15	2.55867	-0.0126918	-0.00606468	35.4035	6.72614	-0.502768	Clostridiales	-1.77237
3	A02_01_1FE	m15	2.69883	-0.0144958	-0.00218545	423.378	3.53379	-0.0756141	Clostridiales	-3.09508
4	a020c00a-7ae6-11e9-a106-68b59976a384	m19	1.69307	-0.0119309	0.0153767	1	1	0.334295	AeroAnaerobic	-0.344104
5	A03_01_1FE	m15	2.06427	-0.0183946	-0.0151443	2854743	469808	-1.15149	Clostridiales	3.37824
6	a03a0c0e-7ae6-11e9-a106-68b59976a384	m19	1.51805	-0.0112024	0.0137564	1	1	-0.104567	AeroAnaerobic	-0.867857
7	A04_01_1FE	m15	2.63254	-0.0186598	-0.0102067	174.911	0.453873	-0.535113	Clostridiales	-2.94419
8	A04_04_1FE	m4	2.80494	-0.0185668	-0.0166676	31.8767	5.75726e-07	-1.16261	Prevotella	-3.02314
9	a053077c-7ae6-11e9-a106-68b59976a384	m11	2.63825	-0.00905725	0.00449103	2.9666e-07	0.239418	-0.11753	Clostridiales	0.212457
10	a06eb03a-7ae6-11e9-a106-68b59976a384	m19	1.42245	-0.0127955	0.0187383	1	1	1.58653	AeroAnaerobic	-1.63473
11	A07_01_1FE	m10	2.95458	-0.00253338	-0.00563405	8.69955	0.00463134	-2.06879	Clostridiales	-0.815337
12	A08_01_1FE	m10	3.03191	-0.00643215	-0.0015479	4.26021	1.03258e-06	-0.481077	Clostridiales	-1.58952
13	a087bc56-7ae6-11e9-a106-68b59976a384	m19	1.83778	-0.0136042	0.0189034	1	249	0.648537	AeroAnaerobic	-0.812592
14	A09_01_1FE	m15	2.06805	-0.0143833	0.00367281	22.564	0.00219787	0.171877	Clostridiales	-2.61229
15	A09_02_1FE	m15	1.48156	-0.0201084	0.0141652	129.285	780.495	0.685339	Clostridiales	0.0991569
16	a0a9fbea-7ae6-11e9-a106-68b59976a384	m19	1.9562	-0.013182	0.0140143	1	1989	0.162548	AeroAnaerobic	-2.23676
17	a0c3921c-7ae6-11e9-a106-68b59976a384	m22	0.750024	0.00111	0.0344823	2.72526e-06	31.1552	-1.13932	AeroAnaerobic	-0.324059
18	a0dd2164-7ae6-11e9-a106-68b59976a384	m1	3.2311	0.00292515	-0.00651025	2.87965e-07	0.340227	-3.2266	Clostridiales	0.087753
19	a0f8ee08-7ae6-11e9-a106-68b59976a384	m19	1.95935	-0.0159916	0.0128902	1	1	-0.466617	AeroAnaerobic	0
20	A10_01_1FE	m16	2.37802	-0.020849	-0.0164386	319.728	1.21999e-05	-1.47105	Prevotella	-0.586218
21	A10_02_1FE	m12	3.19208	-0.0103046	-0.011571	67.148	1.22698e-05	-1.71649	Prevotella	0
22	A11_01_1FE	m18	2.40526	-0.00591275	-0.00210377	1961718	3735468	-0.757039	Clostridiales	-4.25335
23	a111c0d6-7ae6-11e9-a106-68b59976a384	m19	1.2999	-0.0218825	0.0185645	1	1	3.96581	AeroAnaerobic	0
24	a12ace82-7ae6-11e9-a106-68b59976a384	m19	1.37195	-0.0181664	0.0172957	1	1429	3.16331	AeroAnaerobic	0.817908
25	A13_01_1FE	m15	2.9543	-0.00830332	-0.00686367	156.061	142.913	-0.966616	Clostridiales	-0.220186
26	A13_03_1FE	m15	2.18886	-0.0145545	-0.0011866	733.114	68.3351	0.0944823	Clostridiales	2.08664
27	A14_01_1FE	m15	1.95969	-0.0133586	0.00471737	224.568	0.542814	0.00394389	Clostridiales	-0.72315
28	a1443a66-7ae6-11e9-a106-68b59976a384	m18	2.44982	-0.0043237	-2.8633e-05	0.00276061	4.39995	-1.24347	Clostridiales	0.441109
29	A15_02_1FE	m18	1.39487	0.00190056	-0.00652833	0.000792899	6.11239e-08	-1.45821	Clostridiales	0
30	a15c9156-7ae6-11e9-a106-68b59976a384	m22	1.9768	0.000645401	0.0236122	3.68932e-07	4.22686	-1.0788	AeroAnaerobic	3.88593
31	a1763c0a-7ae6-11e9-a106-68b59976a384	m1	3.22547	0.00103865	0.00253895	0.034344	1.20807	-1.26739	Clostridiales	1.05538
32	A19_01_1FE	m15	2.10277	-0.0149656	0.00529881	44.7954	2.80662e-05	0.524693	Clostridiales	-3.01019
33	A19_03_1FE	m15	2.06823	-0.0146888	-0.00213767	2952011	154533	-0.00520839	Clostridiales	-1.74749
34	a190941a-7ae6-11e9-a106-68b59976a384	m22	1.93685	0.000149595	0.0266714	4.52804e-07	6.79915	-1.31991	AeroAnaerobic	3.4261
35	a1a9a400-7ae6-11e9-a106-68b59976a384	m22	1.64521	0.00106748	0.0332764	1.55726e-06	29.4714	-1.56229	AeroAnaerobic	1.69765
36	a1c26fbc-7ae6-11e9-a106-68b59976a384	m11	3.03437	0.00198551	-0.00105234	0.00256169	0.649664	-1.45578	Clostridiales	0.144892
37	a1dbd178-7ae6-11e9-a106-68b59976a384	m22	1.17173	0.00433733	0.0373224	1.72236e-05	339.533	-2.34492	AeroAnaerobic	3.9252
38	a1f32a08-7ae6-11e9-a106-68b59976a384	m22	1.81495	-0.00163675	0.0253015	69.4658	414.222	-1.72721	AeroAnaerobic	2.82776
39	A20_01_1FE	m15	1.78292	-0.0152941	0.00493836	2533.94	70.8889	0.441702	Clostridiales	0.397465
40	A20_03_1FE	m15	1.77996	-0.0152032	-0.00299333	349.641	3.6465	-0.093029	Clostridiales	1.20082
41	a20d2b88-7ae6-11e9-a106-68b59976a384	m22	2.04302	0.000151861	0.0233356	0.40456	5.05094	-1.3928	AeroAnaerobic	0.258269
42	A22_01_1FE	m15	2.59964	-0.00526771	-0.007585	255.227	10.3063	-0.824426	Clostridiales	-0.72383
43	a22605c2-7ae6-11e9-a106-68b59976a384	m2	2.145	0.013275	-0.00494676	0.000358775	0.033802	-1.23627	Bacteroides	0.112127
44	A23_01_1FE	m15	3.03212	-0.00393119	-0.00204638	1661969	7498	-0.846921	Clostridiales	-0.702984
45	a23f5bd0-7ae6-11e9-a106-68b59976a384	m22	1.42578	0.00151601	0.0346893	2.16691e-06	33.3651	-1.31873	AeroAnaerobic	-0.270929
46	A24_02_1FE	m15	2.68335	-0.00872761	0.00333569	264.225	89.9725	-0.0525365	Clostridiales	0.434142
47	A24_04_1FE	m15	2.19246	-0.00695948	-0.00962624	7.06795	0.995719	-1.7297	Clostridiales	2.27743
48	A25_01_1FE	m15	2.47752	-0.0115696	-0.0121858	233.981	3.04794e-05	-1.86212	Clostridiales	-1.26688
49	a25d3ede-7ae6-11e9-a106-68b59976a384	m19	0.602759	-0.0124198	0.0215084	1	1	3.85333	AeroAnaerobic	0
50	A27_02_1FE	m9	3.45343	-0.00603552	-0.00252778	0.474739	0.13829	-1.12602	Clostridiales	-2.71648
51	a276761a-7ae6-11e9-a106-68b59976a384	m20	1.38379	0.027806	0.0099261	8.35295e-08	0.00315984	-3.17648	Bacteroides	-1.93532
52	A28_02_1FE	m15	3.05469	-0.00358848	0.00128618	12.5249	40.3231	-0.505686	Clostridiales	0.759196
53	a28eab04-7ae6-11e9-a106-68b59976a384	m18	2.65793	-0.00346962	0.000810197	3.24841e-07	1.55249	-1.75924	Clostridiales	-3.1558
54	A29_01_1FE	m14	3.08812	-0.00748614	-0.00764212	7.29158	0.864166	-1.47469	Prevotella	-2.64389
55	a2a7a01e-7ae6-11e9-a106-68b59976a384	m22	1.98637	0.00343138	0.0110545	1.25902e-07	1.01588	-1.00106	AeroAnaerobic	-2.00285
56	a2c0477c-7ae6-11e9-a106-68b59976a384	m22	1.49445	0.000615943	0.0217286	2.63961e-07	3.51548	-0.816939	AeroAnaerobic	-2.6597
57	a2d69c2a-7ae6-11e9-a106-68b59976a384	m22	2.04685	0.00248173	0.01108	1.6934e-07	1.58973	-1.25126	AeroAnaerobic	-2.37695
58	a2e8c42c-7ae6-11e9-a106-68b59976a384	m19	0.909442	-0.0122788	0.0195241	1	1	0.920819	AeroAnaerobic	0
59	a2f5019c-7ae6-11e9-a106-68b59976a384	m19	1.50346	-0.0109139	0.0119442	1	318	-0.044019	AeroAnaerobic	-3.38621
60	a30d5b48-7ae6-11e9-a106-68b59976a384	m24	2.12451	-0.0018385	0.0148281	1859208	7393901	-1.42005	Bifidobacterium	-0.386287
61	a31ab16c-7ae6-11e9-a106-68b59976a384	m19	0.771472	-0.0205256	0.0240832	1	1	3.97644	AeroAnaerobic	-1.45225
62	A32_01_1FE	m10	3.04506	-0.00835095	-0.00966805	58.8122	0.0663628	-0.906633	Clostridiales	-2.09126
63	a3280290-7ae6-11e9-a106-68b59976a384	m18	1.61756	-0.0234418	-0.0165771	8697.21	812.044	-1.78935	Clostridiales	0.0808365
64	a337024a-7ae6-11e9-a106-68b59976a384	m22	1.3002	0.00116985	0.015046	2.70268e-07	1.72758	-0.539204	AeroAnaerobic	-3.35539
65	A34_01_1FE	m15	2.39859	-0.0116386	-0.0122773	529.659	0.0593398	-1.01902	Clostridiales	-0.917023
66	A34_02_1FE	m15	2.76641	-0.0043185	-0.00196478	1377170	1	-0.975784	Clostridiales	-1.57865
67	a3488c54-7ae6-11e9-a106-68b59976a384	m19	0.496925	0.00124678	0.0347515	1.99208e-06	23.6315	-1.18366	AeroAnaerobic	-2.83195
68	A35_01_1FE	m4	2.27477	-0.0227747	-0.0173867	99.4811	1.48613	-1.64846	Prevotella	1.35646
69	a35829ca-7ae6-11e9-a106-68b59976a384	m22	1.18613	0.00452958	0.0156648	1.50832e-07	1.41373	-1.83175	AeroAnaerobic	-3.57115
70	A36_01_1FE	m15	2.98301	-0.00984852	-0.00629716	366.233	4.87609	-0.184327	Clostridiales	-2.20508
71	A36_02_1FE	m4	2.4853	-0.0152394	-0.0137883	766.852	51.5445	-1.08735	Prevotella	0.995892
72	a367ac1a-7ae6-11e9-a106-68b59976a384	m19	1.28407	-0.0194429	0.0232529	1	1	1.40826	AeroAnaerobic	-3.59166
73	a3774a30-7ae6-11e9-a106-68b59976a384	m22	2.36328	0.0138525	0.00105548	9.22711e-08	0.152285	-0.584246	AeroAnaerobic	-3.85863
74	a3870ed4-7ae6-11e9-a106-68b59976a384	m2	2.58109	-0.0002668	-0.00191364	1.64423e-07	0.969295	-1.78555	Bacteroides	-3.39534
75	A39_01_1FE	m15	3.00165	-0.00392833	-0.00204921	5183224	1	-0.615983	Clostridiales	-2.35443
76	A39_02_1FE	m15	2.24024	0.0123666	-0.0074217	0.164894	0.0167933	-1.08427	Clostridiales	1.58112
77	A39_04_1FE	m18	0.79677	-0.0228468	0.0109958	2238.03	4029.23	0.836172	Clostridiales	2.47672
78	a3962e0a-7ae6-11e9-a106-68b59976a384	m22	0.488679	0.00115832	0.0340131	1.26376e-06	18.0546	-1.31877	AeroAnaerobic	-0.346683
79	a3a34888-7ae6-11e9-a106-68b59976a384	m22	1.03497	0.000439886	0.0269417	5.57143e-07	7.92741	-0.765241	AeroAnaerobic	-2.15918
80	a3b22506-7ae6-11e9-a106-68b59976a384	m22	1.62087	0.000180363	0.0172077	3.21972e-07	3.55142	-0.691537	AeroAnaerobic	-3.42275
81	a3c1646c-7ae6-11e9-a106-68b59976a384	m19	1.49837	-0.00277104	0.0196398	0.000996016	10117.5	-0.0690865	AeroAnaerobic	0.820133
82	a3cefe92-7ae6-11e9-a106-68b59976a384	m22	1.32862	-0.00263812	0.0193698	9.07154e-07	8.95766	-0.18996	AeroAnaerobic	0.842033
83	a3dccc0c-7ae6-11e9-a106-68b59976a384	m22	1.01361	0.0017318	0.0349075	1.18732e-05	194.936	-1.32459	AeroAnaerobic	1.86421
84	a3ec0f82-7ae6-11e9-a106-68b59976a384	m22	2.15349	0.0138274	0.00233874	1.14803e-07	0.165415	-0.544272	AeroAnaerobic	-2.25118
85	a3fdb96c-7ae6-11e9-a106-68b59976a384	m6	3.34642	0.00306611	-0.00627025	1.82774e-07	0.0802827	-2.31855	Clostridiales	0.135857
86	A40_02_1FE	m15	2.50419	3.02962e-05	-0.0196128	1854211	1	-0.625885	Clostridiales	0
87	a40c51c0-7ae6-11e9-a106-68b59976a384	m22	0.959288	-0.000398795	0.0267635	1.22896e-06	18.7428	-0.736239	AeroAnaerobic	-2.06007
88	A41_01_1FE	m15	2.55264	-0.00807197	-0.00057224	2.45993	0.033215	-0.0903322	Clostridiales	-1.41566
89	a41b9b08-7ae6-11e9-a106-68b59976a384	m22	0.994669	9.42986e-05	0.0278905	0.000385215	14.2243	-1.21894	AeroAnaerobic	-1.84328
90	A42_02_1FE	m15	2.18577	-0.00747604	0.00538905	314.999	1156.33	-2.22399	Clostridiales	3.1975
91	a42b195c-7ae6-11e9-a106-68b59976a384	m22	1.34503	-0.00133539	0.0224434	3.27378e-06	39.4808	-0.880657	AeroAnaerobic	-3.00505
92	A43_02_1FE	m12	2.16706	-0.0186387	-0.0162881	89.6557	1.01337e-05	-0.865177	Prevotella	0
93	a43bdb84-7ae6-11e9-a106-68b59976a384	m19	1.14546	-0.0263159	0.0212524	1	1	3.99765	AeroAnaerobic	-3.03164
94	A44_01_1FE	m15	2.67096	-0.00278437	0.00315087	2388844	5556576	-0.358884	Clostridiales	-3.42013
95	a449c12c-7ae6-11e9-a106-68b59976a384	m19	1.66629	-0.0191353	0.0227117	1	1794969	0.922005	AeroAnaerobic	-3.91476
96	A45_02_1FE	m4	2.45123	-0.0228068	-0.0174616	420.079	4.86098e-05	-1.84081	Prevotella	-0.565896
97	a4590876-7ae6-11e9-a106-68b59976a384	m19	1.90989	-0.0046172	0.0188546	1	6988849	0.194261	AeroAnaerobic	-3.98984
98	A46_01_1FE	m4	2.78437	-0.0142838	-0.015339	23.5651	0.0825199	-1.66894	Prevotella	-3.25612
99	A46_02_1FE	m15	3.13027	-0.00233857	-0.00426852	4.44936	1.11478e-05	-0.732184	Clostridiales	-1.24527
100	a4684e26-7ae6-11e9-a106-68b59976a384	m24	2.21896	0.000378162	0.0190403	0.00242808	4.94958	-1.51388	Bifidobacterium	0.696827
101	A47_01_1FE	m15	2.32386	-0.0141006	6.69879e-06	37.9067	0.0872218	0.064906	Clostridiales	0.470769
102	A47_02_1FE	m15	0.896925	-0.0221449	0.0105126	56.322	50.8365	1.07089	Clostridiales	1.81094
103	a47793b8-7ae6-11e9-a106-68b59976a384	m22	2.06845	-0.000541583	0.0235071	1.30946e-06	11.3645	-1.09872	AeroAnaerobic	3.11887
104	A48_01_1FE	m15	3.03536	-0.00944397	-0.0100358	1817651	1	-0.480026	Clostridiales	-0.972431
105	A48_05_1FE	m15	1.06379	-0.0211171	0.00974486	15.4512	2.28885e-05	0.957537	Clostridiales	0
106	a48719f0-7ae6-11e9-a106-68b59976a384	m22	1.65704	-0.00851061	0.0126544	1.68194e-05	73.66	0.251192	AeroAnaerobic	2.34861
107	A49_01_1FE	m4	1.97352	-0.0187286	-0.0162341	16631.2	105.113	-2.39546	Prevotella	1.4304
108	a496ac6c-7ae6-11e9-a106-68b59976a384	m22	1.61922	-0.00155717	0.0258592	3.0939e-06	31.0288	-0.587282	AeroAnaerobic	3.36439
109	a4a5f50a-7ae6-11e9-a106-68b59976a384	m20	2.89651	0.00684319	0.0044008	2.25604e-05	0.620002	-2.08949	Bacteroides	0.470423
110	a4b551a8-7ae6-11e9-a106-68b59976a384	m22	1.66024	0.000944558	0.0328318	3.34847e-06	34.4779	-1.33101	AeroAnaerobic	1.02669
111	a4c5567a-7ae6-11e9-a106-68b59976a384	m19	0.57797	0.00352666	0.0369656	1	11978310	-1.70819	AeroAnaerobic	-1.41068
112	a4d74a7e-7ae6-11e9-a106-68b59976a384	m22	1.28912	-0.00121495	0.0282553	1	10326149	-0.635167	AeroAnaerobic	0.17941
113	a4e5fb50-7ae6-11e9-a106-68b59976a384	m2	2.52424	0.00208337	-0.006378	1.69819e-07	0.134761	-0.824895	Bacteroides	-0.365108
114	a4f45e02-7ae6-11e9-a106-68b59976a384	m19	0.841395	-0.000229826	0.030821	1	11385029	-0.955195	AeroAnaerobic	0
115	a504a8ac-7ae6-11e9-a106-68b59976a384	m19	0.818337	-0.00100963	0.0258593	1	10021990	-0.914313	AeroAnaerobic	0
116	a512f01a-7ae6-11e9-a106-68b59976a384	m19	1.24737	-0.00259888	0.0193895	1	7093912	-0.143921	AeroAnaerobic	0
117	a51ffb70-7ae6-11e9-a106-68b59976a384	m18	2.68977	-0.00493171	0.0104689	0.000187688	648.52	-0.26578	Clostridiales	-3.83927
118	a52f3978-7ae6-11e9-a106-68b59976a384	m20	2.50353	0.0248719	0.00182596	6.11219e-08	0.00402329	-1.52517	Bacteroides	-2.86698
119	A53_01_1FE	m15	2.87403	-0.00248516	-0.00473318	505.717	0.10378	-0.858193	Clostridiales	-1.41476
120	a53eb510-7ae6-11e9-a106-68b59976a384	m19	1.61262	-0.00759786	0.0148938	1	7822005	0.122685	AeroAnaerobic	-3.05065
121	A54_02_1FE	m15	2.60515	-0.00872728	-0.00112312	274.716	5.86582	-0.139489	Clostridiales	-1.24073
122	a54e6c26-7ae6-11e9-a106-68b59976a384	m19	1.58093	-0.00739359	0.0148004	1	7364021	0.263185	AeroAnaerobic	-3.06578
123	A55_01_1FE	m2	2.15152	0.0227816	-0.000969824	5.53842e-05	0.0014303	-2.48802	Bacteroides	-1.64866
124	A55_02_1FE	m15	2.87412	-0.00305261	0.00360893	0.775578	9.82972	-0.408729	Clostridiales	-3.43585
125	a55dea66-7ae6-11e9-a106-68b59976a384	m19	1.25789	-0.00172829	0.025272	0.00137552	19302.4	-0.504751	AeroAnaerobic	-2.94999
126	A56_01_1FE	m15	3.00578	-0.00569042	-0.00723107	73.814	9.5429e-06	-1.3164	Clostridiales	-1.47692
127	a56dbb12-7ae6-11e9-a106-68b59976a384	m17	2.54281	-0.0119381	-0.014735	2.70759	0.658727	-2.08157	Prevotella	0.493893
128	a57d525c-7ae6-11e9-a106-68b59976a384	m22	1.272	-0.000932604	0.025984	2.76708	740.303	-0.548527	AeroAnaerobic	3.19697
129	A58_01_1FE	m2	2.1665	0.00337242	-0.0103096	0.0560148	1.57385e-07	-3.38211	Bacteroides	-1.67407
130	A58_03_1FE	m18	1.80004	-0.00630782	0.00179302	10.7098	38.9791	-2.15987	Clostridiales	-2.26502
131	a58eaef8-7ae6-11e9-a106-68b59976a384	m22	1.58392	-0.00109556	0.0249467	2.2242e-06	29.1064	-0.602987	AeroAnaerobic	1.23195
132	A59_01_1FE	m15	2.38894	-0.0067374	-0.00726933	53.804	2.86468e-06	-1.19693	Clostridiales	-2.39037
133	a5ac3dd8-7ae6-11e9-a106-68b59976a384	m22	1.70954	-0.000233643	0.0275485	0.0320673	10.6318	-1.19207	AeroAnaerobic	0.866946
134	a5c1d562-7ae6-11e9-a106-68b59976a384	m18	2.19022	-0.0128346	-0.0140956	2.76361	0.964237	-1.43383	Clostridiales	-3.42267
135	a5d5881e-7ae6-11e9-a106-68b59976a384	m19	0.624704	-0.020312	0.0137888	1	1264	3.69897	AeroAnaerobic	0
136	a5e48206-7ae6-11e9-a106-68b59976a384	m19	0.873779	-0.0189411	0.0103981	1	1	4.00004	AeroAnaerobic	0
137	a5f3165e-7ae6-11e9-a106-68b59976a384	m22	0.996415	0.00324263	0.0367466	4.71898e-05	588.891	-1.9193	AeroAnaerobic	2.37706
138	a6025e48-7ae6-11e9-a106-68b59976a384	m18	2.17793	-0.00412468	0.00628734	1	7227482	-1.71729	Clostridiales	-3.1381
139	a6113454-7ae6-11e9-a106-68b59976a384	m19	0.720419	-0.000759113	0.0299254	1	12393581	-0.897343	AeroAnaerobic	2.48669
140	A62_01_1FE	m15	2.02665	-0.00705004	0.00288447	52.1816	1.64628e-05	0.0487493	Clostridiales	-1.64025
141	A62_03_1FE	m15	1.09258	-0.0215579	0.0100671	4926.16	682.529	0.90053	Clostridiales	-0.681721
142	a622098c-7ae6-11e9-a106-68b59976a384	m6	3.64211	0.00214809	-0.00530045	0.00033886	0.390561	-1.85386	Clostridiales	0.74096
143	a63dc97e-7ae6-11e9-a106-68b59976a384	m19	1.60354	-0.0134035	0.0176111	1	1	0.525532	AeroAnaerobic	-1.85029
144	a65aa5bc-7ae6-11e9-a106-68b59976a384	m22	2.84582	0.0026798	0.0102465	0.265729	1.44648	-0.675542	AeroAnaerobic	-3.754
145	A66_02_1FE	m15	1.68669	-0.0164905	0.00578895	759.219	261.122	0.435072	Clostridiales	0.494805
146	a669dbd6-7ae6-11e9-a106-68b59976a384	m22	1.31781	-3.72046e-05	0.0290449	1.23214e-06	15.058	-0.904357	AeroAnaerobic	3.11545
147	A67_01_1FE	m10	2.94925	-0.00100226	-0.00525845	0.693464	1.69642e-06	-1.80473	Clostridiales	-3.04758
148	a678029c-7ae6-11e9-a106-68b59976a384	m19	1.30006	-0.000220833	0.0293358	7.16317e-06	96.2961	-0.784672	AeroAnaerobic	2.98418
149	A68_01_1FE	m15	1.88441	-0.016872	0.0104628	100.271	1.16136	1.09657	Clostridiales	-1.41554
150	a687e3a6-7ae6-11e9-a106-68b59976a384	m22	1.99517	-0.000487905	0.0232597	9.53406e-07	9.76589	-1.79535	AeroAnaerobic	1.29391
151	A69_01_1FE	m15	2.83931	-0.00220519	-0.0047682	2.57303	6.96896e-07	-0.722487	Clostridiales	-3.50007
152	A69_02_1FE	m15	2.32336	-0.0087926	-0.00165055	71.6342	0.789463	-0.138867	Clostridiales	-0.932794
153	a6ae586a-7ae6-11e9-a106-68b59976a384	m2	3.35602	0.00108056	-0.00472678	0.0121499	0.645116	-0.711879	Bacteroides	-1.51898
154	a6cb2026-7ae6-11e9-a106-68b59976a384	m18	2.38417	0.000707741	0.0137665	2.08885e-07	1.80008	-1.42179	Clostridiales	-3.08167
155	a6e2c08c-7ae6-11e9-a106-68b59976a384	m19	1.44468	-0.0152491	0.0167018	1	1	1.53661	AeroAnaerobic	-3.76792
156	a6f00602-7ae6-11e9-a106-68b59976a384	m22	2.16149	-0.00166507	0.0181417	1.0992e-06	8.08349	-1.03422	AeroAnaerobic	0.400661
157	a6fa0e40-7ae6-11e9-a106-68b59976a384	m22	1.65969	2.29024e-05	0.0237639	9.23668e-07	7.8157	-1.7115	AeroAnaerobic	1.67588
158	A70_01_1FE	m4	2.71073	-0.0161501	-0.0124396	35.7379	0.518954	-0.784285	Prevotella	0.638066
159	A70_03_1FE	m10	2.7758	-0.0142973	-0.0153133	13.8781	0.0207796	-2.35643	Clostridiales	0
160	a7060330-7ae6-11e9-a106-68b59976a384	m19	0.991952	0.00161338	0.035043	1	11759979	-1.10799	AeroAnaerobic	1.33121
161	a712aed2-7ae6-11e9-a106-68b59976a384	m22	1.36311	-0.00156468	0.0153188	4.04419e-07	4.2614	-1.24771	AeroAnaerobic	-3.50895
162	a71fd166-7ae6-11e9-a106-68b59976a384	m19	0.848644	-0.0229535	0.0117197	0.000596303	0.000596303	3.68097	AeroAnaerobic	-2.1881
163	A72_01_1FE	m10	2.66271	-0.0109244	-0.0129911	10.4024	1.775e-06	-1.86923	Clostridiales	0
164	A72_02_1FE	m4	2.78738	-0.018615	-0.0167327	118.861	7.0795e-06	-1.15217	Prevotella	-2.44765
165	a72d3c0c-7ae6-11e9-a106-68b59976a384	m22	0.780731	-0.0159453	0.00775347	1.88389e-07	0.0221043	0.417754	AeroAnaerobic	-2.34222
166	A73_01_1FE	m10	3.17973	-0.00689236	-0.00718389	31.5344	6.73923e-06	-1.02726	Clostridiales	0
167	A73_02_1FE	m15	1.57604	-0.0208639	0.0246724	184.207	0.597035	0.82654	Clostridiales	-3.70484
168	a73be554-7ae6-11e9-a106-68b59976a384	m18	2.70249	0.00186264	0.00571466	1.47085e-07	1.02633	-1.62966	Clostridiales	0.298122
169	a7498470-7ae6-11e9-a106-68b59976a384	m19	1.75739	-0.0144742	0.0133693	1	1	1.42336	AeroAnaerobic	-2.40144
170	A75_02_1FE	m10	2.92036	-0.0105865	-0.0113211	233.515	0.423421	-2.32863	Clostridiales	-1.25321
171	a759ac38-7ae6-11e9-a106-68b59976a384	m19	0.793677	-0.0231288	0.0116248	1	2435	1.33799	AeroAnaerobic	-1.85939
172	a76bf442-7ae6-11e9-a106-68b59976a384	m19	0.0106347	-0.0317327	0.01782	1	1	3.99983	AeroAnaerobic	0
173	a77f1ba8-7ae6-11e9-a106-68b59976a384	m6	3.52739	-0.000354583	-0.00411902	5.39462e-07	0.275979	-1.05276	Clostridiales	2.31759
174	A79_02_1FE	m15	2.70793	-0.00356961	-0.00373048	23.8927	13.3528	-1.43638	Clostridiales	1.6513
175	a7911d3a-7ae6-11e9-a106-68b59976a384	m2	2.52016	0.00630929	-0.00710204	1.34123e-07	0.144355	-2.18171	Bacteroides	-3.30997
176	a7a491a8-7ae6-11e9-a106-68b59976a384	m22	1.85188	-0.00237545	0.0150364	2.53284e-07	2.57606	-0.157993	AeroAnaerobic	-2.92795
177	a7b815fc-7ae6-11e9-a106-68b59976a384	m22	0.986779	-0.00115282	0.0247625	1.69778e-06	16.5195	-0.546708	AeroAnaerobic	-2.75963
178	a7d166a6-7ae6-11e9-a106-68b59976a384	m19	1.0977	-0.000422654	0.0250781	1.93428e-06	17.7703	-0.477706	AeroAnaerobic	-2.72167
179	a7e4e01e-7ae6-11e9-a106-68b59976a384	m18	2.25914	0.0173861	-3.49499e-05	7.09859e-08	0.106741	-0.842271	Clostridiales	-3.24025
180	a7f8d452-7ae6-11e9-a106-68b59976a384	m22	1.52598	-0.0149745	0.00768646	5.51483e-07	5.51483e-07	0.623477	AeroAnaerobic	-2.28009
181	a80ccb06-7ae6-11e9-a106-68b59976a384	m22	1.34002	0.000740016	-0.00267995	4.18394e-07	4.18394e-07	-0.283905	AeroAnaerobic	-1.71407
182	A81_01_1FE	m10	3.4425	-0.00730744	-0.00847578	15.6352	1.97695e-06	-2.06506	Clostridiales	-2.91804
183	A81_03_1FE	m10	3.0887	-0.0108616	-0.0118364	15.9603	1.07768e-06	-1.68439	Clostridiales	-1.04629
184	a81ed1de-7ae6-11e9-a106-68b59976a384	m22	1.06992	0.00851228	0.00968727	5.10643e-07	5.10643e-07	-0.377371	AeroAnaerobic	-1.53118
185	A82_02_1FE	m15	2.42136	-0.0045037	-0.000756877	76370	30775	-0.400394	Clostridiales	0
186	A83_02_1FE	m15	2.69334	-0.00370752	0.00495294	17.8208	546.991	-0.513125	Clostridiales	-2.36234
187	a831a138-7ae6-11e9-a106-68b59976a384	m19	1.7614	-0.0141715	0.0140318	1	1	1.97878	AeroAnaerobic	-3.79357
188	a8451088-7ae6-11e9-a106-68b59976a384	m19	1.2817	-0.00637943	0.0197206	1	5515648	0.195398	AeroAnaerobic	-2.64207
189	A85_01_1FE	m15	2.75579	-0.0101134	-0.0107594	2750.07	338.459	-0.417823	Clostridiales	1.00991
190	a858baa2-7ae6-11e9-a106-68b59976a384	m18	2.57661	-0.00557741	-0.0011943	328291	1658671	-0.76953	Clostridiales	-4.28169
191	a86d4a76-7ae6-11e9-a106-68b59976a384	m19	0.636795	-0.000480781	0.0277585	0.000382392	47.3952	-2.21818	AeroAnaerobic	-2.37719
192	A88_02_1FE	m15	1.65436	-0.0168661	0.00649773	1.18138	0.0303016	0.881357	Clostridiales	-2.23782
193	a880b5f2-7ae6-11e9-a106-68b59976a384	m22	2.12696	0.00269701	0.0182127	0.0078769	1.94931	-1.97372	AeroAnaerobic	-2.98344
194	A89_01_1FE	m10	3.24422	-0.00896722	-0.0104741	16.4332	6.83909e-07	-2.12758	Clostridiales	0
195	A89_02_1FE	m10	2.71845	-0.00728159	-0.00919058	153.923	1.69059e-05	-2.57454	Clostridiales	0
196	a894d000-7ae6-11e9-a106-68b59976a384	m19	1.21667	-0.0037168	0.0183159	1	6821734	0.0441535	AeroAnaerobic	0
197	a8a8c51a-7ae6-11e9-a106-68b59976a384	m20	2.77597	0.00330684	0.0116017	1.7688e-07	1.17935	-0.834684	Bacteroides	-2.64952
198	a8bfc01c-7ae6-11e9-a106-68b59976a384	m19	1.09818	-0.00193142	0.0213141	1	10891543	-0.233798	AeroAnaerobic	0
199	a8d59860-7ae6-11e9-a106-68b59976a384	m20	2.8169	0.0111203	-0.00267943	1.37778e-07	0.125347	-0.70555	Bacteroides	-1.70981
200	a8eaf462-7ae6-11e9-a106-68b59976a384	m19	1.18374	-0.00969456	0.00818032	1	1	0.280909	AeroAnaerobic	0
201	a8fe6a2e-7ae6-11e9-a106-68b59976a384	m22	2.03959	0.0142319	0.00256848	6.45705e-08	0.314308	-1.28336	AeroAnaerobic	-2.34994
202	A90_03_1FE	m10	2.87918	-0.00872957	-0.0099649	4.98178	0.0166315	-2.03907	Clostridiales	-1.41866
203	A90_04_1FE	m15	2.33172	-0.00343202	-0.00546364	44.0983	19.0101	-0.80131	Clostridiales	-0.848842
204	A91_01_1FE	m10	3.20232	-0.00589944	-0.0071728	214.6	4.5498e-05	-1.11282	Clostridiales	0
205	A91_02_1FE	m15	2.50027	-0.0029341	-0.00609879	1.59992	0.00132598	-1.6549	Clostridiales	0
206	a912a39a-7ae6-11e9-a106-68b59976a384	m19	1.45785	-0.00304152	0.0209987	1	13847429	-0.372758	AeroAnaerobic	-3.68243
207	A92_01_1FE	m15	2.7064	-0.00456457	-0.00185298	5064364	28832	-0.65405	Clostridiales	-2.52838
208	a928b086-7ae6-11e9-a106-68b59976a384	m22	0.978678	0.02582	0.0103507	6.32834e-08	0.106942	-1.45274	AeroAnaerobic	-1.95182
209	A93_01_1FE	m15	2.72993	-0.00670189	-0.00461743	178.866	0.454666	-1.27949	Clostridiales	-1.9788
210	a93cf406-7ae6-11e9-a106-68b59976a384	m22	2.67472	0.0105361	0.00365951	1.2161e-07	0.338671	-0.617382	AeroAnaerobic	-3.68198
211	A94_01_1FE	m4	1.76553	-0.0236657	-0.0168721	253.787	0.475222	-1.65978	Prevotella	1.88334
212	A94_02_1FE	m12	3.05698	-0.00850137	-0.0103639	10.4028	6.3481e-07	-2.34651	Prevotella	-1.73564
213	A94_03_1FE	m10	2.34838	-0.0179244	-0.0111234	99.5028	0.41287	-0.736098	Clostridiales	-1.82507
214	A95_01_1FE	m10	2.93818	-0.0077467	-0.00987273	129.127	0.796458	-1.01268	Clostridiales	-2.80716
215	a950c986-7ae6-11e9-a106-68b59976a384	m19	1.82793	-0.0128339	0.0129621	1	1569918	0.0983751	AeroAnaerobic	-3.50572
216	a964b400-7ae6-11e9-a106-68b59976a384	m19	0.554932	-0.0138082	0.0255499	1	1	4.00004	AeroAnaerobic	-2.93399
217	a978aa5a-7ae6-11e9-a106-68b59976a384	m19	0	-0.0165381	0.030242	1	1	4.00004	AeroAnaerobic	0
218	a98d4da2-7ae6-11e9-a106-68b59976a384	m22	0.601908	0.000706864	0.0326363	9.75318e-07	14.9254	-1.12631	AeroAnaerobic	-1.5882
219	a9a0b798-7ae6-11e9-a106-68b59976a384	m18	2.69781	-0.00417341	0.0127889	1.84384e-06	8.23088	-0.389771	Clostridiales	-3.49374
220	a9dcfbc2-7ae6-11e9-a106-68b59976a384	m19	0.195283	-0.016444	0.0299333	1	1	3.99974	AeroAnaerobic	0
221	aa03e93a-7ae6-11e9-a106-68b59976a384	m19	1.06236	-0.010886	0.0123125	1	1	2.67722	AeroAnaerobic	-1.55552
222	aa1684b4-7ae6-11e9-a106-68b59976a384	m19	1.33009	-0.00212025	0.0225548	1	9498929	-0.534216	AeroAnaerobic	1.24009
223	aa396966-7ae6-11e9-a106-68b59976a384	m18	2.29576	-0.00631928	9.75939e-05	785	1331570	-0.508162	Clostridiales	-3.60063
224	aa4ac256-7ae6-11e9-a106-68b59976a384	m19	0.923754	-0.014172	0.0276801	1	1	4	AeroAnaerobic	0
225	aa5efffa-7ae6-11e9-a106-68b59976a384	m11	2.69697	0.0011751	-0.00424033	2.8813e-07	0.341836	-0.805718	Clostridiales	-1.46209
226	aa70304a-7ae6-11e9-a106-68b59976a384	m19	0.323485	0.00211602	0.0354241	1	15613343	-1.52408	AeroAnaerobic	-3.35206
227	aa81d840-7ae6-11e9-a106-68b59976a384	m19	0.605164	0.00077656	0.0326093	1	15013995	-1.24047	AeroAnaerobic	-2.75632
228	aa931bbe-7ae6-11e9-a106-68b59976a384	m19	1.04274	-0.0123005	0.0196978	1	1	3.9952	AeroAnaerobic	-3.3627
229	aaa460c2-7ae6-11e9-a106-68b59976a384	m19	1.68236	-0.00866335	0.0130769	1	5649664	0.425272	AeroAnaerobic	-3.02842
230	aab5edec-7ae6-11e9-a106-68b59976a384	m22	1.9408	0.00531863	0.00628452	1.74001e-07	0.460553	-0.208036	AeroAnaerobic	-3.65402
231	aacaff20-7ae6-11e9-a106-68b59976a384	m19	1.67765	-0.00727078	0.0148061	8.64994e-07	4.17492	0.33072	AeroAnaerobic	-3.54898
232	aadf089e-7ae6-11e9-a106-68b59976a384	m19	1.4073	-0.00209963	0.0243517	1	13889050	-0.444545	AeroAnaerobic	-3.26928
233	aaf6076a-7ae6-11e9-a106-68b59976a384	m22	2.53542	-0.00207915	0.00435359	0.00668184	1.74238	-1.07191	AeroAnaerobic	-4.18109
234	ab099ece-7ae6-11e9-a106-68b59976a384	m19	1.10496	-0.0138751	0.0243742	1	1	0.889167	AeroAnaerobic	-0.138322
235	ab1cf064-7ae6-11e9-a106-68b59976a384	m18	2.30738	-0.0140988	-0.00686839	6420503	4670832	-1.33376	Clostridiales	-1.46289
236	ab30c9ae-7ae6-11e9-a106-68b59976a384	m19	1.6066	-0.00152849	0.0247945	1	11119483	-0.677706	AeroAnaerobic	-3.03268
237	ab4716d2-7ae6-11e9-a106-68b59976a384	m22	2.07549	-0.000340522	0.00838021	1.83583e-07	2.01054	-0.672516	AeroAnaerobic	-3.77709
238	ab5bd540-7ae6-11e9-a106-68b59976a384	m22	1.30569	-0.000413785	0.0280974	3.09033e-05	407.68	-0.59278	AeroAnaerobic	-2.78559
239	ab6fd504-7ae6-11e9-a106-68b59976a384	m22	1.08099	-7.66786e-05	0.0299957	6.99888e-05	903.468	-0.727429	AeroAnaerobic	0.00538807
240	ab8363bc-7ae6-11e9-a106-68b59976a384	m22	1.05658	0.00120837	0.0344281	0.0144928	193687	-1.04855	AeroAnaerobic	-0.0077626
241	ab97046c-7ae6-11e9-a106-68b59976a384	m22	2.40453	0.0106997	-0.002022	1.02441e-07	0.292475	-1.00671	AeroAnaerobic	-3.89114
242	abaae4dc-7ae6-11e9-a106-68b59976a384	m22	1.62809	-0.00374379	0.0138417	734405	9817537	-0.970146	AeroAnaerobic	2.76795
243	abbe879e-7ae6-11e9-a106-68b59976a384	m19	1.56987	-0.009242	0.0137298	1	4453269	0.237048	AeroAnaerobic	0
244	abe69612-7ae6-11e9-a106-68b59976a384	m18	2.61342	-0.00429248	0.00199621	8.29789e-07	5.32993	-1.82585	Clostridiales	0.00192411
245	abfa3a3c-7ae6-11e9-a106-68b59976a384	m19	0.416472	-0.00164219	0.0309936	1	14092068	-0.800192	AeroAnaerobic	0
246	ac0e247a-7ae6-11e9-a106-68b59976a384	m18	2.52331	-0.00352319	0.00636079	31.0984	366.859	-1.254	Clostridiales	-4.15873
247	ac23ee72-7ae6-11e9-a106-68b59976a384	m19	1.00668	-0.00150895	0.0254993	1	13854626	-0.734016	AeroAnaerobic	1.58002
248	ac379f9e-7ae6-11e9-a106-68b59976a384	m19	1.02551	-0.0227772	0.0188061	1	1	1.85022	AeroAnaerobic	-0.736102
249	ac4aff80-7ae6-11e9-a106-68b59976a384	m19	1.6562	-0.0210088	0.0182162	1	1868	1.50674	AeroAnaerobic	-2.39474
250	ac5e56a2-7ae6-11e9-a106-68b59976a384	m18	2.43293	-0.00157214	0.0221642	1	10801811	-0.751373	Clostridiales	-3.4627
251	ac725ce2-7ae6-11e9-a106-68b59976a384	m18	2.33927	-0.00148581	0.0113492	4.8205e-07	3.98717	-1.45396	Clostridiales	-1.37358
252	ac8620c4-7ae6-11e9-a106-68b59976a384	m19	0.15738	0.00359616	0.036957	1	16141082	-2.00785	AeroAnaerobic	-1.84828
253	ac99e910-7ae6-11e9-a106-68b59976a384	m19	0.772225	-0.000667293	0.0288568	1	14598251	-0.854571	AeroAnaerobic	-3.43709
254	acad4cb2-7ae6-11e9-a106-68b59976a384	m19	1.33632	-0.0208178	0.0181859	1	99422	2.33302	AeroAnaerobic	-0.470209
255	acc73f00-7ae6-11e9-a106-68b59976a384	m19	1.53204	-0.0132229	0.015039	1	1	0.297425	AeroAnaerobic	-0.389669
256	acdb450e-7ae6-11e9-a106-68b59976a384	m22	2.61449	-0.00339341	0.0139316	16763	6505121	-0.500255	AeroAnaerobic	-4.02338
257	acef48a6-7ae6-11e9-a106-68b59976a384	m19	0.767144	-0.000950703	0.02533	1	11447771	-0.433766	AeroAnaerobic	0
258	ad053eea-7ae6-11e9-a106-68b59976a384	m22	1.0852	0.00419846	0.0098556	1	1	0.218656	AeroAnaerobic	0
259	ad18ff48-7ae6-11e9-a106-68b59976a384	m19	0.752158	-0.0192334	0.0158356	1	1	3.998	AeroAnaerobic	0
260	ad2c7f78-7ae6-11e9-a106-68b59976a384	m19	0.778919	0.000496531	0.0315915	1	14281426	-1.24099	AeroAnaerobic	-3.29598
261	ad405a2a-7ae6-11e9-a106-68b59976a384	m19	1.40604	-0.01141	0.00803689	1	1	3.74218	AeroAnaerobic	-1.72315
262	ad5470fa-7ae6-11e9-a106-68b59976a384	m19	1.08009	-0.0194873	0.0152138	1	671959	1.30612	AeroAnaerobic	-2.51986
263	ad686826-7ae6-11e9-a106-68b59976a384	m18	2.58283	0.00984225	0.00180678	1.47864e-07	0.548352	-1.73608	Clostridiales	-0.860525
264	ad7c7032-7ae6-11e9-a106-68b59976a384	m22	1.32869	0.00193063	0.0191787	2.0661e-07	2.32448	-1.37098	AeroAnaerobic	2.23029
265	ad9169ba-7ae6-11e9-a106-68b59976a384	m22	2.90566	0.0119137	-0.000721729	1.1394e-07	0.2927	-1.40225	AeroAnaerobic	-2.37975
266	ada5d972-7ae6-11e9-a106-68b59976a384	m19	1.39839	-0.0150558	0.0137749	1	1	0.239112	AeroAnaerobic	0
267	adb9a45c-7ae6-11e9-a106-68b59976a384	m18	1.89704	-0.00225282	0.0165629	1	10326233	-1.34069	Clostridiales	-3.54059
268	adcedc3c-7ae6-11e9-a106-68b59976a384	m19	0.939715	0.00175673	0.0350183	1	17322042	-1.20611	AeroAnaerobic	-1.13864
269	ade927b8-7ae6-11e9-a106-68b59976a384	m19	0.921725	-0.000801952	0.0267671	1	10609208	-0.527163	AeroAnaerobic	0
270	ae0259fe-7ae6-11e9-a106-68b59976a384	m19	1.18627	-0.00148431	0.0305201	1	11177903	-0.658518	AeroAnaerobic	0
271	ae166912-7ae6-11e9-a106-68b59976a384	m19	1.46669	-0.000518309	0.030491	1	12935965	-0.832093	AeroAnaerobic	-1.32915
272	ae2bbef2-7ae6-11e9-a106-68b59976a384	m22	2.16236	-0.0017675	0.0251003	3.55009e-06	35.9013	-0.530022	AeroAnaerobic	0.575356
273	ae4061fe-7ae6-11e9-a106-68b59976a384	m22	1.6721	-0.00188611	0.0243059	0.000222717	2684.17	-0.434931	AeroAnaerobic	-1.97544
274	ae54a420-7ae6-11e9-a106-68b59976a384	m19	0.477686	0.00126492	0.0338462	1	14466966	-1.12458	AeroAnaerobic	1.56135
275	ae6a4d66-7ae6-11e9-a106-68b59976a384	m19	0.972717	-0.0175703	0.0196997	1	1	3.99991	AeroAnaerobic	-0.490161
276	ae7e87ea-7ae6-11e9-a106-68b59976a384	m19	1.46424	-0.0153	0.0188924	1	28811	0.967533	AeroAnaerobic	-3.05328
277	ae962152-7ae6-11e9-a106-68b59976a384	m22	2.62812	-0.00240476	0.0197239	1	11374074	-1.0338	AeroAnaerobic	-3.77191
278	aeae6d8e-7ae6-11e9-a106-68b59976a384	m22	1.57278	0.000810117	0.00462685	3.69418e-07	3.69418e-07	-0.123647	AeroAnaerobic	-2.88873
279	aec91b52-7ae6-11e9-a106-68b59976a384	m22	2.73562	0.000421744	1.8178e-06	3.48995e-07	1.37649	-1.12824	AeroAnaerobic	-3.93201
280	aee2ddf8-7ae6-11e9-a106-68b59976a384	m22	1.50587	-0.00096962	0.0189955	5.09638e-07	4.56895	-0.353407	AeroAnaerobic	0
281	aefc0f58-7ae6-11e9-a106-68b59976a384	m22	2.19437	0.0097921	0.00373067	1.13358e-07	0.50652	-0.968319	AeroAnaerobic	-3.15812
282	af1567be-7ae6-11e9-a106-68b59976a384	m18	1.88826	0.00702812	0.00408669	9.64702e-08	0.000385109	-0.232983	Clostridiales	-3.06202
283	af2f5282-7ae6-11e9-a106-68b59976a384	m19	1.9511	0.0198507	0.00311914	7.05583e-08	7.05583e-08	-0.44597	AeroAnaerobic	-3.45074
284	af48eb52-7ae6-11e9-a106-68b59976a384	m2	2.65622	0.0172611	-0.00427037	8.84868e-08	0.101175	-1.25276	Bacteroides	-0.427066
285	af62a920-7ae6-11e9-a106-68b59976a384	m19	0.0636021	-0.0152729	0.0280404	1	1	3.99506	AeroAnaerobic	0
286	af7c9646-7ae6-11e9-a106-68b59976a384	m19	1.37878	-0.0065632	0.0181361	1	5514464	0.39794	AeroAnaerobic	-2.76432
287	af95fc94-7ae6-11e9-a106-68b59976a384	m19	1.48286	-0.00892868	0.0151697	1	5237137	0.377763	AeroAnaerobic	-3.80056
288	afafe9a6-7ae6-11e9-a106-68b59976a384	m22	1.64966	-0.000708741	0.0264281	1223	11933639	-1.35581	AeroAnaerobic	-3.44876
289	afca14ca-7ae6-11e9-a106-68b59976a384	m19	1.65056	-0.0116886	0.0127484	1	1	0.476182	AeroAnaerobic	-2.50716
290	afe367c2-7ae6-11e9-a106-68b59976a384	m22	2.5573	0.0134353	-0.00290699	9.33207e-08	0.11731	-0.684144	AeroAnaerobic	-3.70204
291	affd25f4-7ae6-11e9-a106-68b59976a384	m19	0.625645	-0.0141347	0.027612	1	1	2.92017	AeroAnaerobic	0
292	AHCNC2ADXX.N708_CAGAGAGG	m7	3.62691	-0.000492253	-0.00306245	0.642878	0.077688	-0.626205	Clostridiales	-2.06176
293	AHCNC2ADXX.N710_CGAGGCTG	m20	2.60057	0.00391654	0.000826128	0.00114656	0.013154	-1.25037	Bacteroides	-4.30453
294	AHCNMFADXX.N703-S508_AGGCAGAA-CTAAGCCT	m5	3.10555	0.0136093	-0.00625396	3.27106e-08	0.0290371	-2.88738	Bacteroides	-3.45215
295	AHCNMFADXX.N709-S507_GCTACGCT-AAGGAGTA	m9	3.68347	-0.000929567	-0.00516853	0.15231	0.186851	-2.53772	Clostridiales	-0.700445
296	AHCNMFADXX.N712-S507_GTAGAGGA-AAGGAGTA	m9	3.1727	-0.00052523	-0.00477016	0.706634	0.0759553	-0.757196	Clostridiales	-0.540781
297	AHCT5GADXX.N703-S501_AGGCAGAA-TAGATCGC	m14	2.96175	-0.00729668	-0.00897447	2.3587	1.05184	-2.48682	Prevotella	-0.00185
298	alien-11-877-0	m5	1.99225	0.0121848	0.0053401	1.13971e-05	0.0090734	-2.37461	Bacteroides	-1.04567
299	alien-11-881-0	m20	1.96101	0.0124891	0.00515606	3.22866e-08	3.22866e-08	-2.24407	Bacteroides	-3.75951
300	alien-11-883-0	m5	2.61325	0.0142253	-0.00565107	4.01844e-08	0.000243919	-2.72016	Bacteroides	-3.75991
301	alien-11-895-0	m3	2.80648	0.00975667	-0.00703989	0.000384769	0.0070637	-2.52397	Bacteroides	-1.25998
302	alien-11-898-0	m9	2.49665	-0.000501833	-0.00645622	2.91364e-06	0.0154132	-3.49127	Clostridiales	-2.83189
303	alien-11-902-0	m9	2.6042	0.00713301	-0.00687174	5.83593e-08	5.83593e-08	-2.42391	Clostridiales	-2.75423
304	alien-11-904-0	m9	2.66338	0.0082753	-0.00691968	0.000391927	0.000979129	-2.61231	Clostridiales	-1.61592
305	alien-11-918-0	m9	2.73861	0.00609887	-0.00678283	5.42989e-08	0.0358493	-2.59293	Clostridiales	-0.0628285
306	alien2-11-0-0	m7	2.88793	-0.00608297	-0.0104946	0.995091	0.00400657	-2.84323	Clostridiales	0.132725
307	alien3-11-0-0	m8	3.0813	-0.00549067	0.00458367	6.74077e-07	16.9662	-1.34257	Clostridiales	1.33643
308	alien4-11-0-0	m7	2.36831	-0.0167881	-0.0168872	8.17313	0.357498	-2.79113	Clostridiales	1.64111
309	AS100raw	m2	2.61341	0.00983578	-0.00691892	0.00298736	0.218724	-1.9768	Bacteroides	-2.10276
310	AS101raw	m2	2.5101	0.0144647	-0.00571148	0.0015588	0.0205417	-2.50429	Bacteroides	-3.42076
311	AS103raw	m2	2.25731	0.018476	0.00317582	0.00237023	0.188111	-1.8617	Bacteroides	-3.55888
312	AS105raw	m2	2.89381	0.015283	-0.00628023	0.0036101	0.0392425	-2.73749	Bacteroides	-3.09446
313	AS106raw	m2	2.74813	0.0066489	-0.00630095	0.0964083	0.379899	-2.62881	Bacteroides	-2.56591
314	AS108raw	m2	2.67728	0.0059454	-0.00704914	0.00011569	0.013575	-2.57148	Bacteroides	-2.98277
315	AS109raw	m13	1.97516	-0.0168843	-0.0218835	2.45174	0.00691837	-3.07096	Prevotella	-0.442799
316	AS10raw	m18	2.31482	-0.0030553	0.0145619	0.0694345	22.8166	-0.541964	Clostridiales	-3.9047
317	AS111raw	m20	1.91915	0.0272912	0.0101847	0.00701293	0.0132913	-1.40789	Bacteroides	-2.93201
318	AS113raw	m5	2.42562	0.026788	0.00422544	0.000920917	0.0223134	-3.98078	Bacteroides	-2.27621
319	AS115raw	m13	1.52102	-0.0279561	-0.0161204	8.21798	0.166855	-3.20678	Prevotella	0.071959
320	AS116raw	m20	2.70003	0.0228819	-0.00121979	0.00246226	0.0198463	-3.96727	Bacteroides	-3.59031
321	AS117raw	m22	2.16627	0.00873724	0.00525937	0.000839852	0.445427	-0.905303	AeroAnaerobic	0.623959
322	AS119raw	m5	2.32858	0.0254884	0.00174219	0.00362899	0.00215602	-2.52588	Bacteroides	-3.30486
323	AS11raw	m13	2.03871	-0.016378	-0.0196041	2.85749	0.0803899	-3.12743	Prevotella	-1.63055
324	AS120raw	m3	2.83658	0.00567086	-0.0087771	0.00364855	0.0246817	-3.95631	Bacteroides	-1.69431
325	AS121raw	m3	2.74448	0.0161831	-0.00707498	0.00572709	0.0105836	-2.67813	Bacteroides	-3.10786
326	AS122raw	m5	1.86999	0.0259162	0.00118362	0.00160868	0.00417212	-2.28445	Bacteroides	-2.96555
327	AS123raw	m2	2.46104	0.0182936	-0.00377809	0.000873443	0.105962	-2.10253	Bacteroides	-3.66588
328	AS126raw	m21	2.14636	0.02534	0.00826262	0.000564049	0.00527673	-1.13344	Bacteroides	-3.5652
329	AS127raw	m2	2.76605	0.00123547	-0.0059729	0.00633687	0.373682	-0.942293	Bacteroides	-3.15488
330	AS128raw	m6	3.27406	0.00494381	-0.00591832	0.00132074	0.419096	-2.01046	Clostridiales	-1.8814
331	AS12raw	m13	1.65791	-0.0312758	-0.0124252	20.6529	0.153323	-3.20692	Prevotella	-1.18816
332	AS130raw	m21	2.33255	0.0214505	0.0027832	1.07839e-05	0.070774	-1.36002	Bacteroides	-3.48991
333	AS131raw	m5	2.59099	0.0194328	-0.00484428	0.000767175	0.0405193	-1.64771	Bacteroides	-3.23696
334	AS132raw	m7	2.8118	-0.00956042	-0.0144232	2.10828	0.125627	-2.59415	Clostridiales	-0.0970285
335	AS133raw	m3	3.20259	0.00609535	-0.00683699	0.0677516	5.81185e-08	-2.62756	Bacteroides	-2.5185
336	AS134raw	m2	2.60685	0.0190591	-0.00373276	0.000943478	0.0213245	-2.23378	Bacteroides	-2.96569
337	AS136raw	m3	3.0519	0.0155824	-0.00606116	0.000317821	0.0114124	-3.3614	Bacteroides	-1.95785
338	AS137raw	m13	1.91352	-0.0161321	-0.0199841	2.32287	0.0128441	-2.46732	Prevotella	-2.00515
339	AS138raw	m2	2.68724	0.0171568	-0.00481304	0.00261676	0.112493	-1.89744	Bacteroides	-3.54654
340	AS15raw	m3	2.46368	0.0144302	-0.00847876	0.000650054	0.00361677	-3.07941	Bacteroides	-2.80411
341	AS17raw	m5	3.18478	0.00990614	-0.00774545	0.00401418	0.00359924	-1.16649	Bacteroides	-3.60148
342	AS18raw	m16	1.25882	-0.0270396	-0.0164774	7.4524	0.202777	-2.60043	Prevotella	-1.83545
343	AS19raw	m2	2.97173	0.00474042	-0.00679123	0.00312485	0.12424	-1.55685	Bacteroides	-3.19829
344	AS20raw	m3	2.8556	0.0143841	-0.00647422	0.00293618	0.0449609	-2.46012	Bacteroides	-2.53014
345	AS21raw	m2	2.69983	0.0170014	-0.00721313	0.00239128	0.0250982	-3.50547	Bacteroides	-2.80621
346	AS22raw	m3	2.07747	0.0226579	-0.00144781	0.000156173	0.0462561	-2.19687	Bacteroides	-1.81664
347	AS24raw	m7	3.26318	0.0027725	-0.0096265	0.408406	0.00141887	-1.8381	Clostridiales	-2.40539
348	AS25raw	m2	3.02635	0.016427	-0.00557249	0.000480328	0.00685916	-1.51814	Bacteroides	-3.56644
349	AS26raw	m7	2.82234	-0.00388267	-0.0141535	0.691584	0.00221614	-1.98985	Clostridiales	-0.699364
350	AS28raw	m2	2.1486	0.0229906	-0.000904824	0.000266525	9.8256e-05	-1.93529	Bacteroides	-3.73536
351	AS29raw	m6	3.13861	0.00605707	-0.007059	0.128753	0.0801118	-2.56962	Clostridiales	0.928901
352	AS2raw	m3	2.77211	0.00217528	-0.00483789	0.00303221	0.418051	-2.31959	Bacteroides	-2.56621
353	AS31raw	m2	2.94212	0.0109992	-0.00775927	7.14031e-05	7.72761e-08	-2.31108	Bacteroides	-3.21496
354	AS34raw	m5	2.76495	0.0157528	-0.00642605	3.38117e-05	0.00355011	-2.8389	Bacteroides	-2.60408
355	AS35raw	m16	1.01947	-0.0372604	-0.00515476	102.664	4.30005	-3.51153	Prevotella	-2.18443
356	AS36raw	m2	1.63209	0.0264622	0.00643848	9.03637e-05	3.83059e-08	-1.96863	Bacteroides	-2.39631
357	AS37raw	m2	1.91134	0.0223466	-0.001459	0.00970251	0.00449161	-1.97121	Bacteroides	-3.20902
358	AS38raw	m13	2.85777	-0.011452	-0.0114242	4.29908	1.37522	-2.66999	Prevotella	1.22744
359	AS3raw	m2	2.31585	0.0131108	-0.00831684	0.000186911	0.103491	-1.80045	Bacteroides	-3.50431
360	AS40raw	m5	2.90594	0.0154529	-0.00626555	0.00379276	0.000452759	-2.62922	Bacteroides	-3.41723
361	AS41raw	m18	2.00381	0.0243566	0.00618058	0.0011068	0.110206	-1.97234	Clostridiales	-3.01802
362	AS42raw	m3	3.01061	0.00339939	-0.00596082	0.00105762	0.331709	-2.19102	Bacteroides	-3.08919
363	AS43_12	m3	2.95627	0.00899053	-0.00688695	9.47127e-08	0.0304226	-2.97854	Bacteroides	-0.941819
364	AS43_18	m1	2.91705	0.00605244	-0.008106	2.74148e-07	0.0733703	-3.83136	Clostridiales	-0.44744
365	AS43_24	m1	3.12152	0.00316507	-0.00970157	4.66045e-07	0.270588	-3.87927	Clostridiales	-0.131717
366	AS43_3	m5	2.94697	0.0093866	-0.00765153	5.4653e-08	0.00943485	-3.93987	Bacteroides	-1.23882
367	AS43_6	m3	2.83509	0.0088667	-0.00792743	1.05503e-07	0.0242694	-3.21717	Bacteroides	-2.70786
368	AS43raw	m2	2.56016	0.0199376	-0.00345874	0.000174217	0.0754423	-2.67779	Bacteroides	-2.0164
369	AS44_0	m21	2.24794	0.0256425	0.00432053	1.15614e-08	0.00334483	-3.66492	Bacteroides	-1.5751
370	AS44_12	m5	2.30665	0.020236	-0.00273886	7.46988e-08	0.0216071	-3.44886	Bacteroides	-2.7559
371	AS44_18	m21	1.72605	0.0277557	0.00986618	3.2922e-05	0.00257042	-3.96848	Bacteroides	-2.63667
372	AS44_24	m3	2.74822	0.0185894	-0.00430258	8.71401e-08	0.0105216	-3.95231	Bacteroides	-3.03458
373	AS44_3	m5	2.63306	0.0158421	-0.00563475	8.94409e-08	0.00251687	-3.97151	Bacteroides	-3.33437
374	AS44_6	m5	2.43948	0.0216247	-0.00306483	6.43173e-05	0.00400732	-3.96156	Bacteroides	-3.08745
375	AS45_0	m1	3.2034	0.00566999	-0.00617253	0.133428	0.0170782	-3.45652	Clostridiales	-0.331759
376	AS45_12	m16	0.90772	-0.036424	-0.00605059	44.374	0.0262817	-3.67284	Prevotella	-0.410957
377	AS45_24	m13	2.20273	-0.0172878	-0.0168701	7.87373	0.0356735	-3.91535	Prevotella	-0.511622
378	AS45_3	m13	1.59562	-0.0249225	-0.0181123	4.74362	4.98666e-07	-3.95852	Prevotella	-2.36142
379	AS45_6	m13	1.68052	-0.0249434	-0.0165268	15.7563	0.0236251	-3.94106	Prevotella	-1.92184
380	AS45raw	m2	2.08482	0.0172433	-0.00237018	0.0128838	0.0689798	-1.08241	Bacteroides	-3.18938
381	AS46raw	m16	1.05523	-0.0362355	-0.00703594	14.7072	0.0220873	-2.66879	Prevotella	-1.15936
382	AS48raw	m2	2.01858	0.02479	0.00296941	0.000153211	0.0442049	-1.66047	Bacteroides	-0.663256
383	AS49raw	m3	2.97351	0.00627114	-0.00690283	0.000677984	0.178312	-2.33121	Bacteroides	-3.02933
384	AS4raw	m4	2.36363	-0.0237339	-0.0168499	20.9877	0.0531198	-2.03358	Prevotella	-2.25463
385	AS50_0	m5	2.25106	0.0253769	0.00285245	6.9098e-08	6.9098e-08	-2.36516	Bacteroides	-2.92238
386	AS50_12	m5	2.51922	0.0253056	0.000558076	1.27168e-07	1.27168e-07	-3.6797	Bacteroides	-0.278949
387	AS50_18	m1	2.85468	0.00532331	-0.00806493	1.32238e-07	1.32238e-07	-2.88457	Clostridiales	-1.78768
388	AS50_24	m5	3.02572	0.0133874	-0.00651797	1.11771e-07	1.11771e-07	-3.94473	Bacteroides	-0.533145
389	AS50_3	m5	3.02111	0.00900598	-0.00783879	1.12281e-07	1.12281e-07	-3.92257	Bacteroides	-3.33484
390	AS50_6	m5	2.8843	0.013815	-0.00679017	9.58356e-08	0.000102161	-3.67256	Bacteroides	-2.417
391	AS50raw	m5	2.41471	0.0259522	0.00149957	0.00104222	0.00958013	-2.97165	Bacteroides	-2.95178
392	AS51_0	m20	2.73692	0.0171946	-0.00506201	1.17307e-05	8.88686e-08	-2.76331	Bacteroides	-3.58102
393	AS51_12	m5	2.7489	0.0218508	-0.00258258	8.46147e-08	8.46147e-08	-3.9539	Bacteroides	-3.62984
394	AS51_18	m5	3.09551	0.00930794	-0.00870865	1.31023e-07	1.31023e-07	-3.92361	Bacteroides	-3.85342
395	AS51_24	m5	3.13493	0.00887522	-0.00752959	3.21521e-07	3.21521e-07	-3.88913	Bacteroides	-3.77306
396	AS51_3	m5	3.17107	0.00894678	-0.00838688	1.43742e-07	1.43742e-07	-3.9038	Bacteroides	-3.69509
397	AS51_6	m5	2.78484	0.0241977	-0.000949964	9.44386e-08	9.44386e-08	-3.95226	Bacteroides	-3.53683
398	AS53_0	m9	2.64299	0.000536336	-0.00605184	2.15286e-07	0.117194	-2.76443	Clostridiales	0.0896481
399	AS53_12	m3	2.81168	0.013805	-0.00671279	3.92296e-08	0.115423	-2.73127	Bacteroides	0.0289865
400	AS53_18	m3	2.7667	0.0121028	-0.0070654	7.52964e-08	7.52964e-08	-2.30172	Bacteroides	-3.0235
401	AS53_24	m3	2.85541	0.00581283	-0.00679889	0.000172123	0.0191878	-2.43849	Bacteroides	-3.05314
402	AS53_3	m5	2.57992	0.0127133	-0.00748785	1.83714e-07	0.04658	-2.90156	Bacteroides	-1.02241
403	AS53_6	m3	2.91943	0.00870676	-0.00700588	1.32379e-07	0.127735	-3.10363	Bacteroides	-0.549194
404	AS54raw	m7	2.88896	-0.00081227	-0.00585967	0.455933	0.244829	-2.92703	Clostridiales	-0.413181
405	AS56_0	m5	2.64775	0.00773536	-0.00847571	0.110948	0.0773308	-2.87147	Bacteroides	-0.603825
406	AS56_12	m5	2.77416	0.00978416	-0.00836471	1.43063e-07	0.00640463	-2.20449	Bacteroides	-3.82823
407	AS56_18	m1	3.05034	0.00542297	-0.00839663	7.60655e-08	0.053638	-2.58854	Clostridiales	-0.893422
408	AS56_24	m1	2.79423	0.00886028	-0.00706866	1.12515e-07	0.120632	-2.56771	Clostridiales	-0.0746662
409	AS56_3	m20	2.8417	0.00819584	-0.00829051	3.17877e-07	3.17877e-07	-2.4673	Bacteroides	-4.17663
410	AS56_6	m5	2.86434	0.0102803	-0.00696644	1.17391e-07	0.00159288	-3.32833	Bacteroides	-3.48586
411	AS56raw	m17	2.38925	0.0127021	-0.00900953	0.230285	0.0110185	-2.80821	Prevotella	-2.63487
412	AS57raw	m5	1.76628	0.0280135	0.00767255	0.00156584	0.00675166	-2.70654	Bacteroides	-2.72279
413	AS58_0	m3	3.23031	0.00931912	-0.00697729	1.05998e-07	0.0296443	-3.90531	Bacteroides	-0.0938941
414	AS58_12	m5	2.53369	0.0196252	-0.00363803	1.12915e-07	0.0705425	-3.93247	Bacteroides	-3.19188
415	AS58_18	m1	3.01932	0.000684377	-0.00565338	4.09183e-07	0.278795	-3.93455	Clostridiales	0.738665
416	AS58_24	m9	2.99015	0.00068964	-0.00298184	2.93581e-07	0.101415	-3.94325	Clostridiales	-0.81655
417	AS58_3	m5	3.07434	0.0128735	-0.00708032	1.03509e-07	0.00461038	-2.45753	Bacteroides	-3.66452
418	AS58_6	m3	2.80389	0.016345	-0.00566655	8.99833e-08	0.020767	-3.61574	Bacteroides	-2.77281
419	AS58raw	m5	2.74016	0.0233797	-0.000512743	0.0105736	0.00258434	-2.69057	Bacteroides	-0.479235
420	AS5raw	m3	2.22775	0.0152343	-0.00579498	0.00161044	0.0310366	-2.06295	Bacteroides	-2.8619
421	AS60_0	m2	2.76895	0.00818587	-0.00626695	1.04272e-07	0.0315077	-3.62547	Bacteroides	-0.957098
422	AS60_12	m21	2.43113	0.0232496	1.81047e-05	7.4573e-05	0.0117705	-3.94905	Bacteroides	-0.157525
423	AS60_18	m21	2.25423	0.0208745	-0.00261952	7.63459e-08	0.0124455	-3.92578	Bacteroides	-0.835836
424	AS60_24	m5	2.7006	0.0109924	-0.0068305	2.44969e-07	0.0180949	-3.92614	Bacteroides	-0.169689
425	AS60_3	m20	2.5454	0.00126289	-0.00651843	3.34298e-07	0.10574	-2.75749	Bacteroides	-1.10032
426	AS60_6	m2	2.16616	0.00956838	0.0060138	1.14599e-07	0.0222612	-3.15009	Bacteroides	-0.866487
427	AS61_0	m1	3.35351	0.000850731	-0.00728809	2.82939e-07	0.374247	-3.56908	Clostridiales	0.4609
428	AS61_12	m1	2.99063	0.00397865	-0.00973053	1.07358e-07	0.00198086	-2.92634	Clostridiales	-2.95696
429	AS61_18	m1	2.94425	0.00317965	-0.00990478	0.0119299	0.544137	-2.98272	Clostridiales	-3.01407
430	AS61_24	m1	3.09456	-0.00349522	-0.00265966	6.45454e-07	2.17525	-2.15001	Clostridiales	1.25944
431	AS61_6	m1	3.18539	0.00366033	-0.00882093	2.0272e-07	0.0949982	-2.75805	Clostridiales	-3.08
432	AS61raw	m2	2.78706	0.0155739	-0.00608112	0.00173363	5.14096e-08	-2.71841	Bacteroides	-3.35462
433	AS62_0	m6	2.87151	0.010229	-0.00738429	1.26945e-07	0.0414224	-3.27733	Clostridiales	0.747165
434	AS62_12	m3	2.84172	0.00773518	-0.00693293	1.12658e-07	0.00543666	-3.61331	Bacteroides	-2.78366
435	AS62_18	m5	2.57071	0.0141012	-0.00750303	2.63947e-07	0.0299005	-3.96895	Bacteroides	1.07305
436	AS62_24	m5	2.85813	0.0182102	-0.00492392	9.71413e-08	0.0298503	-3.2615	Bacteroides	-0.312569
437	AS62_3	m20	2.94017	0.00177893	-0.00675871	2.05481e-07	0.08566	-3.7767	Bacteroides	-1.28937
438	AS62_6	m5	1.67763	0.028442	0.0106876	5.47377e-08	0.0032356	-3.48416	Bacteroides	-0.68911
439	AS62raw	m2	2.07748	0.0234006	-0.000191129	0.000517547	0.0585546	-2.21066	Bacteroides	-3.65907
440	AS63_0	m17	2.24765	-0.00734633	-0.0197544	1.1521	0.0543981	-3.96061	Prevotella	-0.484118
441	AS63_12	m17	2.84821	0.00265648	-0.00921632	0.35539	0.280708	-3.91057	Prevotella	0.291323
442	AS63_18	m1	3.12042	0.0037907	-0.0074343	0.0375319	0.0970222	-1.79526	Clostridiales	0.234021
443	AS63_24	m17	2.55666	-0.0111552	-0.0156092	3.75794	0.418001	-2.65559	Prevotella	0.0552764
444	AS63_3	m20	2.4023	0.0090742	-0.00815977	0.0343084	0.187929	-3.44028	Bacteroides	-3.16624
445	AS63_6	m17	1.07767	-0.0341099	-0.0101126	12.2597	0.139139	-3.98091	Prevotella	-0.241371
446	AS63raw	m5	2.46906	0.0219697	-0.00216279	0.00127936	0.00227854	-3.5066	Bacteroides	-2.55175
447	AS64_0	m5	2.6911	0.0153699	-0.00651288	0.00010121	0.0616548	-3.65581	Bacteroides	-2.9689
448	AS64_12	m5	2.52379	0.0196968	-0.00560361	1.34323e-07	0.0196253	-3.02252	Bacteroides	0.408258
449	AS64_18	m3	3.17204	0.00697945	-0.00706291	1.42159e-07	0.165459	-3.03782	Bacteroides	0.584141
450	AS64_24	m5	1.63675	0.0253992	0.00144488	5.16513e-08	0.0030528	-3.94822	Bacteroides	-1.2862
451	AS64_3	m20	2.13813	0.0200786	-0.00533404	7.25366e-08	0.0694687	-3.6637	Bacteroides	-3.60344
452	AS64_6	m3	2.86952	0.00739986	-0.00680642	2.85154e-05	0.0936108	-3.55139	Bacteroides	-3.72168
453	AS64raw	m21	2.01789	0.0265109	0.00765807	5.69948e-05	0.0193384	-1.8193	Bacteroides	-3.6272
454	AS65_0	m5	2.4024	0.0192098	0.00160757	1.40451e-07	0.174529	-3.98949	Bacteroides	1.09143
455	AS65_12	m5	2.06676	0.0197105	-0.0055944	8.45223e-08	0.0103535	-2.80916	Bacteroides	1.10738
456	AS65_18	m5	2.32051	0.0240416	-0.00152826	6.21543e-08	0.0045689	-3.36996	Bacteroides	-3.22165
457	AS65_24	m5	2.63605	0.00928018	-0.00767491	1.25132e-07	0.128894	-2.75972	Bacteroides	-0.017449
458	AS65_3	m1	2.93732	0.00369774	-0.0109787	1.99424e-07	0.0948118	-3.97763	Clostridiales	0.454475
459	AS65_6	m5	2.44585	0.0191157	-0.00611718	7.51499e-08	0.0213435	-3.96731	Bacteroides	0.511377
460	AS65raw	m5	2.48298	0.0222964	-0.00277651	0.00496791	0.000264815	-2.51933	Bacteroides	-3.20653
461	AS66_0	m1	2.98798	0.00192564	-0.00643944	1.89148e-07	0.140447	-3.14948	Clostridiales	-0.151307
462	AS66_12	m5	2.58062	0.00909424	-0.00727336	8.91127e-08	0.0348305	-1.5839	Bacteroides	-3.00848
463	AS66_18	m5	2.08065	0.0100966	-0.00734835	3.67979e-08	0.0383781	-3.14103	Bacteroides	-2.91468
464	AS66_24	m3	3.00791	0.00640749	-0.00662668	1.00011e-07	0.243072	-2.33618	Bacteroides	0.92684
465	AS66_3	m2	2.63491	0.00194029	-0.00568294	1.86777e-07	0.003342	-2.32975	Bacteroides	-3.77347
466	AS66_6	m2	3.0093	0.00125281	-0.00570488	7.13931e-07	0.0948351	-3.88429	Bacteroides	-3.39791
467	AS66raw	m16	1.15332	-0.0341736	-0.0100818	11.7087	0.629999	-3.1239	Prevotella	1.14884
468	AS67raw	m7	2.79696	-0.012712	-0.0164833	3.01749	0.133834	-2.90462	Clostridiales	-2.49934
469	AS68_0	m1	2.39703	0.00826992	-0.0103693	1.02146e-07	0.0518099	-3.31613	Clostridiales	-0.108664
470	AS68_12	m2	2.7249	0.0174562	-0.00475066	1.08622e-07	0.0173739	-2.28694	Bacteroides	-0.936042
471	AS68_24	m1	3.04534	0.00574728	-0.00712478	0.151156	0.313043	-3.63634	Clostridiales	0.164235
472	AS68_3	m20	1.82259	0.0257481	0.00116479	7.84725e-08	0.0550442	-2.77575	Bacteroides	1.13948
473	AS68_6	m2	2.56803	0.0114258	-0.00691874	1.26562e-07	0.0986962	-3.13146	Bacteroides	0.784339
474	AS68raw	m2	2.51281	0.0164565	-0.00580158	0.00176098	0.000171357	-1.84619	Bacteroides	-3.43881
475	AS6raw	m5	2.59891	0.0235885	0.000413108	0.00963108	0.00153311	-2.58361	Bacteroides	-2.22083
476	AS71raw	m16	1.33401	-0.0288604	-0.0157162	6.01624	0.0144012	-2.41301	Prevotella	-3.41088
477	AS73raw	m3	2.74299	0.0178919	-0.00485051	0.000514821	0.0944229	-1.93875	Bacteroides	-0.0698943
478	AS74raw	m13	2.3499	-0.011748	-0.0167008	1.75217	0.364497	-2.24082	Prevotella	-2.82208
479	AS76raw	m2	2.04664	0.0262736	0.00496541	0.0124815	0.0100865	-2.3477	Bacteroides	-3.52834
480	AS77raw	m13	2.00828	-0.0246652	-0.0180571	5.49978	0.124835	-2.58501	Prevotella	0.661967
481	AS78raw	m13	2.57397	-0.020032	-0.0173686	7.46273	0.253418	-2.38998	Prevotella	-0.0719902
482	AS79raw	m2	2.53458	0.0157003	-0.00275916	0.000978709	0.186371	-2.04707	Bacteroides	-3.36575
483	AS80raw	m13	2.14967	-0.0100495	-0.0179811	1.69759	0.00305891	-0.639428	Prevotella	-3.62448
484	AS81raw	m20	1.48408	0.0278599	0.010189	0.00031775	0.0212367	-2.11965	Bacteroides	-3.74999
485	AS82raw	m20	2.10915	0.0177244	-0.00729221	0.0037142	0.0547551	-1.94157	Bacteroides	-3.90831
486	AS84raw	m13	2.00658	-0.0159255	-0.018823	2.84373	0.0488924	-2.9382	Prevotella	-3.14924
487	AS90raw	m3	3.19305	0.00842618	-0.00734429	0.000315571	0.0733178	-1.80498	Bacteroides	-3.17921
488	AS92raw	m3	3.07043	0.00814803	-0.00732099	0.0114203	0.0573576	-1.36052	Bacteroides	-3.45533
489	AS94raw	m20	2.56798	0.0237007	-0.00083973	0.00318862	0.0963304	-2.1489	Bacteroides	-3.66646
490	AS96raw	m7	2.84203	-0.00765603	-0.0126107	1.65986	0.0128108	-2.65344	Clostridiales	-2.01209
491	AS97raw	m1	3.27457	0.0024193	-0.00658379	0.211624	0.083748	-3.16052	Clostridiales	0.17312
492	AS98raw	m5	2.73929	0.0218151	-0.00363186	0.000109648	0.00146217	-2.1952	Bacteroides	-1.8083
493	AS99raw	m3	2.9631	0.00744299	-0.00741298	0.00722974	0.0747621	-2.79768	Bacteroides	0.518376
494	AS9raw	m13	2.43165	-0.0141665	-0.0184011	1.92784	0.0550403	-2.67344	Prevotella	-1.91088
495	b016eca0-7ae6-11e9-a106-68b59976a384	m19	2.01371	-0.0121493	0.0141457	1	15101	0.206827	AeroAnaerobic	-3.81731
496	b03782da-7ae6-11e9-a106-68b59976a384	m6	3.55355	0.00241086	-0.00466224	1.82002e-07	0.559492	-2.02596	Clostridiales	3.1406
497	b0513e6e-7ae6-11e9-a106-68b59976a384	m15	2.3478	-0.0036227	-0.00382266	2280004	3058742	-1.72997	Clostridiales	-2.99959
498	b06cce2c-7ae6-11e9-a106-68b59976a384	m22	1.06533	0.00146862	0.00944031	1.13604e-07	0.0495873	0.101175	AeroAnaerobic	-1.74633
499	b098cb30-7ae6-11e9-a106-68b59976a384	m22	1.03523	-7.53494e-05	0.0253908	9.51506e-07	10.4127	-0.587493	AeroAnaerobic	-2.28893
500	b0a50dd2-7ae6-11e9-a106-68b59976a384	m6	3.45355	0.00359068	-0.00600682	1.4904e-07	0.0271829	-1.11002	Clostridiales	-1.3727
501	b0b172b6-7ae6-11e9-a106-68b59976a384	m22	1.42146	-0.00159189	0.0217562	7.48409e-07	8.13856	-0.560907	AeroAnaerobic	-2.88785
502	b0bdd772-7ae6-11e9-a106-68b59976a384	m22	2.00093	0.00402072	-0.00273792	0.00156594	0.222544	-2.00154	AeroAnaerobic	-3.94272
503	b0cbb25c-7ae6-11e9-a106-68b59976a384	m19	1.17359	-0.011865	0.0204629	1	1	3.82413	AeroAnaerobic	0
504	b0d90ca4-7ae6-11e9-a106-68b59976a384	m18	2.61138	-0.00455212	0.00326506	1	6906617	-1.4883	Clostridiales	-3.8985
505	b0e77c12-7ae6-11e9-a106-68b59976a384	m22	2.16564	0.00346765	0.0109564	1.93459e-07	1.19384	-0.753835	AeroAnaerobic	-3.77054
506	b0f76708-7ae6-11e9-a106-68b59976a384	m22	1.23223	7.08889e-05	0.0270968	5.74366e-07	7.33652	-1.0602	AeroAnaerobic	3.71772
507	b10765fe-7ae6-11e9-a106-68b59976a384	m1	3.18881	0.00886943	-0.00718494	1.23558e-07	0.113957	-3.0086	Clostridiales	0.115019
508	b1178916-7ae6-11e9-a106-68b59976a384	m19	1.21311	-0.0131004	0.00817035	1.92363e-07	0.00108108	0.431602	AeroAnaerobic	0
509	b127ba66-7ae6-11e9-a106-68b59976a384	m19	0.744252	0.0121255	0.00677272	7.21047e-08	0.00015178	-0.311508	AeroAnaerobic	-2.52195
510	b137c8ac-7ae6-11e9-a106-68b59976a384	m22	2.06854	4.93826e-05	0.014176	2.70967e-07	2.4612	-0.84525	AeroAnaerobic	-0.641977
511	b147bec4-7ae6-11e9-a106-68b59976a384	m19	0.247742	0.0013347	0.0342503	1	14450022	-1.31262	AeroAnaerobic	-1.2669
512	b1585fcc-7ae6-11e9-a106-68b59976a384	m19	1.43771	-0.0124311	0.0146817	1	1	1.78326	AeroAnaerobic	-2.63703
513	b1682d76-7ae6-11e9-a106-68b59976a384	m19	1.63938	-0.00823651	0.0138119	1	5956866	0.344054	AeroAnaerobic	-2.48546
514	b177d424-7ae6-11e9-a106-68b59976a384	m1	2.86991	0.00453223	0.00078668	1.19856e-07	0.604602	-1.57398	Clostridiales	-1.22918
515	b187a458-7ae6-11e9-a106-68b59976a384	m18	2.13621	0.0219033	0.0042515	6.9469e-08	0.111255	-0.823492	Clostridiales	-3.68662
516	b1975204-7ae6-11e9-a106-68b59976a384	m22	2.61792	-0.000495564	0.0171796	0.0689949	5.39666	-0.532943	AeroAnaerobic	-0.0743803
517	b1a6d83c-7ae6-11e9-a106-68b59976a384	m22	1.66422	-0.00218035	0.0223136	21.1769	92.3076	-0.72268	AeroAnaerobic	-2.22629
518	b1b6c8d2-7ae6-11e9-a106-68b59976a384	m22	1.12417	0.00835611	0.0146721	1	16648	-0.944538	AeroAnaerobic	-3.17183
519	b1c65a04-7ae6-11e9-a106-68b59976a384	m19	0.538902	0.00910478	0.0163203	1	1	-0.77581	AeroAnaerobic	-0.720635
520	b1d61426-7ae6-11e9-a106-68b59976a384	m19	1.10785	0.00273118	0.00890365	1	1	0.175909	AeroAnaerobic	-1.35442
521	b1e58c76-7ae6-11e9-a106-68b59976a384	m1	3.24476	0.000317779	-0.00443055	0.0481612	0.824831	-1.10194	Clostridiales	1.19763
522	b1f894c4-7ae6-11e9-a106-68b59976a384	m22	0.561157	0.00124754	0.0347844	2.63518e-06	34.749	-1.16231	AeroAnaerobic	0
523	b2091560-7ae6-11e9-a106-68b59976a384	m22	0.792214	-0.000221029	0.0293954	1.2448e-06	17.7608	-1.26813	AeroAnaerobic	-0.265192
524	b2191d34-7ae6-11e9-a106-68b59976a384	m19	0.533177	0.00408408	0.0372427	0.00126582	18078.6	-1.87029	AeroAnaerobic	0
525	b2293714-7ae6-11e9-a106-68b59976a384	m22	2.10053	0.00432241	-0.00175148	1.50847e-07	0.346173	-0.399106	AeroAnaerobic	-4.05619
526	b2488362-7ae6-11e9-a106-68b59976a384	m19	1.39636	-0.0148526	0.00563722	1	1	1.53227	AeroAnaerobic	-3.58608
527	b2588050-7ae6-11e9-a106-68b59976a384	m18	1.89932	-0.000538261	0.0277471	1	13269993	-1.12993	Clostridiales	-3.45517
528	b2682f64-7ae6-11e9-a106-68b59976a384	m19	0.16819	-0.0261859	0.0212066	1	1	4	AeroAnaerobic	0
529	b277bbbe-7ae6-11e9-a106-68b59976a384	m22	2.21771	-0.00156649	0.0224754	0.000649351	7033.61	-0.563836	AeroAnaerobic	-3.33713
530	b2a76738-7ae6-11e9-a106-68b59976a384	m22	2.05077	0.000306195	0.0173963	0.00186388	4.59897	-0.585564	AeroAnaerobic	-3.48308
531	b2b7dab4-7ae6-11e9-a106-68b59976a384	m19	1.75143	-0.0102719	0.00925019	1.70973e-06	0.0182445	0.477833	AeroAnaerobic	-3.3372
532	b2c787a2-7ae6-11e9-a106-68b59976a384	m19	0.492117	0.00167756	0.0347897	1	14984119	-1.09797	AeroAnaerobic	-2.54818
533	b2d75538-7ae6-11e9-a106-68b59976a384	m18	2.56628	-0.000168913	0.013188	3.4193e-07	2.61545	-1.10763	Clostridiales	-1.3308
534	b2e703de-7ae6-11e9-a106-68b59976a384	m22	1.79633	0.000277119	0.0309393	242280	14228130	-1.02977	AeroAnaerobic	1.56497
535	b2f7c098-7ae6-11e9-a106-68b59976a384	m20	2.86276	0.0108337	-0.00541259	1.13053e-07	0.187725	-1.66861	Bacteroides	-3.79076
536	b3072e66-7ae6-11e9-a106-68b59976a384	m19	1.4202	-0.00274801	0.0197984	1	11825338	-0.270051	AeroAnaerobic	0
537	b316b2fa-7ae6-11e9-a106-68b59976a384	m18	2.53182	-0.00183404	0.0204585	1	9558960	-0.957958	Clostridiales	-1.60085
538	b3267ec4-7ae6-11e9-a106-68b59976a384	m19	0.872693	-0.0225027	0.0115261	1	1	1.78879	AeroAnaerobic	-2.18084
539	b3360768-7ae6-11e9-a106-68b59976a384	m19	0.90859	-0.00538268	0.0198611	1	8310982	-0.0583418	AeroAnaerobic	-0.863371
540	b343858c-7ae6-11e9-a106-68b59976a384	m19	0.932143	0.0028082	0.036145	1	15685616	-1.41733	AeroAnaerobic	-2.14301
541	b35271aa-7ae6-11e9-a106-68b59976a384	m19	0.267622	0.0011874	0.0340985	1	14529930	-1.20824	AeroAnaerobic	1.68802
542	b361edba-7ae6-11e9-a106-68b59976a384	m18	2.52405	-0.00433504	7.97787e-07	7300	6690717	-0.957415	Clostridiales	-3.32637
543	b37157dc-7ae6-11e9-a106-68b59976a384	m22	2.20124	0.000664708	0.0214136	3.23388e-07	3.13363	-0.980448	AeroAnaerobic	-1.24834
544	b382aee2-7ae6-11e9-a106-68b59976a384	m22	2.00429	0.00010733	0.0252229	4.71791e-07	6.85987	-1.6523	AeroAnaerobic	-3.38119
545	b3923042-7ae6-11e9-a106-68b59976a384	m18	2.23526	-0.00185918	0.014718	335515	8614125	-1.24125	Clostridiales	-4.1158
546	b3a1f7de-7ae6-11e9-a106-68b59976a384	m19	0.718012	0.00449771	0.0373987	1	14117294	-2.21928	AeroAnaerobic	-1.11413
547	b3b1a422-7ae6-11e9-a106-68b59976a384	m19	1.0281	-0.0168946	0.017156	1	1	3.95041	AeroAnaerobic	-1.73386
548	b3c1d9e6-7ae6-11e9-a106-68b59976a384	m19	1.73684	-0.0171998	0.0201749	1	1	1.40264	AeroAnaerobic	-3.62298
549	b3d13a8a-7ae6-11e9-a106-68b59976a384	m19	1.91531	-0.00129852	0.0202921	1	12360961	-0.805261	AeroAnaerobic	-4.18351
550	b3e1802a-7ae6-11e9-a106-68b59976a384	m18	2.58177	0.00198005	0.0006216	0.000120844	1.19377	-1.89648	Clostridiales	0.222603
551	b3f12016-7ae6-11e9-a106-68b59976a384	m19	1.34788	0.0256445	0.00936439	5.10313e-08	0.0777994	-1.25743	AeroAnaerobic	-3.0387
552	b400cbb0-7ae6-11e9-a106-68b59976a384	m19	0.831805	0.000164971	0.0276732	6.00627e-07	7.97968	-1.49836	AeroAnaerobic	-3.28267
553	b41013d6-7ae6-11e9-a106-68b59976a384	m19	1.58768	0.0166403	-0.000789314	6.10499e-08	6.10499e-08	-0.343072	AeroAnaerobic	-3.42154
554	b43b13e2-7ae6-11e9-a106-68b59976a384	m19	1.77673	-0.0100161	0.0120913	5.17258e-07	1.17899	-0.143128	AeroAnaerobic	-3.86843
555	b454402e-7ae6-11e9-a106-68b59976a384	m20	2.61829	0.00291281	0.00849622	1.64149e-07	1.08693	-1.56691	Bacteroides	0.097233
556	b46c4822-7ae6-11e9-a106-68b59976a384	m19	1.40655	-0.00234057	0.0211091	1	9059951	-0.0732121	AeroAnaerobic	-2.63845
557	b485f5ba-7ae6-11e9-a106-68b59976a384	m18	2.66233	-0.0035651	-0.00244327	1.3672e-06	5.84074	-1.54496	Clostridiales	0.0664887
558	b49fb342-7ae6-11e9-a106-68b59976a384	m22	0.99411	0.00180403	0.0349518	2903	13639454	-1.43385	AeroAnaerobic	0
559	b4b973b8-7ae6-11e9-a106-68b59976a384	m19	0.626036	-0.000109886	0.0285531	1	12698736	-1.21459	AeroAnaerobic	-0.705158
560	b4cc91c8-7ae6-11e9-a106-68b59976a384	m19	0.900569	0.00190318	0.0348342	1	13597178	-1.27793	AeroAnaerobic	0
561	b4d8faa8-7ae6-11e9-a106-68b59976a384	m24	2.47228	0.000978323	0.00179956	1	3297143	-1.24355	Bifidobacterium	-4.00824
562	b4e56180-7ae6-11e9-a106-68b59976a384	m19	1.47455	-0.0122378	0.0178674	1	30827	1.41311	AeroAnaerobic	-2.62625
563	b4f2c7a8-7ae6-11e9-a106-68b59976a384	m24	2.09185	-0.00190473	0.0179605	1	9565635	-1.31712	Bifidobacterium	-3.57076
564	b501148e-7ae6-11e9-a106-68b59976a384	m22	1.43001	0.000215437	0.0272058	6.5923e-07	8.67332	-0.865236	AeroAnaerobic	0
565	b50f7236-7ae6-11e9-a106-68b59976a384	m22	2.45819	0.0038331	0.0107096	1.81271e-07	1.16938	-0.538303	AeroAnaerobic	-2.56468
566	b51f81a8-7ae6-11e9-a106-68b59976a384	m19	1.6435	-0.0105174	0.0184937	1	1	0.663755	AeroAnaerobic	-3.85335
567	b52f89fe-7ae6-11e9-a106-68b59976a384	m19	1.42989	-0.0156621	0.0123599	1	1	-0.672666	AeroAnaerobic	-3.83163
568	b53fabfe-7ae6-11e9-a106-68b59976a384	m22	2.3008	-0.00299249	0.0154396	1	8276402	-0.578814	AeroAnaerobic	-3.79319
569	b5503334-7ae6-11e9-a106-68b59976a384	m19	0.786032	-0.01843	0.0192552	1	1	3.99991	AeroAnaerobic	-1.76776
570	b5606934-7ae6-11e9-a106-68b59976a384	m1	3.0587	0.00135483	-0.00730639	0.0186718	0.210209	-2.31531	Clostridiales	-2.39195
571	b5739b08-7ae6-11e9-a106-68b59976a384	m19	1.71263	-0.0101303	0.0122568	0.00211416	6698.72	0.610509	AeroAnaerobic	-3.38319
572	b583a872-7ae6-11e9-a106-68b59976a384	m19	1.26983	-0.0142608	0.015285	1	1	0.519521	AeroAnaerobic	-1.75606
573	b593e804-7ae6-11e9-a106-68b59976a384	m19	1.41732	-0.0146958	0.0161616	1	1	0.761252	AeroAnaerobic	0
574	b5a3e178-7ae6-11e9-a106-68b59976a384	m18	2.44356	-0.00315397	0.0115127	5.4377e-07	2.58367	-0.252699	Clostridiales	0.963484
575	b5b56844-7ae6-11e9-a106-68b59976a384	m19	0.683964	-0.0226065	0.0263898	1	1	2.46411	AeroAnaerobic	0
576	b5c63692-7ae6-11e9-a106-68b59976a384	m19	0.837174	0.000534704	0.0317933	1	22127188	-0.975305	AeroAnaerobic	-3.2064
577	b5d986a2-7ae6-11e9-a106-68b59976a384	m22	2.1328	0.000308093	0.0264839	4.98015e-07	6.82941	-1.05402	AeroAnaerobic	-2.85484
578	b5f658ae-7ae6-11e9-a106-68b59976a384	m19	0.975045	-0.00214489	0.0257126	1	12196777	-0.323644	AeroAnaerobic	0
579	b60fe738-7ae6-11e9-a106-68b59976a384	m18	2.42834	-0.00406341	0.0085246	1	8565305	-1.11993	Clostridiales	-3.42224
580	b62950ba-7ae6-11e9-a106-68b59976a384	m19	1.31614	-0.0149165	0.0123218	1	1	0.597276	AeroAnaerobic	-1.50453
581	b642688e-7ae6-11e9-a106-68b59976a384	m8	3.27805	-0.000825177	-0.0044194	2.89541e-07	0.42859	-1.89862	Clostridiales	-0.230112
582	b65c1d38-7ae6-11e9-a106-68b59976a384	m22	1.61165	-0.00138546	0.0177389	2.94662e-07	3.0863	-0.332642	AeroAnaerobic	-2.95869
583	b67500c8-7ae6-11e9-a106-68b59976a384	m6	3.29647	0.00594084	-0.0076005	1.59309e-07	0.15888	-1.98448	Clostridiales	0.157005
584	b68eb586-7ae6-11e9-a106-68b59976a384	m20	3.04175	-0.00130001	0.00355615	2.21091e-07	1.42349	-0.938792	Bacteroides	-0.307236
585	b6a868b4-7ae6-11e9-a106-68b59976a384	m19	1.20895	-0.0121106	0.0202624	1	1	2.60062	AeroAnaerobic	-3.54163
586	b6c13646-7ae6-11e9-a106-68b59976a384	m19	0.588787	-0.0249962	0.0204656	1	1	1.57637	AeroAnaerobic	0
587	b6da0202-7ae6-11e9-a106-68b59976a384	m19	0.790428	-0.0122681	0.0198636	1	1	1.64728	AeroAnaerobic	-2.17488
588	b6f2dbce-7ae6-11e9-a106-68b59976a384	m18	2.89723	0.00162798	-0.00164176	2.14032e-07	0.867983	-1.56743	Clostridiales	-3.77272
589	b70b9cd6-7ae6-11e9-a106-68b59976a384	m19	0.795938	0.00170506	0.0348321	1	14369579	-1.19502	AeroAnaerobic	0
590	b7250c48-7ae6-11e9-a106-68b59976a384	m19	1.92472	0.000277298	0.025203	3.80243e-07	4.96678	-1.1528	AeroAnaerobic	0.186836
591	b73e39e8-7ae6-11e9-a106-68b59976a384	m19	0.921466	-0.00153708	0.0306783	1	21365858	-0.710915	AeroAnaerobic	0
592	b759ce24-7ae6-11e9-a106-68b59976a384	m2	3.14396	-0.000311905	-0.00249267	2.44144e-07	0.922949	-1.87945	Bacteroides	-0.102057
593	b772af0c-7ae6-11e9-a106-68b59976a384	m22	1.75033	0.000162191	0.0259739	4.92512e-07	6.04527	-1.61661	AeroAnaerobic	-1.70803
594	b78b38ce-7ae6-11e9-a106-68b59976a384	m19	1.76596	-0.0130688	0.0141138	1	1	0.562643	AeroAnaerobic	-3.8542
595	b7a3f80a-7ae6-11e9-a106-68b59976a384	m19	0.420268	-0.0146668	0.0262727	1	35424	2.63265	AeroAnaerobic	-0.170799
596	b7d73256-7ae6-11e9-a106-68b59976a384	m19	1.6791	-0.00158202	0.0223419	1	9789910	-0.305849	AeroAnaerobic	-3.62437
597	b7f21184-7ae6-11e9-a106-68b59976a384	m2	3.13049	0.00637697	-0.00676982	1.54674e-07	0.175695	-1.19081	Bacteroides	-3.68594
598	b80ba144-7ae6-11e9-a106-68b59976a384	m22	1.91523	0.00570301	0.00675938	1.25554e-07	0.678215	-1.08566	AeroAnaerobic	-3.74841
599	b825961c-7ae6-11e9-a106-68b59976a384	m19	1.94861	-0.0129999	0.013139	1	1	0.103953	AeroAnaerobic	-3.3549
600	b83f55ca-7ae6-11e9-a106-68b59976a384	m18	2.56806	-0.00167833	0.0188904	7.32064e-05	670.858	-1.12708	Clostridiales	-3.85159
601	b8666976-7ae6-11e9-a106-68b59976a384	m19	1.45191	-0.016112	0.0148916	1	3527266	0.705681	AeroAnaerobic	-3.56436
602	b87f4392-7ae6-11e9-a106-68b59976a384	m19	1.24939	-0.00154063	0.0309046	1	15393114	-0.765195	AeroAnaerobic	1.24657
603	b8980558-7ae6-11e9-a106-68b59976a384	m14	2.36364	-0.0181845	-0.0151393	27.8462	6.91446	-2.72874	Prevotella	4.12551
604	b8b17db2-7ae6-11e9-a106-68b59976a384	m19	1.39706	-0.0135928	0.0133946	1	2274760	0.613721	AeroAnaerobic	-3.69346
605	b8fdcd48-7ae6-11e9-a106-68b59976a384	m8	3.34933	-0.00469824	0.00295485	0.066264	6.64441	-1.2936	Clostridiales	2.08799
606	b9169706-7ae6-11e9-a106-68b59976a384	m19	1.39632	-0.0123335	0.0187439	1	1	1.10373	AeroAnaerobic	0
607	b92ee45a-7ae6-11e9-a106-68b59976a384	m19	0.897028	-0.000604977	0.0247156	1	18195508	-1.03377	AeroAnaerobic	-2.86433
608	b9484be8-7ae6-11e9-a106-68b59976a384	m19	1.62298	-0.014271	0.0154091	1	1	0.858061	AeroAnaerobic	-2.83327
609	b9607538-7ae6-11e9-a106-68b59976a384	m19	1.45227	-0.00248282	0.021187	1	9447320	-0.286917	AeroAnaerobic	-2.78483
610	b979469e-7ae6-11e9-a106-68b59976a384	m19	1.59699	-0.0123645	0.0208067	1	1	1.9379	AeroAnaerobic	0
611	b993f412-7ae6-11e9-a106-68b59976a384	m22	0.951008	0.00311099	0.0368326	0.73173	1408.05	-1.77758	AeroAnaerobic	-1.45826
612	b9acc05a-7ae6-11e9-a106-68b59976a384	m19	0.491194	-0.0212336	0.0245064	1	1	0.740619	AeroAnaerobic	-0.50493
613	b9c58fd6-7ae6-11e9-a106-68b59976a384	m19	1.37942	-0.0170072	0.019505	1	1	2.37488	AeroAnaerobic	-3.01105
614	b9de2eec-7ae6-11e9-a106-68b59976a384	m19	0.142554	-0.0234317	0.0272947	1	1	2.50733	AeroAnaerobic	-1.9641
615	b9f6e5c2-7ae6-11e9-a106-68b59976a384	m22	1.41003	0.000552343	0.0223838	3.06958e-07	4.03007	-0.896147	AeroAnaerobic	-2.56732
616	ba0fb9d0-7ae6-11e9-a106-68b59976a384	m19	0.996235	0.013232	0.00485453	6.89853e-08	0.362409	-1.32501	AeroAnaerobic	-0.207281
617	ba29afb6-7ae6-11e9-a106-68b59976a384	m19	1.09184	0.00124754	0.0347844	4.30145e-06	68.6294	-1.07819	AeroAnaerobic	0
618	ba42de82-7ae6-11e9-a106-68b59976a384	m19	1.42542	-0.0021451	0.0207624	17250	11414941	-1.0613	AeroAnaerobic	-2.43181
619	ba5b4c88-7ae6-11e9-a106-68b59976a384	m22	1.95504	0.00314264	0.011964	2.28382e-07	1.55221	-0.542009	AeroAnaerobic	-2.47199
620	ba747dac-7ae6-11e9-a106-68b59976a384	m22	1.65485	0.00284861	0.0136434	3.05256e-07	2.27392	-0.683853	AeroAnaerobic	0
621	ba8cf4fe-7ae6-11e9-a106-68b59976a384	m22	1.53188	-0.000247042	0.0269728	1.20161e-06	15.632	-0.829229	AeroAnaerobic	0
622	baa62500-7ae6-11e9-a106-68b59976a384	m22	1.18597	0.00114244	0.0337572	1.13976e-05	173.759	-1.1938	AeroAnaerobic	-2.50785
623	bac71bf2-7ae6-11e9-a106-68b59976a384	m19	1.6722	-0.00198024	0.0155084	1	14685561	-0.683617	AeroAnaerobic	-4.05885
624	bad37f14-7ae6-11e9-a106-68b59976a384	m22	1.86929	-0.0162228	-0.0121708	12.5916	6.76946	-1.38021	AeroAnaerobic	-3.61421
625	badfe79a-7ae6-11e9-a106-68b59976a384	m22	1.96016	0.00588395	0.00269222	1.6204e-07	1.6204e-07	0.08802	AeroAnaerobic	-3.02395
626	baed87d8-7ae6-11e9-a106-68b59976a384	m22	1.88195	0.0197426	0.00171705	7.59931e-08	7.59931e-08	-1.03697	AeroAnaerobic	-1.92483
627	bafbc302-7ae6-11e9-a106-68b59976a384	m22	1.77713	-0.0131946	0.0145801	1.78305e-07	1.78305e-07	0.0786234	AeroAnaerobic	-2.47226
628	bb0acdc0-7ae6-11e9-a106-68b59976a384	m22	0.815259	-0.000244598	0.0291443	0.00756712	28.1074	-1.46827	AeroAnaerobic	-2.74491
629	bb1be90c-7ae6-11e9-a106-68b59976a384	m22	1.92019	-0.00794055	0.0187421	9.77422e-05	193.316	0.558907	AeroAnaerobic	-3.59109
630	bb2c61ba-7ae6-11e9-a106-68b59976a384	m19	1.64987	-0.00116695	0.0241539	1	13025153	-1.06527	AeroAnaerobic	-1.49332
631	bb4dc35a-7ae6-11e9-a106-68b59976a384	m22	1.61907	0.000293527	0.0298255	10.2671	71568.9	-2.02389	AeroAnaerobic	-3.17952
632	bb5eeed2-7ae6-11e9-a106-68b59976a384	m19	0.995606	-0.0191333	0.0171629	1	8511	1.66994	AeroAnaerobic	-1.42761
633	bb750366-7ae6-11e9-a106-68b59976a384	m19	1.33679	-0.0138735	0.0131353	1	55385	2.55027	AeroAnaerobic	-0.389705
634	bb8a011c-7ae6-11e9-a106-68b59976a384	m19	1.88954	-0.0013109	0.0225542	5594	11976071	-0.865461	AeroAnaerobic	-3.6349
635	bb9dfec4-7ae6-11e9-a106-68b59976a384	m19	1.39652	-0.00473707	0.0203898	1830	16842345	-0.148932	AeroAnaerobic	-3.43139
636	bbb17544-7ae6-11e9-a106-68b59976a384	m19	1.68686	-0.0172164	0.0204467	1	1	1.0235	AeroAnaerobic	-3.60903
637	bbca2a30-7ae6-11e9-a106-68b59976a384	m22	1.99958	8.59859e-05	0.0161976	0.00168016	2.09834	-0.653922	AeroAnaerobic	0.373415
638	bbe5c998-7ae6-11e9-a106-68b59976a384	m19	1.86375	-0.0039684	0.0217833	4.78071e-06	53.2015	-0.383175	AeroAnaerobic	0
639	bc015686-7ae6-11e9-a106-68b59976a384	m20	2.56549	0.0124152	0.00163577	1.04194e-07	0.130899	-0.716471	Bacteroides	-2.5314
640	bc164b4a-7ae6-11e9-a106-68b59976a384	m19	1.13984	-0.0220881	0.0186205	1	1	3.99996	AeroAnaerobic	0
641	bc36828e-7ae6-11e9-a106-68b59976a384	m19	1.0902	-0.016984	0.0161004	1	1	0.547374	AeroAnaerobic	-0.418908
642	bc50fd58-7ae6-11e9-a106-68b59976a384	m19	1.13737	-0.000812958	0.0262292	1	13494241	-1.05025	AeroAnaerobic	-2.97888
643	bc6d8612-7ae6-11e9-a106-68b59976a384	m22	1.91692	0.0131536	0.00410615	9.46163e-08	0.0637706	-0.233911	AeroAnaerobic	-2.22109
644	bc8d87a0-7ae6-11e9-a106-68b59976a384	m22	1.726	0.00237817	0.0183288	1.82611e-07	2.06223	-1.17219	AeroAnaerobic	-1.78905
645	bca7ce12-7ae6-11e9-a106-68b59976a384	m22	1.85139	0.000593805	0.021559	3.5212e-07	3.8814	-1.28153	AeroAnaerobic	-1.90964
646	bcc2462a-7ae6-11e9-a106-68b59976a384	m22	1.82727	-0.00104719	0.0237467	1.64301	11.3682	-1.70463	AeroAnaerobic	-1.87034
647	bcdcfa10-7ae6-11e9-a106-68b59976a384	m19	1.63707	-0.0144225	0.0104414	1	2262691	0.753822	AeroAnaerobic	-3.30713
648	bcf732ea-7ae6-11e9-a106-68b59976a384	m19	0.383041	-0.0266556	0.0130398	1	1	3.99991	AeroAnaerobic	-2.81801
649	bd06f0e0-7ae6-11e9-a106-68b59976a384	m19	0.305497	-0.0272512	0.0132786	1	1	2.17762	AeroAnaerobic	-2.75336
650	bd1f53b0-7ae6-11e9-a106-68b59976a384	m22	1.95783	0.00266077	0.0119233	1.82939e-07	1.3949	-0.687558	AeroAnaerobic	-1.07206
651	bd2d8cc8-7ae6-11e9-a106-68b59976a384	m19	0.674876	-0.023348	0.0272021	1	1	3.99721	AeroAnaerobic	-2.7382
652	bd39f4d6-7ae6-11e9-a106-68b59976a384	m19	1.40709	-0.0194162	0.0212977	1	1	1.41048	AeroAnaerobic	-3.01007
653	bd46d494-7ae6-11e9-a106-68b59976a384	m24	2.75075	0.00171147	0.0122515	2.47474e-07	1.67504	-1.14413	Bifidobacterium	0.502118
654	bd5401fa-7ae6-11e9-a106-68b59976a384	m19	1.89784	-0.00164208	0.0249231	1	13655754	-0.683642	AeroAnaerobic	-3.60712
655	bd6186fe-7ae6-11e9-a106-68b59976a384	m19	0.827014	-0.0244622	0.0286578	1	1	3.99691	AeroAnaerobic	-2.90263
656	bd6fbabc-7ae6-11e9-a106-68b59976a384	m6	3.28702	0.0022339	-0.00387048	1.63867e-07	0.575352	-1.82314	Clostridiales	1.68776
657	bd7f94aa-7ae6-11e9-a106-68b59976a384	m19	1.463	-0.0180156	0.0136658	1	499947	1.55666	AeroAnaerobic	-2.63266
658	bd927b56-7ae6-11e9-a106-68b59976a384	m22	2.00395	0.000126279	0.0153343	3.37541e-07	2.76421	-0.914266	AeroAnaerobic	-3.56116
659	bda4d6ca-7ae6-11e9-a106-68b59976a384	m19	1.63623	-0.0191553	0.0171848	1	411	0.951924	AeroAnaerobic	-2.68556
660	bdb70548-7ae6-11e9-a106-68b59976a384	m19	1.52377	-0.0158194	0.0156507	1	1	0.185345	AeroAnaerobic	-1.52588
661	bdc90a54-7ae6-11e9-a106-68b59976a384	m19	1.05599	-0.00207528	0.0229077	1	12338663	-0.598678	AeroAnaerobic	-2.69141
662	bddbbeba-7ae6-11e9-a106-68b59976a384	m19	1.41281	-0.00267922	0.0219887	1	8672136	-0.359741	AeroAnaerobic	-3.29503
663	bdee828e-7ae6-11e9-a106-68b59976a384	m19	1.45558	-0.0156001	0.0161924	1	1	1.15623	AeroAnaerobic	-3.55183
664	bdfef8c6-7ae6-11e9-a106-68b59976a384	m19	1.83408	-0.0157491	0.0127944	1	1	-0.316719	AeroAnaerobic	-1.30552
665	be0fba1c-7ae6-11e9-a106-68b59976a384	m19	1.50706	-0.0130492	0.0149766	1	1	0.0380592	AeroAnaerobic	-0.730243
666	be1f9202-7ae6-11e9-a106-68b59976a384	m19	1.62627	0.000352148	0.0305477	1	15077298	-1.05479	AeroAnaerobic	-2.40854
667	be2f9b20-7ae6-11e9-a106-68b59976a384	m22	1.54422	0.0090805	0.00222578	1.13661e-07	0.000263807	-0.000695706	AeroAnaerobic	-0.456455
668	be3f4836-7ae6-11e9-a106-68b59976a384	m22	1.08803	-0.00836114	0.014167	1	6328612	0.239387	AeroAnaerobic	-1.70747
669	be4f3f2a-7ae6-11e9-a106-68b59976a384	m22	1.10647	-0.0143154	0.00921039	1.54491e-06	7.06241	0.365473	AeroAnaerobic	-1.56119
670	be5fb2b0-7ae6-11e9-a106-68b59976a384	m1	3.60285	-0.000138244	-0.00519329	0.00450136	0.366933	-0.927045	Clostridiales	1.00847
671	be6fe810-7ae6-11e9-a106-68b59976a384	m19	1.58953	-0.00479587	0.0141683	1	5459762	-0.395654	AeroAnaerobic	-3.65371
672	be8023f6-7ae6-11e9-a106-68b59976a384	m19	1.44663	0.000220717	0.0301477	2591	12191404	-1.14902	AeroAnaerobic	-2.77724
673	bea17dc6-7ae6-11e9-a106-68b59976a384	m19	1.1998	-0.0110786	0.0132848	1	1209	-0.955822	AeroAnaerobic	-1.88866
674	beb1b3ee-7ae6-11e9-a106-68b59976a384	m19	1.82941	-0.0100772	0.010662	1	2088763	0.1114	AeroAnaerobic	-3.45917
675	bec1ef02-7ae6-11e9-a106-68b59976a384	m20	2.03407	0.0107577	-0.0010132	1.26874e-07	0.0103642	-0.614775	Bacteroides	-3.69954
676	bed21328-7ae6-11e9-a106-68b59976a384	m19	0.162021	-0.0292946	0.0149741	0.000454752	0.000454752	3.52018	AeroAnaerobic	-0.954293
677	bee21d86-7ae6-11e9-a106-68b59976a384	m19	1.90571	-0.013609	0.00993068	1	49980	1.00579	AeroAnaerobic	-2.71748
678	bef22b40-7ae6-11e9-a106-68b59976a384	m19	0.489235	-0.0236111	0.0118847	1	1	4.00004	AeroAnaerobic	0
679	bf00563e-7ae6-11e9-a106-68b59976a384	m19	1.52683	0.00143356	0.0343086	1	14747512	-1.13289	AeroAnaerobic	-2.03227
680	bf11083a-7ae6-11e9-a106-68b59976a384	m22	1.43255	0.000282882	0.0268668	6.82187e-07	8.87912	-0.827164	AeroAnaerobic	1.77451
681	bf21fab4-7ae6-11e9-a106-68b59976a384	m22	0.812425	-0.00264499	0.0201146	8.11069e-06	107.345	-0.339319	AeroAnaerobic	-2.12037
682	bf31e4d8-7ae6-11e9-a106-68b59976a384	m19	0.821521	0.00302294	0.036765	4.53268e-05	775.537	-2.45935	AeroAnaerobic	-2.48793
683	bf41d99c-7ae6-11e9-a106-68b59976a384	m22	1.38621	0.0187101	-0.00097488	7.16485e-08	0.116571	-1.88834	AeroAnaerobic	-3.51024
684	bf51b240-7ae6-11e9-a106-68b59976a384	m19	1.16035	-0.0175703	0.0196997	1	1	1.86557	AeroAnaerobic	-0.708366
685	bf616370-7ae6-11e9-a106-68b59976a384	m8	3.23705	-0.00464957	0.00385762	0.0486046	4.32432	-2.02893	Clostridiales	2.81921
686	bf7212ba-7ae6-11e9-a106-68b59976a384	m19	1.65326	-0.00274925	0.0171198	16607	8574170	-0.492753	AeroAnaerobic	-2.57587
687	bf81ab8a-7ae6-11e9-a106-68b59976a384	m19	0.417891	-0.0218461	0.0184744	1	1	3.99458	AeroAnaerobic	-0.262512
688	bf98775c-7ae6-11e9-a106-68b59976a384	m22	2.2062	-0.0132657	0.0148948	9.9932e-06	3.73518	0.892282	AeroAnaerobic	-1.91527
689	bfa8ba9a-7ae6-11e9-a106-68b59976a384	m19	1.13168	-0.0130369	0.0159028	1	378	3.96142	AeroAnaerobic	-3.67549
690	bfbf89aa-7ae6-11e9-a106-68b59976a384	m19	0.75935	-0.0219341	0.010527	1.00631e-06	1.00631e-06	1.1594	AeroAnaerobic	0
691	bfd415b4-7ae6-11e9-a106-68b59976a384	m19	0.859192	-0.0197529	0.0150042	4.46867e-06	0.00309679	2.05436	AeroAnaerobic	-0.181144
692	bfeecb70-7ae6-11e9-a106-68b59976a384	m9	3.34933	0.00234442	-0.00592471	1.74311e-07	0.167967	-1.70116	Clostridiales	0.315928
693	BHCNFHADXX.N710-S505_CGAGGCTG-GTAAGGAG	m2	3.0823	0.00867393	-0.00459935	0.162599	0.000266266	-1.49525	Bacteroides	-4.26715
694	BHCNG3ADXX.N701-S503_TAAGGCGA-TATCCTCT	m2	3.33454	0.0114872	-0.00466387	7.03401e-05	0.0473391	-2.05993	Bacteroides	-1.39528
695	BHCNG3ADXX.N705-S502_GGACTCCT-CTCTCTAT	m2	2.98231	0.0126125	-0.00723417	0.185817	0.0159742	-2.60472	Bacteroides	-2.00548
696	BHCNG3ADXX.N708-S502_CAGAGAGG-CTCTCTAT	m2	3.26374	0.00442549	-0.00550731	0.00562006	0.365206	-0.904375	Bacteroides	-1.21161
697	BHCNG3ADXX.N709-S502_GCTACGCT-CTCTCTAT	m8	3.64627	-0.00187219	-0.00371554	0.0169354	0.829337	-1.95533	Clostridiales	-0.329187
698	BHCNG3ADXX.N711-S502_AAGAGGCA-CTCTCTAT	m3	3.24236	0.00798501	-0.00737987	4.33244e-08	0.0370667	-1.33988	Bacteroides	-1.79902
699	BHCNJJADXX.N703-S503_AGGCAGAA-TATCCTCT	m18	2.29157	0.0182968	-0.00151359	0.000428558	0.00206594	-1.59433	Clostridiales	-4.25111
700	BHCNJJADXX.N705-S503_GGACTCCT-TATCCTCT	m20	3.37	0.00690709	-0.00602886	0.214224	0.0677618	-1.82194	Bacteroides	-1.94007
701	BHCNJJADXX.N708-S503_CAGAGAGG-TATCCTCT	m4	1.87599	-0.0249705	-0.0160172	22.4629	0.00895091	-1.17697	Prevotella	-1.85619
702	BHCNK3ADXX.N706-S507_TAGGCATG-AAGGAGTA	m2	3.05269	0.00431159	-0.00305976	0.285822	0.00664348	-0.863534	Bacteroides	-4.16677
703	BHCNK3ADXX.N711-S506_AAGAGGCA-ACTGCATA	m13	2.29714	-0.0193692	-0.0160772	10.4597	1.76169	-1.77992	Prevotella	1.41606
704	BHCNK3ADXX.N712-S506_GTAGAGGA-ACTGCATA	m2	3.12257	0.00955178	-0.00580817	8.69869e-05	0.0773633	-2.34348	Bacteroides	-4.17265
705	BHCNM7ADXX.N701-S511_TAAGGCGA-TCTCTCCG	m18	3.00178	-0.00303134	0.00659115	1.47518e-05	2.21132	-0.936465	Clostridiales	-1.39096
706	BHCNM7ADXX.N712-S508_GTAGAGGA-CTAAGCCT	m3	3.0087	0.0163789	-0.00586206	3.63258e-05	1.82542e-08	-3.13704	Bacteroides	-2.93368
707	BHCTGKADXX.N707-S505_CTCTCTAC-GTAAGGAG	m18	2.54138	0.0190039	-0.0013433	3.43941e-05	0.129297	-2.32029	Clostridiales	-3.97487
708	bugkiller-11-0-0	m11	2.83026	0.0039965	-0.00773118	0.346257	0.155471	-2.22225	Clostridiales	-1.92714
709	bugkiller-11-2-0	m23	2.27841	0.00126041	-0.00639909	0.0181223	0.524277	-3.48864	Bifidobacterium	0.269618
710	bugkiller-11-392-1	m15	2.49002	-0.00474247	-0.00767738	1.98098	0.939747	-2.70038	Clostridiales	1.12103
711	bugkiller-11-392-2	m7	2.97287	0.000182036	-0.00787265	0.49137	0.226968	-2.50646	Clostridiales	-0.28404
712	bugkiller-11-392-3	m15	2.24534	-0.00313651	-0.00682538	2.89641	1.16862	-2.75164	Clostridiales	0.0375448
713	bugkiller-11-60-0	m2	2.71311	0.0049595	-0.00809953	0.333849	0.275894	-2.5505	Bacteroides	-2.47011
714	bugkiller-11-600-0	m7	2.84092	0.00361214	-0.00874262	0.367694	0.0513411	-2.38271	Clostridiales	-0.169722
715	bugkiller-11-7-0	m2	2.8436	0.00554848	-0.00713927	0.219138	0.139121	-2.69622	Bacteroides	-2.74654
716	bugkiller-11-773-0	m3	2.94884	0.0130608	-0.00694806	0.137724	0.0227641	-2.09214	Bacteroides	-0.865716
717	bugkiller-11-918-0	m2	2.52427	0.00406483	-0.00868704	0.465516	0.121476	-2.83487	Bacteroides	0.530992
718	c006a81c-7ae6-11e9-a106-68b59976a384	m19	0.259818	-0.0273455	0.0136132	1	1	3.9997	AeroAnaerobic	-0.366414
719	c01faec0-7ae6-11e9-a106-68b59976a384	m22	1.84588	0.00344828	0.00777757	2.3245e-07	1.16352	-0.900238	AeroAnaerobic	-2.83533
720	c039335e-7ae6-11e9-a106-68b59976a384	m19	0.155296	-0.0161926	0.0303535	1	3105	3.69888	AeroAnaerobic	0
721	c0528962-7ae6-11e9-a106-68b59976a384	m18	3.1639	-0.00319639	0.0066015	0.537616	1.79071	-0.607611	Clostridiales	-3.32744
722	c06bbd56-7ae6-11e9-a106-68b59976a384	m22	1.4733	-0.000606167	0.0254344	5.07844e-07	7.69496	-1.92195	AeroAnaerobic	4.05051
723	c0855176-7ae6-11e9-a106-68b59976a384	m14	3.23493	-0.00909871	-0.00348138	16.1158	19.7579	-2.2726	Prevotella	2.80223
724	c09e89fc-7ae6-11e9-a106-68b59976a384	m19	1.12925	-0.0126732	0.00600508	1	1	0.437139	AeroAnaerobic	-3.36778
725	c0b6f79e-7ae6-11e9-a106-68b59976a384	m19	0.419728	-0.0115445	0.0221907	1	1	3.99848	AeroAnaerobic	-1.94888
726	c0cfb202-7ae6-11e9-a106-68b59976a384	m19	1.89118	-0.0101793	0.0113647	1	4687116	0.2161	AeroAnaerobic	-3.36855
727	c0e87fa8-7ae6-11e9-a106-68b59976a384	m19	1.49031	-0.0101778	0.0109976	1	2649495	0.446577	AeroAnaerobic	-1.0765
728	c103b692-7ae6-11e9-a106-68b59976a384	m22	0.465385	0.000946028	0.0340699	1.99469e-05	423.934	-1.11021	AeroAnaerobic	-1.33615
729	c11ede9a-7ae6-11e9-a106-68b59976a384	m19	0.609049	-0.000234987	0.0299254	1	17441189	-0.833687	AeroAnaerobic	-3.18164
730	c13b79a6-7ae6-11e9-a106-68b59976a384	m19	1.15675	-0.0216307	0.0182183	1	1	3.93263	AeroAnaerobic	-1.97038
731	c1565992-7ae6-11e9-a106-68b59976a384	m22	1.98819	-0.00155097	0.020236	1	10980405	-0.318942	AeroAnaerobic	-2.76103
732	C16-20002-TZ	m15	2.40358	-0.00455231	-0.00325385	1.50457	0.972443	-1.37146	Clostridiales	1.29048
733	C16-20003-TZ	m10	2.5411	-0.0185211	-0.0170462	24.7784	5.97839e-07	-1.66767	Clostridiales	-2.97575
734	C16-20005-GH	m4	2.84456	-0.0199815	-0.0173517	28.6395	1.32476e-06	-2.55403	Prevotella	0
735	C16-20005-TZ	m15	3.11845	-0.0105007	-0.0114166	12.9976	0.0506802	-0.340068	Clostridiales	-0.714186
736	C16-20006-GH	m13	2.14585	-0.0292961	-0.0151895	7.29853	1.71809e-07	-2.83105	Prevotella	-1.36907
737	C16-20007-GH	m4	2.68199	-0.018043	-0.0165294	16.9805	4.58949e-07	-2.4844	Prevotella	-1.86564
738	C16-20008-GH	m12	2.88028	-0.0183287	-0.0167057	15.896	5.9443e-07	-2.53498	Prevotella	-0.910101
739	C16-20009-GH	m4	2.47509	-0.0277612	-0.0149853	339.32	8.60311e-06	-1.57391	Prevotella	-2.16289
740	C16-20010-GH	m4	2.89678	-0.0199489	-0.0166712	29.08	1.16897e-06	-0.925579	Prevotella	-3.16926
741	C16-20011-GH	m20	1.80465	0.00469863	-9.17995e-05	0.0393546	0.00516525	-0.196699	Bacteroides	-2.19325
742	C16-20029-GH	m10	2.40418	-0.00455461	-0.0153517	15.3371	0.000351198	-2.08729	Clostridiales	-1.72824
743	C16-20030-GH	m12	2.14579	-0.0241742	-0.0167265	56.2388	1.73472e-06	-1.61506	Prevotella	-1.55813
744	C16-20032-GH	m4	2.43376	-0.0221808	-0.0169745	33.384	1.13782e-06	-2.02526	Prevotella	-2.58168
745	C16-20047-GH	m1	2.81849	1.72572e-06	-0.00912464	0.153945	2.55867e-07	-2.13063	Clostridiales	-2.34079
746	C16-20048-GH	m1	3.6012	0.000592718	-0.00659861	0.213665	0.0105054	-2.18548	Clostridiales	1.79586
747	C16-20049-GH	m7	2.89924	-0.00700965	-0.00764061	1.7492	3.41751e-07	-1.74053	Clostridiales	-2.1605
748	C16-20050-GH	m1	2.87292	-0.000873815	-0.00852147	0.10883	0.0160269	-3.37291	Clostridiales	1.6733
749	C16-20065-GH	m12	2.88728	-0.0142532	-0.0144438	84.3738	5.08363e-06	-1.25939	Prevotella	-3.31082
750	C16-20066-GH	m20	2.73244	0.0168706	-0.00208596	2.17013e-05	0.000171106	-0.906371	Bacteroides	-4.32421
751	C16-20070-TZ	m16	1.77216	-0.0320419	-0.011687	18.5469	0.0696813	-1.68287	Prevotella	-1.35502
752	C16-20071-TZ	m15	3.25789	-0.00404075	-0.00601288	1.29726	4.5684e-07	-2.66965	Clostridiales	0
753	C16-20072-TZ	m4	2.19714	-0.0238541	-0.0167845	48.7895	0.0787524	-3.2856	Prevotella	-0.779168
754	C16-20073-GH	m15	3.33052	-0.00305452	-0.000953578	0.299756	0.544207	-1.02572	Clostridiales	-3.8232
755	C16-20073-TZ	m18	2.01109	-0.0167436	-0.0166027	9.49773	5.12554e-07	-1.66329	Clostridiales	0
756	C16-20074-GH	m13	2.27451	-0.0250417	-0.0164203	24.3644	0.207519	-2.10888	Prevotella	0.377109
757	C16-20108-GH	m10	2.79421	-0.00775013	-0.0100428	15.4183	2.7539e-06	-2.11003	Clostridiales	-0.963788
758	C16-20110-GH	m4	2.4107	-0.0204022	-0.0167091	16.8257	6.15987e-07	-1.93933	Prevotella	-1.93734
759	C16-20111-GH	m10	2.70165	-0.00421935	-0.0156625	162.82	2.98936e-05	-2.13658	Clostridiales	-0.240345
760	C16-20112-GH	m10	2.76175	-0.0115215	-0.0134033	21.255	6.50094e-07	-1.78165	Clostridiales	-2.37144
761	C16-20113-GH	m16	2.20504	-0.0289031	-0.0143891	66.8381	1.68271e-06	-1.35463	Prevotella	-2.54118
762	C16-20117-TZ	m5	2.50575	0.0191127	-0.00518546	0.182642	5.11717e-08	-2.74171	Bacteroides	-0.893752
763	C16-20118-TZ	m16	0.830367	-0.0332142	-0.0108269	185.291	0.292015	-1.93693	Prevotella	-1.86103
764	C16-20119-TZ	m13	2.03722	-0.014821	-0.0192054	2.31167	0.00146589	-2.03365	Prevotella	-2.00904
765	C16-20123-TZ	m21	2.40851	0.0256645	0.00357055	2.98154e-05	0.00543742	-2.00499	Bacteroides	-2.66885
766	C16-20124-GH	m13	1.8827	-0.0211598	-0.0168938	7.7865	0.000284711	-1.98582	Prevotella	-2.80715
767	C16-20125-GH	m7	3.17366	0.00137459	-0.00920037	0.448324	6.89624e-08	-2.27536	Clostridiales	-1.69651
768	C16-20126-GH	m3	2.94263	0.00483389	-0.00658037	6.86829e-06	0.0101824	-1.77337	Bacteroides	-2.44317
769	C16-20127-GH	m10	2.03998	-0.0132659	-0.0139218	17.222	0.00374746	-2.37135	Clostridiales	-1.03258
770	C16-20135-TZ	m17	2.53493	-0.00104946	-0.0169807	0.836896	0.0340844	-2.40047	Prevotella	-1.58199
771	C16-20138-GH	m17	2.3362	-0.014422	-0.013605	12.8638	4.78465e-07	-1.59243	Prevotella	-2.65029
772	C16-20152-TZ	m10	2.97923	-0.00995931	-0.0120532	4.80455	4.76647e-07	-1.39129	Clostridiales	-2.2324
773	C16-20153-TZ	m4	3.22527	-0.0101995	-0.0132489	2.93285	0.00778688	-1.02378	Prevotella	-1.06585
774	C16-20197-TZ	m13	2.48779	-0.0222633	-0.0172139	8.33977	0.015216	-2.39117	Prevotella	-0.490541
775	C16-20198-TZ	m10	3.33467	-0.0021047	-0.00900904	0.588654	2.08868e-07	-1.1279	Clostridiales	-2.03617
776	C16-20211-TZ	m10	2.99168	-0.00807604	-0.0093992	6.99128	5.15174e-07	-2.38036	Clostridiales	-1.78402
777	C16-20212-TZ	m12	2.89737	-0.0242818	-0.0165849	73.7514	1.50528e-06	-1.7208	Prevotella	-2.01181
778	C16-20215-TZ	m12	2.74476	-0.01657	-0.0172205	4.34177	1.77863e-07	-1.87233	Prevotella	-1.21867
779	C16-20237-TZ	m12	2.60629	-0.0262951	-0.0155984	34.1073	6.98841e-07	-2.64733	Prevotella	-0.684809
780	C16-20238-TZ	m12	2.67293	-0.022895	-0.0175589	27.0255	9.31299e-07	-3.20303	Prevotella	-0.384052
781	C16-20241-GH	m4	2.48391	-0.0265247	-0.016048	186.79	0.00561555	-1.45209	Prevotella	-2.13585
782	C16-20242-GH	m10	2.70491	-0.00789364	-0.010178	82.741	5.58531e-06	-1.91927	Clostridiales	-1.49146
783	C16-20243-GH	m17	3.03842	0.00108941	-0.0160389	0.664839	7.30595e-08	-1.82808	Prevotella	-2.20523
784	C16-20244-GH	m4	2.22201	-0.0248932	-0.0160487	19.6249	5.91685e-07	-1.41688	Prevotella	-2.67249
785	C16-20245-GH	m10	3.37096	-0.0106686	-0.0136609	4.06624	3.91422e-07	-2.42837	Clostridiales	0
786	C16-20246-GH	m4	2.24363	-0.024681	-0.0162894	17.9713	9.71032e-07	-1.48467	Prevotella	-2.39408
787	C16-20246-TZ	m3	2.52088	0.0183484	-0.00419985	0.0472291	0.0290568	-2.11594	Bacteroides	-2.07811
788	C16-20247-GH	m2	2.92999	-0.00813295	-0.00594475	1.27247	0.0344691	-0.471292	Bacteroides	-3.64054
789	C16-20247-TZ	m16	1.41191	-0.0286673	-0.0151131	15.5888	0.109385	-2.53742	Prevotella	-1.61304
790	C16-20248-TZ	m7	3.1122	0.00354723	-0.0125169	0.428833	0.0163167	-1.91702	Clostridiales	-1.22564
791	C16-20273-GH	m10	2.75708	-0.0190571	-0.0172622	38.007	1.41849e-06	-1.84732	Clostridiales	-0.65005
792	C16-20274-GH	m18	2.51518	-0.00991883	-0.0142706	1.68736	0.0198647	-1.16448	Clostridiales	-3.29371
793	C16-20275-GH	m3	3.12015	0.00736919	-0.0091964	0.288051	0.200752	-1.90659	Bacteroides	-1.73653
794	C16-20288-GH	m3	3.34397	0.00594649	-0.00602517	0.0234906	0.00442468	-1.03615	Bacteroides	-2.75319
795	C16-20292-GH	m14	3.40413	-0.00855174	-0.0104571	4.29742	0.648143	-1.05493	Prevotella	-0.347818
796	C16-20340-TZ	m1	2.35664	0.00392876	-0.00675137	4.68393e-05	0.0905914	-3.17196	Clostridiales	-1.93457
797	C16-20341-TZ	m13	2.29339	-0.0153686	-0.0167916	4.67324	0.146431	-1.08979	Prevotella	-3.00832
798	C16-20345-TZ	m3	2.96974	0.0069975	-0.00718431	0.225168	0.0843566	-1.82651	Bacteroides	-3.25644
799	C16-20346-TZ	m12	1.8615	-0.0190675	-0.0173635	60.9366	0.0166798	-2.51493	Prevotella	-2.01676
800	C16-20347-TZ	m1	2.98509	0.00564396	-0.00681561	0.000259506	0.0145739	-1.6902	Clostridiales	-2.85307
801	C16-20362-GH	m10	2.75014	-0.0123974	-0.0128745	5.74535	0.0219654	-2.15187	Clostridiales	0.493272
802	C16-20363-GH	m4	2.78423	-0.0170322	-0.0155659	74.4292	4.60861e-06	-2.44394	Prevotella	0
803	C16-20371-TZ	m4	2.58448	-0.0187346	-0.0165815	367.195	0.4905	-2.59311	Prevotella	0.236885
804	C16-20372-TZ	m16	2.37596	-0.0270041	-0.0153413	126.516	2.47017	-1.41468	Prevotella	0.377966
805	C16-20373-TZ	m10	3.14464	-0.0109744	-0.0130257	42.4042	0.0727409	-1.745	Clostridiales	-1.68858
806	C16-20374-GH	m15	2.489	-0.0110952	0.00542155	0.606165	0.0532183	-1.92413	Clostridiales	-1.86479
807	C16-20374-TZ	m4	2.88083	-0.0163394	-0.0149426	26.2909	0.0165641	-1.86277	Prevotella	-1.86211
808	C16-20375-GH	m2	2.23484	0.0176689	-0.00490572	0.0277172	4.40617e-08	-0.980378	Bacteroides	-3.02503
809	C16-20415-TZ	m22	1.35081	-0.0181394	0.0136322	0.0197044	0.121428	1.56734	AeroAnaerobic	-3.07467
810	C16-20416-TZ	m4	2.39729	-0.0216496	-0.0168091	54.596	0.243994	-2.44111	Prevotella	0
811	C16-20417-TZ	m16	0.801881	-0.037145	-0.0052381	59.1546	1.25494	-1.76589	Prevotella	-1.34374
812	C16-20437-TZ	m7	2.80996	-0.008896	-0.0111215	3.6563	0.0027002	-3.11846	Clostridiales	0
813	C16-20438-TZ	m12	2.98701	-0.0185981	-0.0168117	277.701	1.14771e-05	-1.79801	Prevotella	-1.99314
814	C16-20439-TZ	m4	2.35615	-0.0218696	-0.0167666	68.8148	2.64396e-06	-2.40529	Prevotella	-1.62274
815	C16-20440-TZ	m12	2.65806	-0.0191631	-0.0172247	97.0833	3.49194e-06	-1.75829	Prevotella	-2.14579
816	C16-20441-TZ	m4	2.49185	-0.0249529	-0.0166675	490.398	0.520953	-1.61203	Prevotella	-0.0970627
817	C16-20470-TZ	m4	1.86635	-0.0314713	-0.0124834	419.785	9.44207e-06	-2.62335	Prevotella	-0.943885
818	C16-20471-TZ	m17	2.53875	0.000919792	-0.00769641	0.394116	0.0493096	-1.70106	Prevotella	-0.406041
819	C16-20473-TZ	m17	2.72905	0.00520274	-0.00788969	0.275583	4.52068e-08	-1.22401	Prevotella	-2.50498
820	C16-20474-TZ	m10	3.35524	-0.00907203	-0.0112675	5.89783	0.0892832	-1.8932	Clostridiales	-2.08373
821	C16-20475-TZ	m16	1.05146	-0.0342596	-0.00837923	27.4836	0.12883	-2.08279	Prevotella	-1.95847
822	C16-20491-TZ	m18	1.58004	-0.0137902	0.00543588	2.19354	2.74642e-05	0.925878	Clostridiales	-2.92085
823	C16-20492-TZ	m22	2.16202	0.00312291	0.00773877	0.000522059	0.700704	-0.676694	AeroAnaerobic	-2.89353
824	C16-20493-TZ	m4	2.09117	-0.0262728	-0.0148887	70.3327	2.72227e-06	-0.840717	Prevotella	-2.19864
825	C16-20494-TZ	m16	1.99767	-0.0314787	-0.0123789	188.83	1.00757e-05	-2.08704	Prevotella	-0.837978
826	C16-20548-TZ	m4	2.32548	-0.0189408	-0.0165994	230.984	3.19915	-2.73838	Prevotella	1.58663
827	C16-20549-TZ	m12	2.24835	-0.0225258	-0.0170896	113.859	3.48234e-06	-2.12074	Prevotella	-0.989388
828	C16-20550-TZ	m12	2.36572	-0.0244543	-0.0165517	47.8102	1.50193e-06	-2.81096	Prevotella	-1.7048
829	C16-20551-TZ	m4	1.88532	-0.0266232	-0.0154659	45.0653	1.23258e-06	-1.77464	Prevotella	-2.23888
830	C16-20554-TZ	m1	3.18604	0.0014678	-0.00635642	0.018175	0.113541	-3.10935	Clostridiales	-1.22981
831	C16-20557-TZ	m20	3.08631	-0.00127062	-0.00871894	0.458903	0.358606	-0.626212	Bacteroides	-3.75723
832	C16-20558-TZ	m4	2.20076	-0.019834	-0.0165863	34.4949	0.0586231	-1.67042	Prevotella	0
833	C16-20625-TZ	m12	2.27411	-0.0223005	-0.017136	436.733	1.45102	-2.24942	Prevotella	0.245233
834	C16-20626-TZ	m4	2.38914	-0.0268521	-0.0154563	146.897	5.60698e-06	-1.59846	Prevotella	-3.04183
835	C16-20627-TZ	m7	3.04908	-0.00516962	-0.0147614	1.01242	0.0465073	-2.05999	Clostridiales	-0.482841
836	C16-20645-TZ	m12	2.45069	-0.0181325	-0.0166813	97.2767	0.0962491	-2.503	Prevotella	1.04095
837	C16-20646-TZ	m12	2.18805	-0.0274703	-0.0150756	219.795	4.60736e-06	-2.17457	Prevotella	0
838	C16-20647-TZ	m10	3.34979	-0.0121299	-0.0126009	25.8161	0.321821	-2.02161	Clostridiales	0.944744
839	C16-20648-TZ	m12	2.83094	-0.0177576	-0.0164923	64.6079	3.44011e-06	-3.22846	Prevotella	0
840	C16-20649-TZ	m12	2.86159	-0.0184628	-0.0167322	14.8992	4.65827e-07	-2.78308	Prevotella	0
841	C16-20650-TZ	m12	3.18335	-0.0120033	-0.0125745	15.528	1.02439e-06	-3.15327	Prevotella	-0.344066
842	C16-20651-TZ	m17	2.69638	-0.015434	-0.0132429	10.38	4.27484	-1.34086	Prevotella	-2.48037
843	C16-20652-TZ	m12	2.29586	-0.0236394	-0.0169742	10.9923	2.10164e-07	-2.96156	Prevotella	-0.240373
844	c172023c-7ae6-11e9-a106-68b59976a384	m19	0.734541	-0.0255054	0.0208381	1	646025	1.3224	AeroAnaerobic	0.295031
845	c1936fe4-7ae6-11e9-a106-68b59976a384	m19	1.40637	-0.00913283	0.0223252	1	6144677	0.319537	AeroAnaerobic	0.558341
846	c1b1e3ac-7ae6-11e9-a106-68b59976a384	m22	2.21081	-0.00216645	0.0203064	1	10818988	-0.656953	AeroAnaerobic	0.23538
847	c1dd4f42-7ae6-11e9-a106-68b59976a384	m19	0.892974	-0.0118208	0.0224388	1	1	1.50275	AeroAnaerobic	-2.72861
848	c1f80c88-7ae6-11e9-a106-68b59976a384	m18	2.10282	5.79283e-05	0.0135362	2.46534e-07	1.93807	-0.978878	Clostridiales	0.361711
849	c2120872-7ae6-11e9-a106-68b59976a384	m19	0.191503	-0.0282533	0.0141938	1	9864	3.22124	AeroAnaerobic	-1.86819
850	c22ef25c-7ae6-11e9-a106-68b59976a384	m19	0.977107	-0.00113137	0.0257724	1	14617876	-0.579217	AeroAnaerobic	-1.34544
851	c24895c2-7ae6-11e9-a106-68b59976a384	m19	0.803607	-0.00092685	0.0258386	1	13966292	-0.463099	AeroAnaerobic	-1.82055
852	c262288e-7ae6-11e9-a106-68b59976a384	m22	2.06047	-0.00224266	0.0136709	1	5817546	-0.298183	AeroAnaerobic	-3.41545
853	c295a4ac-7ae6-11e9-a106-68b59976a384	m22	0.907222	0.000347941	0.0299625	4.69048e-07	6.84319	-2.24933	AeroAnaerobic	3.36176
854	c2c985f6-7ae6-11e9-a106-68b59976a384	m22	1.29204	0.00393097	0.0112242	1.58733e-07	1.06834	-1.43486	AeroAnaerobic	0.739112
855	c2e5f042-7ae6-11e9-a106-68b59976a384	m18	2.2743	0.0105007	0.00363052	9.2696e-08	0.486781	-1.30746	Clostridiales	-3.59365
856	c3002e76-7ae6-11e9-a106-68b59976a384	m19	1.5271	0.01027	0.00770544	8.23373e-08	0.585747	-1.55228	AeroAnaerobic	-0.278236
857	c31941b8-7ae6-11e9-a106-68b59976a384	m19	1.23422	-0.00433887	0.0195272	1	9838544	-0.203012	AeroAnaerobic	-3.5593
858	c333923e-7ae6-11e9-a106-68b59976a384	m19	0.800869	-0.000505148	0.0312707	1	13655714	-0.938056	AeroAnaerobic	-3.45132
859	c34c8686-7ae6-11e9-a106-68b59976a384	m19	1.69354	-0.0108136	0.0184007	1	1734602	0.803135	AeroAnaerobic	-3.54109
860	c365fe9a-7ae6-11e9-a106-68b59976a384	m22	1.59769	0.00356036	0.0115272	1.26653e-07	1.03971	-1.16168	AeroAnaerobic	-2.90063
861	c3803fda-7ae6-11e9-a106-68b59976a384	m22	1.43694	-0.00092529	0.0277191	7.23033e-07	12.9755	-0.693388	AeroAnaerobic	0.514622
862	c39c501c-7ae6-11e9-a106-68b59976a384	m22	1.83708	0.000630926	0.0308687	0.0415888	456.824	-1.33914	AeroAnaerobic	-0.250377
863	c3b46af8-7ae6-11e9-a106-68b59976a384	m22	2.0148	-0.00146484	0.0159577	2.1773e-07	1.99594	-0.214875	AeroAnaerobic	-0.634095
864	c3cd9104-7ae6-11e9-a106-68b59976a384	m1	3.56545	-0.000304634	-0.000748529	0.00319934	0.95561	-1.54765	Clostridiales	0.992154
865	c3e63c9a-7ae6-11e9-a106-68b59976a384	m22	1.58446	-8.50559e-05	0.0192605	2.97479e-07	3.15147	-0.53748	AeroAnaerobic	3.2856
866	c3ff897a-7ae6-11e9-a106-68b59976a384	m20	2.70214	0.0117372	4.67338e-05	1.04973e-07	0.265325	-1.7356	Bacteroides	-3.24738
867	c418e320-7ae6-11e9-a106-68b59976a384	m19	1.32736	-0.0146643	0.0173281	1	1	0.210101	AeroAnaerobic	-3.383
868	c432baca-7ae6-11e9-a106-68b59976a384	m22	2.22394	0.00337803	0.00122669	0.000230275	0.798801	-0.576045	AeroAnaerobic	-2.39967
869	c44f21b0-7ae6-11e9-a106-68b59976a384	m22	1.93341	0.00483551	0.00801425	1.15883e-07	0.560831	-0.348505	AeroAnaerobic	-2.8601
870	c468b008-7ae6-11e9-a106-68b59976a384	m22	1.24061	0.000289312	0.0234183	5.46283e-07	4.95396	-1.17302	AeroAnaerobic	-2.77823
871	c482a6fc-7ae6-11e9-a106-68b59976a384	m20	2.10138	0.0151624	-0.000372345	6.99302e-08	0.000159721	-0.651267	Bacteroides	-3.98954
872	c49c66be-7ae6-11e9-a106-68b59976a384	m20	2.34576	0.0130705	8.97153e-05	9.71171e-08	0.000845502	-1.69557	Bacteroides	-3.83818
873	c4b689ea-7ae6-11e9-a106-68b59976a384	m20	2.96943	0.0112971	0.00308202	1.00798e-07	0.261226	-0.890793	Bacteroides	-3.70251
874	c4d18790-7ae6-11e9-a106-68b59976a384	m19	0.843271	0.00140039	0.0348944	1	12562389	-0.945674	AeroAnaerobic	0
875	c4efcec6-7ae6-11e9-a106-68b59976a384	m19	1.46655	0.0012266	0.0336088	1	13868398	-1.06857	AeroAnaerobic	1.97667
876	c50d5194-7ae6-11e9-a106-68b59976a384	m22	2.05287	-0.000572694	0.0118486	2.79371e-07	2.15504	-1.2301	AeroAnaerobic	-3.79055
877	c5311b88-7ae6-11e9-a106-68b59976a384	m19	0.535471	-0.0234284	0.0130341	1	1	3.99917	AeroAnaerobic	-1.18623
878	c54efc52-7ae6-11e9-a106-68b59976a384	m22	0.841974	-0.00148445	0.028689	9.79221e-07	13.4172	-0.68783	AeroAnaerobic	-1.89136
879	c57d5f2a-7ae6-11e9-a106-68b59976a384	m22	1.59347	-0.00158449	0.0254087	3.48568	34.167	-2.24537	AeroAnaerobic	-1.53361
880	c596de50-7ae6-11e9-a106-68b59976a384	m22	2.02418	0.00183041	0.0189643	2.41599e-07	2.57643	-1.12389	AeroAnaerobic	0.912153
881	c5b09264-7ae6-11e9-a106-68b59976a384	m22	1.24575	0.00168445	0.0348717	1.6383e-06	28.8239	-1.65406	AeroAnaerobic	3.8259
882	c5cac36e-7ae6-11e9-a106-68b59976a384	m19	0.771097	0.00135618	0.0348626	1	12035181	-1.02772	AeroAnaerobic	-0.381201
883	c5e4135a-7ae6-11e9-a106-68b59976a384	m22	1.47744	0.00359172	0.017089	1.91653e-07	1.70519	-1.27185	AeroAnaerobic	-1.8703
884	c5fd62e2-7ae6-11e9-a106-68b59976a384	m19	0.905996	0.001385	0.0348834	0.0692488	6094.46	-1.00323	AeroAnaerobic	-1.48141
885	c6167426-7ae6-11e9-a106-68b59976a384	m18	2.58876	-0.00505893	0.00344716	8.17728e-05	639.138	-1.10322	Clostridiales	1.70665
886	c630c79a-7ae6-11e9-a106-68b59976a384	m22	1.16282	-0.00889259	0.0126561	6.09102e-06	0.0101416	0.259846	AeroAnaerobic	-3.49266
887	c64a2eba-7ae6-11e9-a106-68b59976a384	m18	2.28271	-0.00243655	0.010871	6.24936e-05	1.33608	-0.0792919	Clostridiales	-3.59935
888	c6640d30-7ae6-11e9-a106-68b59976a384	m22	2.43979	0.00472184	0.00627569	0.148462	0.711818	-1.75543	AeroAnaerobic	-0.265693
889	c681104c-7ae6-11e9-a106-68b59976a384	m20	2.75286	0.00464007	0.0062692	0.26339	0.683382	-1.27834	Bacteroides	-0.132507
890	c69aee0e-7ae6-11e9-a106-68b59976a384	m19	0.713215	-0.0229736	0.0120907	1	1	1.39273	AeroAnaerobic	-0.952408
891	c6b49368-7ae6-11e9-a106-68b59976a384	m19	0.726903	-0.020193	0.0140326	1	1	4.00004	AeroAnaerobic	-1.78002
892	c6ce4eb6-7ae6-11e9-a106-68b59976a384	m8	3.29559	-0.00381733	-0.00219894	4.93205e-07	2.10559	-2.14451	Clostridiales	2.68324
893	c6e7f7d0-7ae6-11e9-a106-68b59976a384	m22	2.32568	0.00290035	0.0115312	1.53191e-07	1.29478	-1.14124	AeroAnaerobic	-0.041914
894	c704252c-7ae6-11e9-a106-68b59976a384	m22	1.46871	0.000742762	0.0324768	0.000277701	4069.38	-1.08815	AeroAnaerobic	1.22165
895	c71de82c-7ae6-11e9-a106-68b59976a384	m19	0.422171	-0.0144508	0.02819	1	377	2.63417	AeroAnaerobic	-1.2347
896	c737992a-7ae6-11e9-a106-68b59976a384	m22	1.03672	0.00223293	0.0355193	1	13583353	-1.78142	AeroAnaerobic	-3.1086
897	c750d0ca-7ae6-11e9-a106-68b59976a384	m19	0.391581	0.00133918	0.034237	1	15234504	-1.31684	AeroAnaerobic	-0.708925
898	c7695802-7ae6-11e9-a106-68b59976a384	m22	1.58844	0.00046165	0.0315576	1	13800817	-0.936678	AeroAnaerobic	-2.57978
899	c78237fa-7ae6-11e9-a106-68b59976a384	m22	2.01798	0.00956583	0.0052468	1.12685e-07	0.613821	-1.16228	AeroAnaerobic	-2.01609
900	c79bb73e-7ae6-11e9-a106-68b59976a384	m22	1.61175	-0.00837971	0.0223671	9.18511e-07	5.36104	0.233324	AeroAnaerobic	-2.15117
901	c7b4ab04-7ae6-11e9-a106-68b59976a384	m19	1.43043	-0.0141659	0.00734885	1.96798e-07	1.96798e-07	0.453238	AeroAnaerobic	-0.73083
902	c7cd7b20-7ae6-11e9-a106-68b59976a384	m22	1.38741	0.0109336	0.00628238	4.98955e-08	0.586777	-1.35633	AeroAnaerobic	0
903	c7e61c98-7ae6-11e9-a106-68b59976a384	m19	1.80696	-0.0143888	0.0135111	2.6342e-07	2.6342e-07	0.263556	AeroAnaerobic	0
904	c7ff7030-7ae6-11e9-a106-68b59976a384	m19	0.827191	-0.0046863	0.0206263	1	14787644	-0.204858	AeroAnaerobic	-2.52847
905	c817c8a6-7ae6-11e9-a106-68b59976a384	m19	1.21826	-0.00380567	0.0203694	1	14126946	-0.0836686	AeroAnaerobic	-2.19004
906	c8317648-7ae6-11e9-a106-68b59976a384	m18	1.6478	-0.00144328	0.0226403	1.13338e-05	156.604	-1.00299	Clostridiales	-1.30012
907	c84a5622-7ae6-11e9-a106-68b59976a384	m22	2.03076	-0.00189181	0.0145442	1	9901495	-1.25463	AeroAnaerobic	-3.05563
908	c864f284-7ae6-11e9-a106-68b59976a384	m19	1.10191	-0.0113734	0.0107709	1	1	-0.232604	AeroAnaerobic	-2.7215
909	c87fa214-7ae6-11e9-a106-68b59976a384	m19	1.60985	-0.000528843	0.03035	1	15343347	-0.871344	AeroAnaerobic	0.744309
910	c8989ddc-7ae6-11e9-a106-68b59976a384	m19	0.353751	-0.0149089	0.02694	1	1	3.96515	AeroAnaerobic	-1.66011
911	c8b13aae-7ae6-11e9-a106-68b59976a384	m19	0.710911	-0.0122681	0.0198636	1	4362	3.69377	AeroAnaerobic	-1.51263
912	c8caff84-7ae6-11e9-a106-68b59976a384	m19	0.141372	0.00349682	0.0368848	224	7782988	-1.9012	AeroAnaerobic	-2.07101
913	c8e70e72-7ae6-11e9-a106-68b59976a384	m22	2.09532	0.00302245	0.0128775	2.4558e-07	2.05996	-0.949974	AeroAnaerobic	0.311235
914	c9015a84-7ae6-11e9-a106-68b59976a384	m24	2.00355	-0.00919461	0.00694125	18.3644	33.6626	-1.668	Bifidobacterium	1.30767
915	c91b473c-7ae6-11e9-a106-68b59976a384	m19	0.85475	0.00317058	0.0368158	0.00980392	147196	-1.45624	AeroAnaerobic	-1.21182
916	c935d016-7ae6-11e9-a106-68b59976a384	m18	2.26974	-0.00209795	0.0171365	506	9953888	-2.25861	Clostridiales	-3.32187
917	c954bfc6-7ae6-11e9-a106-68b59976a384	m19	1.6904	-0.0149853	0.017918	1	1	0.416251	AeroAnaerobic	-3.37615
918	c96e2420-7ae6-11e9-a106-68b59976a384	m22	1.88406	0.000167196	0.0279259	9.1035e-07	10.7065	-1.64685	AeroAnaerobic	-0.386854
919	c986dbaa-7ae6-11e9-a106-68b59976a384	m18	2.26334	0.00481883	0.0060619	1.4229e-07	0.810365	-1.16735	Clostridiales	-0.950507
920	c99fbd82-7ae6-11e9-a106-68b59976a384	m19	0.778722	-0.0191163	0.00845756	1	1674	3.57795	AeroAnaerobic	0
921	c9d7eab8-7ae6-11e9-a106-68b59976a384	m19	0.145382	0.00293878	0.0365927	1	13679650	-1.485	AeroAnaerobic	0
922	CA_C10001IS2006FE_t1M15	m22	0.0985705	-0.0297526	0.0150291	1778	16721	2.82326	AeroAnaerobic	0.924709
923	CA_C10001IS2009FE_t2M15	m19	0.0722423	-0.0300511	0.0154799	1	1	4	AeroAnaerobic	-0.793261
924	CA_C10001IS2012FE_t3M15	m18	1.28007	-0.0184163	0.00775742	0.998629	5.21157e-07	0.49395	Clostridiales	-0.904012
925	CA_C10002IS2023FE_t2M15	m22	1.04518	0.00624182	0.0114281	341	7220397	-1.96764	AeroAnaerobic	0.962854
926	CA_C10002IS2026FE_t3M15	m19	0.0437691	0.00970845	0.0175785	1	6191	-2.28986	AeroAnaerobic	0
927	CA_C10002IS2028FE_t4M15	m22	1.14342	0.00264348	0.014007	12.0066	6962.96	-3.18422	AeroAnaerobic	-0.786577
928	CA_C10002MS2016FE_t0M15	m1	3.43871	-0.00120751	-0.00495589	0.566933	0.285779	-2.45146	Clostridiales	1.29308
929	CA_C10003IS2040FE_t3M15	m19	1.31713	-0.013753	0.0114641	1	1	0.182927	AeroAnaerobic	-2.93356
930	CA_C10003IS2042FE_t4M15	m22	0.849764	-0.0175298	0.0089618	5.24662e-06	117.571	0.38782	AeroAnaerobic	-2.42195
931	CA_C10003MS2030FE_t0M15	m17	2.30815	0.00070505	-0.0120218	0.684049	0.00488951	-2.74124	Prevotella	-0.302367
932	CA_C10005IS2066FE_t1M15	m18	2.02638	-0.00960463	0.0119679	1.86111	11.5692	0.165886	Clostridiales	-1.16725
933	CA_C10005IS2069FE_t2M15	m22	1.47938	0.00328427	0.0115325	1.01866e-07	1.22852	-0.629571	AeroAnaerobic	-0.81647
934	CA_C10005IS2077FE_t4M15	m22	1.5746	0.0104698	0.00778705	5.09353e-08	0.152482	-0.723636	AeroAnaerobic	-0.907546
935	CA_C10005MS2062FE_t0M15	m17	2.02079	0.00241222	-0.0154021	0.34747	0.000844257	-2.34714	Prevotella	-2.29348
936	CA_C10006IS2084FE_t1M15	m22	0.51625	-0.0143601	0.0259116	14.876	15033.9	1.29106	AeroAnaerobic	-1.43719
937	CA_C10006IS2087FE_t2M15	m18	1.51088	-0.00588152	0.0196397	1.69995	2227.06	0.0765347	Clostridiales	1.93714
938	CA_C10006IS2091FE_t3M15	m22	1.1233	0.00129836	0.0346494	0.192143	406.297	-0.95236	AeroAnaerobic	0.0221632
939	CA_C10006IS2095FE_t4M15	m22	1.15775	0.0208318	0.00463777	0.00045013	0.210442	-1.94373	AeroAnaerobic	-0.376098
940	CA_C10006IS2095FE_t5M16	m22	0.766207	-0.0231721	0.0113456	0.000742507	2.80634	0.726448	AeroAnaerobic	3.1156
941	CA_C10007IS2102FE_t1M15	m18	0.455678	-0.0268673	0.0132848	1.04202e-06	0.126045	1.65982	Clostridiales	-0.859694
942	CA_C10007IS2105FE_t2M15	m19	0.28242	-0.0268154	0.0130684	1	837829	1.53802	AeroAnaerobic	-1.58183
943	CA_C10007IS2110FE_t3M15	m19	0.910517	-0.0178753	0.00899116	1	6292898	0.623888	AeroAnaerobic	-2.01136
944	CA_C10007IS2113FE_t5M16	m22	1.64033	0.000590967	0.00897716	1.81081e-07	0.90867	-0.77968	AeroAnaerobic	-2.90348
945	CA_C10007IS2114FE_t4M15	m19	0.732858	-0.0232545	0.0114017	1	6034185	0.759447	AeroAnaerobic	-1.89115
946	CA_C10007MS2098FE_t0M15	m21	2.45307	0.0209559	-0.00202547	2.45176e-05	0.00889975	-2.42822	Bacteroides	-3.13643
947	CA_C10008IS2120FE_t1M15	m22	2.99616	-0.011219	-0.00761035	886.566	7.25974	-0.285401	AeroAnaerobic	-3.83495
948	CA_C10008IS2131FE_t5M16	m22	1.87499	-0.00303317	0.0151788	1	8579968	-0.680951	AeroAnaerobic	-3.79313
949	CA_C10009IS2141FE_t2M15	m22	0.705289	0.00172108	0.0349535	0.113234	6536.07	-1.19275	AeroAnaerobic	0.0542771
950	CA_C10009IS2145FE_t3M16	m19	1.31604	-0.0138491	0.0114397	1	1	0.232376	AeroAnaerobic	-2.92595
951	CA_C10009IS2149FE_t4M15	m17	2.75688	0.005144	-0.00929297	0.25311	0.00277858	-2.05695	Prevotella	1.07696
952	CA_C10009IS2149FE_t5M16	m19	1.23972	-0.000947807	0.0253377	1362	18954610	-0.458381	AeroAnaerobic	-2.08324
953	CA_C10009MS2134FE_t0M15	m18	2.30818	0.00236264	-0.0150902	1.51933e-07	0.125335	-3.33269	Clostridiales	0.682718
954	CA_C10015IS2235FE_t3M15	m20	2.17785	0.0132529	0.00174854	0.000222472	0.329014	-1.19727	Bacteroides	-1.9297
955	CA_C10015IS2246FE_t1M15	m17	2.43783	0.0206236	-0.00284537	0.0423179	0.090327	-1.60305	Prevotella	-1.82941
956	CA_C10015IS2249FE_t2M15	m22	0.710276	0.027561	0.0151061	4.04405e-08	0.0506024	-3.30051	AeroAnaerobic	-2.99447
957	CA_C10015MS2242FE_t0M15	m5	2.19969	0.0241929	-0.00152811	7.17144e-05	0.00287798	-3.94998	Bacteroides	0
958	CA_C10019IS2318FE_t1M15	m1	3.1726	0.00887629	-0.00863692	0.0654854	0.00401325	-3.10745	Clostridiales	1.67943
959	CA_C10019IS2329FE_t5M16	m22	1.88412	0.00546269	0.00398868	2.32271e-07	0.338187	-0.588082	AeroAnaerobic	-2.80125
960	CA_C10019IS2352FE_t3M15	m19	1.09627	-0.0133044	0.0150749	1	19200	-0.188293	AeroAnaerobic	-2.29678
961	CA_C10020IS2339FE_t2M15	m22	3.41295	-0.00948792	0.00708363	2.13273	1.37438	-0.441742	AeroAnaerobic	-1.08254
962	CA_C10020IS2343FE_t3M15	m19	1.98937	-0.0111497	0.0134613	1	6122	-0.238342	AeroAnaerobic	-3.51003
963	CA_C10020IS2345FE_t5M16	m19	1.05708	0.000871292	0.0324555	1	52632466	-1.03255	AeroAnaerobic	-3.11086
964	CA_C10020IS2347FE_t4M15	m22	1.46756	-0.00091969	0.0253832	0.00055371	13509.2	-2.38009	AeroAnaerobic	-0.824605
965	CA_C10020MS2332FE_t0M15	m20	2.29969	0.011386	-0.00762522	1.4187e-07	0.12752	-2.07644	Bacteroides	-0.0844343
966	CA_C10023IS2393FE_t2M15	m22	0.941062	0.0124792	0.00585008	3.819e-08	0.00223874	-1.20131	AeroAnaerobic	0
967	CA_C10023IS2397FE_t3M15	m22	0.807628	-0.0182665	0.0091112	8.86298	1946.37	0.699546	AeroAnaerobic	0.392145
968	CA_C10023IS2401FE_t4M16	m22	1.27036	0.0133459	0.00534984	2.94807e-07	0.376258	-0.843265	AeroAnaerobic	2.12962
969	CA_C10023IS2401FE_t5M16	m22	0.725508	0.000926002	0.0340371	0.000502767	68.3421	-1.17455	AeroAnaerobic	-0.0335036
970	CA_C10023MS2386FE_t0M15	m5	2.84024	0.0147999	-0.0077522	6.75843e-08	0.00210315	-3.19966	Bacteroides	0.659213
971	CA_C10024IS2411FE_t2M15	m22	0.355147	0.0283198	0.0191643	5.10892e-05	7.8053e-05	-2.13953	AeroAnaerobic	0
972	CA_C10024IS2415FE_t3M15	m22	2.13291	-0.000683756	0.00416542	0.000578776	1.18494	-0.404862	AeroAnaerobic	1.39331
973	CA_C10024IS2419FE_t4M15	m22	1.44908	0.000818719	0.00464382	0.000914885	0.17918	-0.372006	AeroAnaerobic	0.908133
974	CA_C10024IS2419FE_t5M16	m20	2.34475	0.0167782	0.00138857	8.42836e-08	0.0397404	-0.689902	Bacteroides	2.06731
975	CA_C10026IS2449FE_t2M15	m19	1.57887	-0.00445536	0.0182812	78969	2527542	0.0805773	AeroAnaerobic	-2.59764
976	CA_C10026IS2465FE_t4M16	m19	1.91906	-0.0127685	0.00852789	1	3119953	0.160607	AeroAnaerobic	-3.95844
977	CA_C10026MS2440FE_t0M15	m1	2.7542	0.00390004	-0.0104398	6.39403e-07	0.209648	-2.59679	Clostridiales	0.316389
978	CA_C10029IS2496FE_t1M15	m17	3.26048	-0.00998246	-0.00789563	11.7288	0.600715	-0.743839	Prevotella	-3.28022
979	CA_C10029IS2499FE_t2M15	m22	1.43089	0.0259207	0.0262462	1.58968e-08	0.00049962	-3.99991	AeroAnaerobic	0
980	CA_C10029IS2503FE_t3M15	m22	2.33746	0.0082591	-0.00351118	9.15321e-08	0.389807	-0.417014	AeroAnaerobic	2.8213
981	CA_C10029MS2492FE_t0M15	m5	2.48913	0.0276406	0.00336782	2.03909e-08	0.0032518	-3.98041	Bacteroides	0.946157
982	CA_C10031IS2530FE_t1M15	m17	3.36366	-0.00976209	-0.00745265	11.0502	0.599593	-0.627607	Prevotella	-1.46872
983	CA_C10031IS2537FE_t3M15	m19	0.695604	-0.000906904	0.0294927	511	19023367	-0.820163	AeroAnaerobic	-3.44011
984	CA_C10031IS2541FE_t4M15	m19	1.23677	-0.0186242	0.00912353	22685	1566733	0.837787	AeroAnaerobic	-2.55735
985	CA_C10031IS2541FE_t5M16	m22	1.24198	-0.0169116	0.0092527	4.57911	3038.76	0.267298	AeroAnaerobic	-1.80553
986	CA_C10031MS2526FE_t0M15	m17	3.11297	0.000233803	-0.00710808	0.900098	6.54481e-08	-1.41031	Prevotella	-3.0165
987	CA_C10032IS2551FE_t2M15	m11	3.13829	-0.00451863	0.00174273	0.298287	3.19821	-0.990607	Clostridiales	2.99504
988	CA_C10032IS2555FE_t3M15	m19	0.824992	-0.0142418	0.0154016	1	1	-0.760362	AeroAnaerobic	-2.80158
989	CA_C10032IS2559FE_t5M16	m19	1.22923	-0.0180982	0.00891659	1	844443	0.725923	AeroAnaerobic	-3.57487
990	CA_C10032MS2544FE_t0M15	m1	2.44768	-0.000807001	0.000640935	0.00332105	2.25339e-07	-0.186053	Clostridiales	-2.38136
991	CA_C10034IS2587FE_t2M15	m22	2.9206	-0.0103006	-0.00788771	176.691	7.89479	-0.50906	AeroAnaerobic	-1.34548
992	CA_C10034IS2591FE_t3M15	m19	1.10698	-0.0208953	0.0105047	1	125224	1.15982	AeroAnaerobic	-3.50469
993	CA_C10034IS2595FE_t4M15	m19	1.58557	-0.0118365	0.0101067	1	1173109	-0.20248	AeroAnaerobic	-4.0813
994	CA_C10034MS2580FE_t0M15	m20	3.0019	0.00911298	-0.00748976	2.46484e-07	0.170687	-3.48846	Bacteroides	0.240045
995	CA_C10035IS2605FE_t2M15	m22	0.789934	0.00799325	0.0119845	0.00789308	0.00129437	-2.25621	AeroAnaerobic	1.38036
996	CA_C10035IS2609FE_t3M16	m19	1.0468	-0.00438374	0.0210513	2.39172e-06	30.6478	-0.39546	AeroAnaerobic	-1.89302
997	CA_C10035IS2913FE_t4M16	m22	1.65395	0.00422081	0.0111551	3.83999e-07	2.25332	-1.29353	AeroAnaerobic	-2.42115
998	CA_C10035MS2598FE_t0M15	m5	2.54312	0.0204652	-0.00586596	4.82242e-08	0.010081	-2.72368	Bacteroides	0.222433
999	CA_C10039IS2677FE_t2M16	m18	0.142042	-0.0295357	0.015262	0.0284467	0.776647	1.86319	Clostridiales	0.37764
1000	CA_C10039MS2669SA_t0M15	m19	2.90155	-0.0124259	-0.00859359	2207610	1	-0.838001	AeroAnaerobic	-3.94122
1001	CA_C10039MS2670FE_t0M16	m5	2.59751	0.0159348	-0.00474354	0.0291799	0.0209604	-1.97853	Bacteroides	-3.23538
1002	CA_C10042IS2731FE_t2M16	m22	1.4333	-0.0121641	0.0169617	7.15149e-06	0.00652931	1.99312	AeroAnaerobic	0
1003	CA_C10042IS2735FE_t3M16	m19	0.0579821	0.0259135	0.0262689	7.46001e-08	7.46001e-08	-2.76663	AeroAnaerobic	0
1004	CA_C10042IS2739FE_t4M16	m19	0.674104	0.0253931	0.0102865	9.49912e-08	9.49912e-08	-1.07447	AeroAnaerobic	0
1005	CA_C10042IS2739FE_t5M16	m22	1.08399	-0.0149232	0.00791482	1.45913e-07	0.580942	0.242049	AeroAnaerobic	-1.90535
1006	CA_C10042MS2724FE_t0M16	m1	2.66996	0.00254553	-0.00714981	0.0341964	0.118391	-1.86533	Clostridiales	0.220145
1007	CA_C10043IS2749FE_t2M16	m19	1.04906	-0.0106164	0.0106243	1	1	2.3722	AeroAnaerobic	-0.48305
1008	CA_C10043MS2742FE_t0M16	m20	2.30803	0.0166297	-0.00498828	0.000308825	0.0244187	-1.5778	Bacteroides	-2.73499
1009	CA_C10049IS2854FE_t1M16	m18	1.11078	-0.0191152	0.0085541	0.0065383	0.0141351	0.638006	Clostridiales	-1.9614
1010	CA_C10049IS2861FE_t3M16	m19	0.736114	-0.0243515	0.0121593	1	1	1.8864	AeroAnaerobic	-3.35885
1011	CA_C10049IS2866FE_t4M16	m19	1.23415	-0.0187334	0.00919472	2703	1	1.34579	AeroAnaerobic	-3.11833
1012	CA_C10049MS2850FE_t0M16	m20	2.45885	0.0180679	-0.00623651	0.00129283	0.00523051	-2.0941	Bacteroides	-2.58566
1013	CA_C10052IS2908FE_t1M16	m19	0.870676	-0.020238	0.013932	1	1240	3.69875	AeroAnaerobic	-0.227676
1014	CA_C10052IS2911FE_t2M16	m19	0.265301	-0.0273455	0.0136132	1	1	4.00004	AeroAnaerobic	0
1015	CA_C10052IS2915FE_t3M16	m22	0.872863	-0.0179799	0.00899585	420837	10326237	0.574703	AeroAnaerobic	0
1016	CA_C10052IS2920FE_t5M16	m22	2.13897	-0.0041099	0.0139991	1	18931082	-0.0384434	AeroAnaerobic	-2.51188
1017	CA_C10055IS2962FE_t1M16	m1	3.00456	0.00616259	-0.00963793	4.67369e-05	0.0623169	-1.27776	Clostridiales	0.588546
1018	CA_C10055IS2965FE_t2M16	m22	1.98485	-0.00179562	0.0174851	1.05254e-06	6.40537	-2.29693	AeroAnaerobic	2.85022
1019	CA_C10055IS2969FE_t3M16	m19	0.984975	-0.00268503	0.0199917	0.0014245	42426	-0.311438	AeroAnaerobic	1.09482
1020	CA_C10055IS2973FE_t4M16	m19	0.279795	0.00391643	0.0371624	1	5416423	-2.0261	AeroAnaerobic	-2.06441
1021	CA_C10055MS2958FE_t0M16	m5	2.90468	0.00727529	-0.00975857	0.00160989	0.0119359	-2.54321	Bacteroides	-0.785714
1022	CA01	m18	2.31312	-0.0037542	0.00694744	0.029108	96.0534	-1.88928	Clostridiales	-1.96008
1023	CA02	m9	2.97926	-0.00349145	-0.00336743	2.76816e-06	4.40923	-2.17623	Clostridiales	-0.648435
1024	CA03	m7	2.81925	-0.0106055	-0.0142004	2.41195	0.0747954	-2.64845	Clostridiales	0.833366
1025	CA04	m1	2.8594	0.000633195	-0.00734207	0.000165427	0.187041	-3.14464	Clostridiales	1.29848
1026	CA05	m1	3.18394	-0.00132639	-0.00440244	4.98066e-05	1.15701	-1.6237	Clostridiales	0.325357
1027	CA06	m8	2.87484	-0.00381143	-0.0033538	0.000581401	3.86607	-2.28933	Clostridiales	-4.02657
1028	CA08	m21	2.71376	0.0201813	-0.00148866	4.28729e-06	0.0380216	-2.5777	Bacteroides	-0.858042
1029	ca0ce93e-7ae6-11e9-a106-68b59976a384	m22	2.39915	0.00294468	0.0128991	1.97886e-07	1.55648	-1.28447	AeroAnaerobic	-3.49183
1030	CA12	m11	2.95835	-0.00358156	-0.002798	3.27697	0.961433	-1.65546	Clostridiales	-1.13214
1031	CA13	m7	2.55397	-0.0150711	-0.0154733	18.414	0.656526	-2.78827	Clostridiales	-1.1367
1032	CA14	m7	2.41872	-0.0171686	-0.0164675	20.1443	0.483471	-2.75195	Clostridiales	-1.03547
1033	CA15	m4	2.15619	-0.020106	-0.0167873	20.1108	0.0417254	-3.46558	Prevotella	-2.17635
1034	CA16	m23	2.75356	-0.00298286	-0.00302798	0.249618	21.8128	-2.15315	Bifidobacterium	1.32058
1035	CA17	m9	2.98202	-0.00128259	-0.00545622	1.54837	0.995882	-2.6637	Clostridiales	1.97515
1036	CA18	m1	3.12768	0.00915314	-0.00730841	0.00917462	4.81633e-08	-2.01578	Clostridiales	-2.63117
1037	CA19	m2	3.28184	0.000973804	-0.00505004	0.00013374	0.367619	-1.52164	Bacteroides	-3.76241
1038	CA20	m9	3.43025	0.00128032	-0.0058158	1.43136e-07	0.174679	-0.726715	Clostridiales	-0.125824
1039	CA21	m18	3.04097	-0.00150677	0.0027944	1.58719e-07	0.229159	-1.60709	Clostridiales	-2.14629
1040	CA22	m11	3.16315	-0.00286947	-0.00268744	0.0458631	0.802106	-1.42343	Clostridiales	-0.895203
1041	CA23	m18	2.3834	-0.00656695	0.00110499	1.47147e-06	0.0112096	-0.258176	Clostridiales	-3.92533
1042	CA24	m9	3.05869	-0.00361117	-0.00298793	0.369588	2.62446	-1.85597	Clostridiales	-1.94315
1043	CA25	m9	3.09259	-0.0043801	-0.00250555	0.313901	0.343322	-0.498964	Clostridiales	-0.187099
1044	CA26	m20	3.39828	-0.00495133	-0.00463726	1.3476	0.0911986	-0.454479	Bacteroides	-4.41897
1045	ca263c7c-7ae6-11e9-a106-68b59976a384	m22	2.00554	0.002824	0.0117061	1.6103e-07	1.13725	-0.705855	AeroAnaerobic	-2.58275
1046	CA27	m9	2.22723	-0.00196867	-0.00501572	4.47439e-06	2.54322	-1.68736	Clostridiales	-1.42651
1047	CA28	m8	2.89473	-0.00242752	-0.00420859	0.0766895	1.14248	-3.21197	Clostridiales	-0.527658
1048	CA29	m5	3.35664	0.00815016	-0.00709036	5.67338e-08	0.117381	-2.48128	Bacteroides	-3.72232
1049	CA30	m8	2.89402	-0.00328909	-0.00375012	1.20796	2.79986	-2.45517	Clostridiales	0.602265
1050	CA31	m22	2.56275	0.0017889	0.00220118	0.000230836	0.0676979	-1.44655	AeroAnaerobic	-1.55379
1051	CA32	m3	3.09244	0.00470786	-0.00522666	6.91039e-08	0.368823	-2.28477	Bacteroides	0.176635
1052	CA33	m8	2.81993	-0.00294423	-0.00338911	0.294878	3.39966	-1.64285	Clostridiales	0.774272
1053	CA34	m11	3.06492	-0.00209036	-0.00401748	0.0743469	0.266151	-2.38616	Clostridiales	-0.625588
1054	CA35	m9	2.66711	-0.00211736	-0.00489475	0.0947984	1.49628	-2.53407	Clostridiales	0.440939
1055	CA36	m17	2.30096	-0.00582419	-0.0104879	6.31184	0.0108976	-1.01207	Prevotella	-3.77624
1056	CA37	m2	2.96021	-0.000375832	0.000692454	0.0191783	0.0113571	-1.93156	Bacteroides	-3.95445
1057	CA38	m2	2.68104	-0.0107354	-0.0165288	1.7382	0.0228838	-2.72137	Bacteroides	-3.31519
1058	CA39	m9	2.9722	-0.000312135	-0.00545227	0.22677	0.195122	-2.49664	Clostridiales	-2.56101
1059	ca3f28fe-7ae6-11e9-a106-68b59976a384	m22	1.17962	-0.000910039	0.0232248	5.96655e-06	70.427	-0.585647	AeroAnaerobic	-2.06237
1060	CA40	m9	2.40747	-0.0029871	-0.00398772	0.406623	2.67484	-2.416	Clostridiales	-0.147749
1061	CA41	m11	2.62083	-0.00221584	-0.00386026	35.4548	303.613	-3.28437	Clostridiales	2.0231
1062	ca5c8fca-7ae6-11e9-a106-68b59976a384	m19	1.20282	-0.00361296	0.019595	1	8746878	-0.246922	AeroAnaerobic	-3.3422
1063	ca6cbd8c-7ae6-11e9-a106-68b59976a384	m22	1.99504	-0.00152772	0.0176267	0.749515	9031.49	-1.27427	AeroAnaerobic	-3.62706
1064	ca7d62f4-7ae6-11e9-a106-68b59976a384	m19	0.604751	-0.000117627	0.031474	1	11950642	-0.741318	AeroAnaerobic	-1.68921
1065	ca8e9cd6-7ae6-11e9-a106-68b59976a384	m19	1.35935	-0.00265199	0.0052085	1	2001724	-0.297765	AeroAnaerobic	-3.63201
1066	ca9bf638-7ae6-11e9-a106-68b59976a384	m22	2.08594	0.000658484	0.0206612	0.000224567	4.44506	-1.44619	AeroAnaerobic	-0.175441
1067	caabbb68-7ae6-11e9-a106-68b59976a384	m22	0.967025	0.0115467	0.00588431	8.7034e-08	0.464433	-0.949965	AeroAnaerobic	-0.489271
1068	cabb42c2-7ae6-11e9-a106-68b59976a384	m18	2.44128	-0.000371088	0.0120675	2.63766e-07	2.22704	-1.83688	Clostridiales	-0.00720606
1069	cacbc7fa-7ae6-11e9-a106-68b59976a384	m19	1.30878	-0.00129345	0.0267769	0.000276855	3684.22	-0.641179	AeroAnaerobic	-0.689116
1070	cadb67be-7ae6-11e9-a106-68b59976a384	m19	0.313851	-0.0272512	0.0132786	1	1	3.99952	AeroAnaerobic	0
1071	caeb9dfa-7ae6-11e9-a106-68b59976a384	m18	2.20755	-0.0146794	-0.0134782	5.49738	2.00314	-1.13553	Clostridiales	-0.070309
1072	cafcb52c-7ae6-11e9-a106-68b59976a384	m19	1.51209	-0.0124603	0.0149152	1	1	0.397523	AeroAnaerobic	-3.26046
1073	cb0d4464-7ae6-11e9-a106-68b59976a384	m19	1.33778	0.000576192	0.0319234	0.00203252	38137.4	-1.27517	AeroAnaerobic	-2.59343
1074	cb1d35ea-7ae6-11e9-a106-68b59976a384	m19	1.74577	-0.00118684	0.0234936	1	12294228	-0.768289	AeroAnaerobic	-3.26872
1075	cb2d6640-7ae6-11e9-a106-68b59976a384	m19	1.53129	-0.0107867	0.0186402	1	7736	1.02609	AeroAnaerobic	-2.5476
1076	cb3d6dce-7ae6-11e9-a106-68b59976a384	m19	0.850471	-0.0122737	0.0208738	0.00122249	3.04401	3.58861	AeroAnaerobic	-1.35303
1077	cb4db4fe-7ae6-11e9-a106-68b59976a384	m19	1.50533	-0.00409997	0.0212615	1	11322953	-0.470695	AeroAnaerobic	0.122421
1078	cb625b52-7ae6-11e9-a106-68b59976a384	m19	1.00476	-0.00174427	0.0245394	1	14442658	-0.365764	AeroAnaerobic	-0.540012
1079	cb78c108-7ae6-11e9-a106-68b59976a384	m19	0.671483	0.000208542	0.0307936	1	16261715	-0.666664	AeroAnaerobic	-0.820731
1080	cb93f69e-7ae6-11e9-a106-68b59976a384	m19	1.27078	-0.0124954	0.0148611	1	1	3.99996	AeroAnaerobic	-1.1003
1081	cba85058-7ae6-11e9-a106-68b59976a384	m19	1.32531	-0.0162151	0.0152524	1	1	1.15786	AeroAnaerobic	-0.485332
1082	cbbfcf6c-7ae6-11e9-a106-68b59976a384	m19	1.25779	-0.00711604	0.0085872	1	1	0.105957	AeroAnaerobic	-3.55526
1083	cbd006ca-7ae6-11e9-a106-68b59976a384	m19	1.48517	-0.0124429	0.0205427	1	1	0.799931	AeroAnaerobic	0
1084	cbe9eac2-7ae6-11e9-a106-68b59976a384	m19	0.816351	-0.000155346	0.0273379	1	12784811	-1.04101	AeroAnaerobic	-3.10597
1085	cbff3a58-7ae6-11e9-a106-68b59976a384	m19	0.909988	0.00308981	0.0367135	14269	20366521	-1.74387	AeroAnaerobic	-0.463354
1086	cc1236f8-7ae6-11e9-a106-68b59976a384	m22	1.9401	0.000479564	0.0215543	4.21608e-07	3.83578	-0.567858	AeroAnaerobic	2.5027
1087	cc2f310e-7ae6-11e9-a106-68b59976a384	m19	1.05374	0.00101914	0.0342337	2.42401e-05	323.973	-1.02012	AeroAnaerobic	-1.0097
1088	cc48846a-7ae6-11e9-a106-68b59976a384	m22	1.8403	0.000321299	0.0248852	7.0566e-05	4.30982	-1.30047	AeroAnaerobic	-1.52769
1089	cc625f3e-7ae6-11e9-a106-68b59976a384	m19	0.948782	0.000732624	0.0338587	1	13843168	-0.868552	AeroAnaerobic	-0.791121
1090	cc7b0cfa-7ae6-11e9-a106-68b59976a384	m22	2.05639	-0.00151114	0.0209471	0.000105219	1105.97	-1.24908	AeroAnaerobic	0.736873
1091	cc93f81e-7ae6-11e9-a106-68b59976a384	m22	0.928602	0.00402838	0.037185	1.87157e-05	314.998	-1.99123	AeroAnaerobic	0
1092	ccac97d4-7ae6-11e9-a106-68b59976a384	m22	1.07179	0.00168618	0.0347391	1.79708	192.853	-1.79109	AeroAnaerobic	-0.889387
1093	ccc6591c-7ae6-11e9-a106-68b59976a384	m22	1.50569	0.00083758	0.0321008	0.109806	16.4319	-1.41629	AeroAnaerobic	1.93923
1094	ccdf4e18-7ae6-11e9-a106-68b59976a384	m22	1.25323	-0.000271532	0.0272577	0.31943	13.5165	-1.88205	AeroAnaerobic	-2.68394
1095	ccf94ec6-7ae6-11e9-a106-68b59976a384	m19	0.795816	-0.021629	0.0184881	1	1	3.99961	AeroAnaerobic	-3.08126
1096	CCIS00146684ST-4-0	m9	3.26066	-0.00188982	-0.00393219	0.00043133	0.914851	-2.85617	Clostridiales	-2.39904
1097	CCIS00281083ST-3-0	m13	1.90606	-0.0225602	-0.0175996	5.86386	1.99064e-07	-2.66665	Prevotella	-2.3676
1098	CCIS02124300ST-4-0	m7	3.38473	-0.00682976	-0.00865927	2.32992	0.969942	-1.91991	Clostridiales	0.365069
1099	CCIS02379307ST-4-0	m3	3.29354	0.0108433	-0.00693583	0.00834634	2.09618e-07	-2.01269	Bacteroides	-2.7643
1100	CCIS02856720ST-4-0	m9	3.30514	0.000106611	-0.00529446	0.00739062	0.0352311	-1.03404	Clostridiales	-3.65924
1101	CCIS03473770ST-4-0	m6	3.78083	0.000922879	-0.00545094	0.000199592	0.172827	-1.14804	Clostridiales	-3.16731
1102	CCIS03857607ST-4-0	m10	3.17686	-0.0040785	-0.00745126	4.15489	0.270318	-3.06995	Clostridiales	0.518908
1103	CCIS05314658ST-4-0	m6	3.33393	0.0013805	-0.00417708	0.000801836	0.604952	-1.97362	Clostridiales	0.893614
1104	CCIS06260551ST-3-0	m1	2.55639	-0.00375185	-0.00383238	0.000214188	0.0100723	-0.607513	Clostridiales	-1.65865
1105	CCIS07277498ST-4-0	m1	3.33709	0.00143417	-0.00433819	0.174312	0.893276	-2.36117	Clostridiales	-1.45554
1106	CCIS07539127ST-4-0	m6	3.68001	0.00501552	-0.00590406	0.0251729	0.151216	-1.25276	Clostridiales	-0.41488
1107	CCIS07648107ST-4-0	m1	3.26741	0.00361821	-0.00589563	5.49971e-08	0.0272646	-1.14629	Clostridiales	-1.11103
1108	CCIS08668806ST-3-0	m1	2.81996	0.0025127	-0.00652631	0.0814375	0.0124173	-2.59806	Clostridiales	-0.21374
1109	CCIS09568613ST-4-0	m1	3.61973	0.00167192	-0.00406386	0.000441162	0.592071	-0.681778	Clostridiales	0.055972
1110	CCIS10706551ST-3-0	m3	2.69993	0.00680494	-0.00747182	4.14378e-08	0.00597785	-2.06275	Bacteroides	1.01183
1111	CCIS10793554ST-4-0	m9	3.50228	-0.000508984	-0.00486004	1.66936e-07	1.66936e-07	-0.895613	Clostridiales	-3.21527
1112	CCIS11015875ST-4-0	m1	3.42727	0.000598325	-0.00435908	0.0313532	0.29883	-1.45678	Clostridiales	-0.988707
1113	CCIS11019776ST-4-0	m11	3.02235	-0.00196288	-0.00549685	0.432982	1.81597	-1.45857	Clostridiales	1.07808
1114	CCIS11354283ST-4-0	m9	3.3703	-0.000821924	-0.00511415	0.00332705	0.112562	-1.93607	Clostridiales	-2.11691
1115	CCIS11362406ST-4-0	m9	3.56447	-0.00208428	-0.00477039	0.196263	0.986281	-0.973685	Clostridiales	0.363972
1116	CCIS11558985ST-4-0	m5	2.85205	0.0232505	-0.000721507	3.84716e-08	3.84716e-08	-2.64138	Bacteroides	-2.07442
1117	CCIS12370844ST-4-0	m2	2.61957	0.00239478	-0.00608023	0.159708	7.72048e-07	-3.75648	Bacteroides	-1.13424
1118	CCIS12656533ST-4-0	m1	3.21571	-0.00149863	-0.00459925	0.339809	0.142825	-1.71057	Clostridiales	-0.848137
1119	CCIS13047523ST-4-0	m2	2.85049	0.00443747	-0.00646462	0.000435051	0.00222698	-2.15365	Bacteroides	-2.5939
1120	CCIS14449628ST-4-0	m3	3.20181	0.0155741	-0.0059149	0.0531469	0.000100485	-1.30388	Bacteroides	-4.03726
1121	CCIS15794887ST-4-0	m7	3.4833	-0.00411225	-0.00559503	1.14728	1.51571	-2.56673	Clostridiales	1.17879
1122	CCIS16326685ST-4-0	m7	3.24927	0.00287805	-0.00846958	0.356443	0.343846	-2.54392	Clostridiales	0.624907
1123	CCIS16383318ST-4-0	m7	3.58741	-0.00945146	-0.00840142	1.46463	0.0706282	-0.409074	Clostridiales	-1.38219
1124	CCIS16561622ST-4-0	m1	3.50981	0.00473428	-0.00702416	4.36103e-08	0.0220468	-1.65976	Clostridiales	-3.28239
1125	CCIS17669415ST-4-0	m1	3.5248	-0.0025135	-0.00365003	0.11814	0.468128	-0.848562	Clostridiales	-1.11337
1126	CCIS19142497ST-3-0	m9	3.21296	-0.00110836	-0.00533313	0.240537	1.90928e-07	-2.76919	Clostridiales	-1.19209
1127	CCIS20795251ST-4-0	m8	3.06111	-0.00419869	0.0041913	2.45694e-07	5.58316	-2.2419	Clostridiales	3.33044
1128	CCIS21126322ST-4-0	m9	3.47506	-0.00146718	-0.00484234	0.00107917	0.09249	-1.59137	Clostridiales	0.529472
1129	CCIS21278152ST-4-0	m10	3.20471	-0.00312976	-0.0101752	1.40614	0.0592242	-1.04102	Clostridiales	-0.614061
1130	CCIS22275061ST-4-0	m9	2.94916	-0.00236898	-0.00424306	0.000174083	0.82704	-1.57883	Clostridiales	-2.00916
1131	CCIS22416007ST-4-0	m1	2.95632	0.00075627	-0.00402373	0.0785947	0.474677	-3.84788	Clostridiales	0.686614
1132	CCIS22906510ST-20-0	m3	3.52317	0.00488474	-0.00593478	0.000519285	0.000314132	-1.63608	Bacteroides	-3.45911
1133	CCIS22958137ST-20-0	m7	3.39304	-0.00358039	-0.00782504	0.948543	0.00542811	-1.93928	Clostridiales	-1.19885
1134	CCIS23164343ST-4-0	m9	2.79991	-0.00446079	-0.0032726	1.00456e-06	3.68496	-0.788585	Clostridiales	1.93371
1135	CCIS24254057ST-4-0	m20	2.59348	0.0136361	-0.00608999	1.60047e-08	0.000818719	-2.54446	Bacteroides	-3.67049
1136	CCIS24898163ST-4-0	m5	2.61798	0.00302523	-0.00401315	0.000412082	3.16743e-07	-2.36039	Bacteroides	-4.06908
1137	CCIS25399172ST-4-0	m1	3.12618	-0.000545633	-0.0088325	0.500796	0.00538505	-2.06982	Clostridiales	-1.51968
1138	CCIS27304052ST-3-0	m1	3.00211	0.000148117	-0.00510224	0.260759	0.00292793	-2.09656	Clostridiales	0.606133
1139	CCIS27927933ST-4-0	m18	1.84812	-0.00543964	0.00292721	5.33311e-06	210.32	-3.12955	Clostridiales	-2.44165
1140	CCIS28384594ST-4-0	m3	2.85501	0.00543139	-0.00722751	5.33323e-08	5.33323e-08	-2.27372	Bacteroides	-2.68825
1141	CCIS29210128ST-4-0	m2	3.12707	0.0168896	-0.00504404	0.000483285	0.00753715	-2.44991	Bacteroides	-1.42005
1142	CCIS29688262ST-20-0	m11	3.17322	-0.00375998	-0.00121109	2.83986e-07	0.828456	-0.562686	Clostridiales	-0.688217
1143	CCIS31434951ST-20-0	m9	3.11668	-0.00217348	-0.0108415	3.08333e-07	0.136287	-1.44588	Clostridiales	0.795301
1144	CCIS32105356ST-4-0	m7	2.77845	-0.0131057	-0.0149312	3.94631	0.0321431	-2.0519	Clostridiales	1.00169
1145	CCIS32452666ST-4-0	m9	3.61033	0.000440483	-0.00646774	0.224598	0.014478	-1.58445	Clostridiales	-3.31125
1146	CCIS33816588ST-4-0	m7	3.48028	-0.000387802	-0.00602652	0.506804	0.0562027	-1.7984	Clostridiales	-1.21431
1147	CCIS34055159ST-4-0	m15	2.35807	-0.00221626	0.000661485	0.687982	0.0259725	0.010618	Clostridiales	-3.54615
1148	CCIS34604008ST-4-0	m9	2.96021	-0.00362525	-0.00356291	0.586827	0.00138988	-1.97127	Clostridiales	-2.74657
1149	CCIS35092938ST-4-0	m9	3.37519	-0.000895425	-0.00963087	1.44078e-07	0.192249	-1.51841	Clostridiales	0.0685041
1150	CCIS35100175ST-4-0	m7	3.7593	-0.0042481	-0.00828982	1.7026	0.0116976	-1.14437	Clostridiales	-3.87574
1151	CCIS36699628ST-4-0	m11	2.8537	-0.00355726	-0.00213737	0.00798534	3.6969	-1.22021	Clostridiales	-0.288905
1152	CCIS36797902ST-4-0	m1	2.7733	-0.00300452	-0.00368739	0.0401203	0.576333	-1.68716	Clostridiales	1.26561
1153	CCIS37250421ST-4-0	m9	2.85215	0.000555236	-0.00569007	1.35304e-07	0.000637689	-1.75151	Clostridiales	-2.90977
1154	CCIS38765456ST-20-0	m1	3.73451	-0.000869026	-0.00902172	0.0826549	0.020114	-1.66571	Clostridiales	-2.16521
1155	CCIS40244499ST-3-0	m2	2.63382	0.00297477	-0.0129899	0.509105	4.35726e-08	-1.69453	Bacteroides	-3.67153
1156	CCIS41222843ST-4-0	m9	3.08418	0.00183603	-0.00580821	4.26711e-08	0.00223614	-1.63749	Clostridiales	-2.64369
1157	CCIS41288781ST-4-0	m20	3.22882	0.00212237	-0.000366259	1.2354e-07	0.972437	-1.16561	Bacteroides	-4.37845
1158	CCIS41548810ST-4-0	m1	3.39686	0.00542522	-0.0070869	0.122711	0.19001	-2.54613	Clostridiales	0.158797
1159	CCIS41692898ST-4-0	m9	3.40231	-0.00219255	-0.00419731	9.69234e-08	0.692328	-1.79244	Clostridiales	0.0234139
1160	CCIS41806458ST-4-0	m1	2.61348	-0.00261341	-0.0076635	0.000218828	0.0992094	-1.59502	Clostridiales	-0.712288
1161	CCIS44093303ST-4-0	m20	2.29543	0.0198311	-0.0019525	0.000314542	0.000140445	-2.19459	Bacteroides	-3.79926
1162	CCIS44676181ST-4-0	m9	3.38809	-0.00269168	-0.00390499	1.38356	0.628861	-1.38605	Clostridiales	-0.39258
1163	CCIS44743950ST-4-0	m9	2.91673	0.00705679	-0.0066955	0.000539968	0.00417597	-1.06016	Clostridiales	-2.18435
1164	CCIS44757994ST-4-0	m1	2.60579	-0.00136658	-0.000898831	0.0520669	0.419263	-0.380397	Clostridiales	0.522728
1165	CCIS45571137ST-3-0	m9	3.47469	0.00324999	-0.00636552	0.205501	0.0073821	-3.17517	Clostridiales	0.309506
1166	CCIS45793747ST-4-0	m9	3.55663	0.000251531	-0.00528131	0.0706292	0.0388153	-1.1025	Clostridiales	-2.40483
1167	CCIS46047672ST-4-0	m2	2.80216	0.00624292	-0.00673541	0.000219528	0.00131133	-1.1831	Bacteroides	-3.93195
1168	CCIS46467422ST-4-0	m2	2.43786	0.0267448	0.00564576	1.03695e-07	0.0368591	-2.75358	Bacteroides	-0.418644
1169	CCIS47284573ST-4-0	m1	3.42387	0.000906109	-0.00543289	1.16808e-07	0.277426	-2.1393	Clostridiales	0.946208
1170	CCIS47745468ST-4-0	m3	2.86381	0.0146191	-0.00628772	0.000165455	0.00393159	-2.70776	Bacteroides	-0.460388
1171	CCIS48174381ST-4-0	m2	3.12009	0.00144414	-0.00468139	0.0103585	0.0081147	-1.08293	Bacteroides	-3.44923
1172	CCIS48507077ST-4-0	m3	2.8687	0.0171384	-0.00283479	2.84811e-08	0.00263333	-1.6527	Bacteroides	-3.47077
1173	CCIS48579360ST-4-0	m10	2.99975	-0.0120802	-0.0135177	7.90054	0.00893963	-2.78089	Clostridiales	-0.978397
1174	CCIS48725289ST-4-0	m9	3.49568	-0.000910871	-0.00490231	1.64844e-07	0.0232578	-2.1623	Clostridiales	-0.538292
1175	CCIS50003399ST-4-0	m9	3.18989	-0.000278232	-0.00488489	8.784e-08	0.584386	-1.83062	Clostridiales	-2.5473
1176	CCIS50148151ST-4-0	m20	3.13068	0.00566986	-0.00581535	0.00329382	7.08231e-05	-1.43576	Bacteroides	-4.22687
1177	CCIS50369211ST-20-0	m18	2.23904	-0.00585107	-0.0010489	7.81189e-05	7.81189e-05	-1.22399	Clostridiales	-3.08911
1178	CCIS50471204ST-4-0	m9	3.59591	0.000977689	-0.00590293	6.49293e-08	6.49293e-08	-1.64133	Clostridiales	-3.49854
1179	CCIS50561855ST-4-0	m13	1.75534	-0.0240314	-0.0168528	13.9695	0.04604	-3.28208	Prevotella	0.482682
1180	CCIS51595129ST-4-0	m9	3.13451	-0.000950117	-0.00909355	0.000737275	0.0629087	-1.68777	Clostridiales	-0.0453197
1181	CCIS51667829ST-4-0	m7	3.29961	-0.00689001	-0.00825413	4.01506	2.42718	-2.07918	Clostridiales	0.987438
1182	CCIS52234160ST-4-0	m9	3.46876	-0.000686839	-0.00496855	0.0177475	0.0396973	-1.10717	Clostridiales	-0.623779
1183	CCIS52370277ST-4-0	m3	3.17995	0.00902847	-0.00689936	0.000407637	0.0623241	-1.79909	Bacteroides	-0.484074
1184	CCIS53043478ST-4-0	m7	3.56312	-0.000605801	-0.00564072	0.371109	0.106756	-2.53518	Clostridiales	-0.438903
1185	CCIS53355328ST-4-0	m1	3.35191	-0.000715465	-0.00487279	1.79313e-07	0.285086	-1.84164	Clostridiales	-3.11852
1186	CCIS53557295ST-4-0	m8	3.43869	-0.000910583	-0.00371667	1.68782e-07	0.869363	-2.16412	Clostridiales	0.319923
1187	CCIS54027808ST-4-0	m7	3.15759	-0.00997422	-0.00865425	3.84417	0.0187001	-0.585996	Clostridiales	-2.13402
1188	CCIS55230578ST-4-0	m6	3.69586	-0.000981886	-0.00495726	0.194944	0.0496996	-1.01371	Clostridiales	-1.69515
1189	CCIS55531770ST-4-0	m6	3.22798	0.00656582	-0.00678984	0.00168116	0.0114998	-2.42951	Clostridiales	-0.499544
1190	CCIS56503244ST-3-0	m1	3.30901	0.00130074	-0.00622386	1.29473e-07	0.00206677	-1.81254	Clostridiales	0
1191	CCIS58234805ST-4-0	m2	2.95569	0.00224519	-0.00362496	0.154097	0.00963333	-1.40469	Bacteroides	-2.08549
1192	CCIS59132091ST-4-0	m11	3.22417	-0.00324818	-0.00265433	0.00376374	10.1661	-1.36413	Clostridiales	-2.25856
1193	CCIS59903910ST-4-0	m2	2.94513	0.00333362	-0.00636133	0.000198729	0.0257267	-1.25444	Bacteroides	-3.99129
1194	CCIS61287323ST-4-0	m10	3.3125	-0.00908078	-0.00591816	1.77648	0.00180225	-0.350962	Clostridiales	-2.81546
1195	CCIS62605362ST-3-0	m9	3.33578	0.00226145	-0.0065038	3.3782e-08	0.0139868	-1.66124	Clostridiales	-2.11309
1196	CCIS62794166ST-4-0	m1	3.39533	0.0073235	-0.00646183	0.00243528	0.00960108	-1.14942	Clostridiales	-3.41095
1197	CCIS63448910ST-4-0	m18	2.1374	0.00855281	-0.00336266	4.43118e-08	0.209472	-0.22754	Clostridiales	-2.62955
1198	CCIS63468405ST-4-0	m10	3.18354	-0.00326238	-0.00961662	1.69202	0.131178	-1.2539	Clostridiales	-2.5906
1199	CCIS63910149ST-4-0	m9	3.28468	-0.00034859	-0.00515965	0.00013385	0.0870648	-1.35508	Clostridiales	0.812043
1200	CCIS64773582ST-4-0	m3	3.32801	0.00449336	-0.00695103	9.35541e-05	0.00612929	-1.86277	Bacteroides	-3.52008
1201	CCIS64785924ST-20-0	m8	3.09514	-0.00263352	-0.00368474	0.394399	1.22923	-1.25326	Clostridiales	1.68111
1202	CCIS65479369ST-4-0	m2	3.06593	0.00475699	-0.00560371	0.0101401	0.253381	-1.83949	Bacteroides	-1.87446
1203	CCIS70398272ST-4-0	m3	3.37258	0.00176934	-0.00564511	0.00128065	0.0444276	-1.48878	Bacteroides	-2.65564
1204	CCIS71301801ST-4-0	m5	2.87015	0.0196878	-0.00460612	0.000463265	0.00278477	-3.95794	Bacteroides	-2.77119
1205	CCIS71578391ST-4-0	m7	3.24612	-0.00528026	-0.00784304	1.63716	0.0961477	-2.04051	Clostridiales	-1.621
1206	CCIS72607085ST-4-0	m2	2.93504	0.0109919	-0.00587228	0.00677512	0.0151226	-0.851334	Bacteroides	-1.5685
1207	CCIS74239020ST-4-0	m9	3.47119	-0.000258316	-0.00677464	5.63466e-05	0.0768399	-2.45574	Clostridiales	0.923573
1208	CCIS74726977ST-3-0	m7	3.51367	-0.00662792	-0.0102611	1.69832	0.00291896	-1.70102	Clostridiales	-3.33004
1209	CCIS76563044ST-4-0	m7	3.45352	-0.00469164	-0.0084308	1.92191	0.150601	-2.31281	Clostridiales	0.287632
1210	CCIS76845094ST-20-0	m9	3.26596	-0.00170745	-0.00451292	0.029201	0.000289129	-1.56883	Clostridiales	-3.47455
1211	CCIS77100899ST-4-0	m9	3.4347	0.00345513	-0.00638821	5.15025e-08	0.187181	-1.857	Clostridiales	0.36355
1212	CCIS77252613ST-4-0	m7	3.60542	-0.00701649	-0.00955	2.69773	0.0519452	-2.00525	Clostridiales	-0.112956
1213	CCIS78100604ST-4-0	m9	3.17665	-0.000168757	-0.00515707	6.97794e-08	0.254258	-2.01713	Clostridiales	-0.904465
1214	CCIS78318719ST-4-0	m9	3.52942	-0.00129517	-0.00475407	0.166772	0.529676	-1.87488	Clostridiales	-0.684478
1215	CCIS79210440ST-3-0	m1	3.50549	9.21947e-05	-0.00596687	0.292755	1.28968e-07	-0.973646	Clostridiales	-2.22465
1216	CCIS80834637ST-4-0	m2	2.95658	0.0045057	-0.0065814	3.24464e-08	0.00486544	-1.56963	Bacteroides	-3.46214
1217	CCIS81139242ST-4-0	m2	3.17063	0.000806682	-0.00544619	0.000512068	0.108312	-2.09738	Bacteroides	-3.5616
1218	CCIS81710917ST-20-0	m11	3.02352	-0.00434707	0.00383385	9.54996e-08	3.32759	-1.03453	Clostridiales	2.48183e-05
1219	CCIS81735969ST-20-0	m9	3.48078	-0.000499357	-0.00498096	0.132217	0.327683	-1.41875	Clostridiales	-2.80701
1220	CCIS81887263ST-4-0	m6	3.59082	0.00192509	-0.0057713	4.45264e-08	0.0530495	-2.00363	Clostridiales	-2.81503
1221	CCIS82146115ST-4-0	m9	3.07629	-0.00287853	-0.0042021	0.39607	0.625757	-1.86678	Clostridiales	-1.34266
1222	CCIS82507866ST-3-0	m3	2.6934	0.00223278	-0.0107794	2.9983e-05	0.00431805	-2.32796	Bacteroides	1.46137
1223	CCIS82944710ST-20-0	m9	2.90995	-0.000287365	-0.00514487	7.02777e-07	0.181157	-1.33123	Clostridiales	1.41496
1224	CCIS83445808ST-4-0	m7	3.5109	-0.00361001	-0.0073436	0.888305	0.085394	-1.6651	Clostridiales	0.158378
1225	CCIS83574003ST-4-0	m3	2.87107	0.0173828	-0.00504727	8.09267e-05	0.00176432	-2.88181	Bacteroides	-1.1638
1226	CCIS83870198ST-4-0	m1	2.85599	0.00200483	-0.00718625	0.00207634	0.0994371	-2.25091	Clostridiales	-0.0346467
1227	CCIS84543192ST-4-0	m13	2.72401	-0.0184622	-0.0167637	9.23963	0.381059	-2.31289	Prevotella	0.132542
1228	CCIS85214191ST-3-0	m20	2.55912	0.0209712	-0.00114211	2.5545e-08	0.000351371	-1.51565	Bacteroides	-3.50917
1229	CCIS87116798ST-4-0	m1	3.35425	0.00365391	-0.00638767	0.0117341	0.0067257	-1.19162	Clostridiales	-0.285002
1230	CCIS87167916ST-4-0	m17	2.81381	-0.00524152	0.00157394	0.0141306	0.105282	-0.275407	Prevotella	-1.00873
1231	CCIS87252800ST-4-0	m5	3.10886	0.0100777	-0.00752521	8.80508e-08	0.0608259	-2.30986	Bacteroides	-0.492796
1232	CCIS87290971ST-4-0	m9	3.38074	0.00275536	-0.00616017	7.52943e-08	0.00154135	-1.27683	Clostridiales	-3.79404
1233	CCIS87605453ST-4-0	m3	2.9788	0.0176623	-0.00466029	2.07558e-08	4.52684e-05	-1.92594	Bacteroides	-3.52364
1234	CCIS88007743ST-4-0	m2	3.25324	0.00469918	-0.00578648	4.41203e-08	0.295903	-1.08525	Bacteroides	-0.47403
1235	CCIS88317640ST-4-0	m8	3.50002	-0.00308943	-0.00189201	0.00889462	0.796418	-0.569536	Clostridiales	-0.186498
1236	CCIS90164298ST-4-0	m8	3.37384	-0.00403623	-0.0050061	5.12889	8.29665	-1.37764	Clostridiales	1.32738
1237	CCIS90166425ST-4-0	m1	3.39377	0.00164764	-0.0100058	0.396321	0.00207231	-2.13314	Clostridiales	-2.36917
1238	CCIS90443472ST-4-0	m6	3.78809	0.00388679	-0.00661577	0.000486202	0.0110017	-2.84978	Clostridiales	-1.36236
1239	CCIS90903952ST-3-0	m10	2.74346	0.00312378	-0.0120583	0.433089	4.82875e-08	-2.28071	Clostridiales	-1.51706
1240	CCIS91228662ST-4-0	m5	3.50364	0.00683094	-0.00887618	0.276777	2.71581e-08	-1.60342	Bacteroides	-3.38443
1241	CCIS93040568ST-20-0	m20	2.92443	-0.00208578	-0.00246222	0.0121766	0.188928	-0.536664	Bacteroides	-3.62657
1242	CCIS94417875ST-3-0	m9	3.25834	-0.00222573	-0.00448903	0.0604736	0.132472	-2.14777	Clostridiales	1.54669
1243	CCIS94496512ST-4-0	m11	2.70525	-0.00170099	-0.00424217	1.1576e-07	0.381832	-1.38055	Clostridiales	-2.62262
1244	CCIS94603952ST-4-0	m9	3.24357	0.000922656	-0.005698	7.14337e-08	0.314476	-1.79324	Clostridiales	1.34715
1245	CCIS95097901ST-4-0	m11	3.20279	-0.000286418	-0.00490027	0.0565267	0.191988	-1.39226	Clostridiales	-1.6757
1246	CCIS95409808ST-4-0	m8	3.174	-0.00315034	-0.00552491	0.0131713	1.48688	-1.70604	Clostridiales	1.20997
1247	CCIS96387239ST-4-0	m14	2.19843	-0.0184194	-0.0157818	14.4977	2.55144	-2.76404	Prevotella	3.50004
1248	CCIS98482370ST-3-0	m3	3.06826	0.00604961	-0.00641063	0.275467	0.00126478	-3.37539	Bacteroides	-0.0324169
1249	CCIS98512455ST-4-0	m17	3.42828	0.00143123	-0.00557928	0.209462	1.03355e-07	-1.29524	Prevotella	-3.60839
1250	CCIS98832363ST-4-0	m7	3.38487	-0.00407899	-0.00817243	1.30047	0.190458	-3.27045	Clostridiales	-1.73757
1251	CCMD10032470ST-11-0	m3	2.74234	0.00857417	-0.00782107	9.01057e-05	0.0867579	-2.76859	Bacteroides	1.22162
1252	CCMD10191450ST-11-0	m9	2.70245	-0.00211572	-0.00229128	0.0266482	9.28805	-1.60514	Clostridiales	0.687711
1253	CCMD11006829ST-21-0	m7	3.41925	0.00294279	-0.0106967	0.350075	0.0725894	-1.90398	Clostridiales	-2.85925
1254	CCMD12232071ST-21-0	m1	3.15655	0.004014	-0.00650973	0.000164895	0.119376	-2.37821	Clostridiales	-3.3194
1255	CCMD13071240ST-21-0	m6	3.50065	0.00322821	-0.00835028	0.000756653	0.00358542	-2.82353	Clostridiales	-3.67324
1256	CCMD13934959ST-21-0	m3	3.22895	0.00453415	-0.00650516	8.65064e-08	0.0334454	-1.83729	Bacteroides	-0.778571
1257	CCMD14479708ST-21-0	m1	3.24285	0.00107751	-0.00571728	0.045887	0.177375	-2.57071	Clostridiales	-2.90467
1258	CCMD15562448ST-11-0	m17	3.05081	-0.000763548	-0.000137506	0.298764	0.0808282	-0.331553	Prevotella	-0.541929
1259	CCMD17410933ST-11-0	m9	2.9349	0.00149475	-0.0059853	0.00216937	0.347253	-1.95257	Clostridiales	-3.44752
1260	CCMD18579000ST-11-0	m6	3.69454	0.000259754	-0.00556676	1.82858e-07	0.150485	-1.90865	Clostridiales	1.44437
1261	CCMD18829815ST-11-0	m9	2.97374	0.00714949	-0.00706623	5.1506e-05	0.00844047	-2.31032	Clostridiales	-0.835226
1262	CCMD18872694ST-21-0	m3	3.35218	0.00196114	-0.00730417	0.151276	0.0453036	-1.47067	Bacteroides	-0.413305
1263	CCMD19168690ST-11-0	m20	2.10401	0.0269428	0.00394129	4.83489e-08	4.83489e-08	-1.9132	Bacteroides	-3.57717
1264	CCMD19497912ST-21-0	m7	3.36413	-0.00753739	-0.0121871	1.55649	0.281122	-1.49099	Clostridiales	-1.23103
1265	CCMD21593359ST-11-0	m7	3.20556	0.000309171	-0.0140164	0.679252	0.00415891	-1.89821	Clostridiales	-2.48047
1266	CCMD21703880ST-11-0	m1	3.48901	0.00105803	-0.00977096	0.418724	0.0839001	-2.49794	Clostridiales	0.737375
1267	CCMD22852639ST-11-0	m1	3.27072	0.000750166	-0.00807015	0.00962541	0.470166	-3.88298	Clostridiales	-0.0393318
1268	CCMD23101338ST-21-0	m9	2.96895	-0.00233663	-0.0110781	0.0066112	0.107364	-1.91581	Clostridiales	0.306971
1269	CCMD23541216ST-11-0	m1	3.06687	-0.00154336	-0.00970119	0.357519	0.000159916	-2.92947	Clostridiales	-1.26477
1270	CCMD25475945ST-11-0	m6	3.28463	0.00144122	-0.00166852	0.000162029	0.021939	-0.512739	Clostridiales	-3.08326
1271	CCMD25511638ST-21-0	m1	3.22256	0.00366456	-0.00641092	6.79678e-08	0.110485	-2.87138	Clostridiales	-3.13352
1272	CCMD25963797ST-21-0	m9	3.38993	0.00118258	-0.00607847	4.51354e-05	7.19863e-08	-2.70848	Clostridiales	-3.28829
1273	CCMD26625622ST-11-0	m3	2.72908	0.0139647	-0.00674912	5.45373e-08	0.0221413	-2.67074	Bacteroides	-0.199189
1274	CCMD26709089ST-21-0	m2	2.61272	0.00113384	-0.00620231	3.77802e-08	0.0404966	-2.7863	Bacteroides	-3.40389
1275	CCMD26925580ST-21-0	m6	3.09706	0.00179655	-0.0059209	7.97607e-05	0.314653	-3.38992	Clostridiales	1.10012
1276	CCMD27463710ST-11-0	m6	3.77543	0.00264155	-0.0065171	0.12801	0.0315797	-1.2792	Clostridiales	-1.43483
1277	CCMD27867141ST-11-0	m1	3.37535	0.00241514	-0.00710565	0.000317524	0.192009	-2.94042	Clostridiales	-0.393099
1278	CCMD28738636ST-11-0	m2	2.53525	0.00928493	-0.00705032	0.00107663	0.110407	-2.81926	Bacteroides	-0.112268
1279	CCMD29706695ST-11-0	m7	3.29051	-0.00716193	-0.0119769	1.26561	0.0817828	-2.26375	Clostridiales	1.82762
1280	CCMD30626189ST-11-0	m14	2.3724	-0.0157152	-0.0139333	14.1648	4.22165	-2.85668	Prevotella	3.57883
1281	CCMD30627121ST-11-0	m17	2.44651	-0.00241626	-0.00950087	2.30679	0.00323084	-1.55802	Prevotella	-2.27607
1282	CCMD31009081ST-11-0	m7	3.41393	-0.00678003	-0.00916099	1.9745	0.605777	-1.38396	Clostridiales	0.19504
1283	CCMD31134579ST-11-0	m7	2.76697	-0.0123962	-0.0165621	2.48551	0.0133662	-1.38495	Clostridiales	-2.88765
1284	CCMD32288175ST-11-0	m3	3.15608	0.0030431	-0.00596298	8.26699e-05	0.00364435	-1.05421	Bacteroides	-0.928376
1285	CCMD32965613ST-11-0	m10	2.94258	-0.00241767	-0.00834769	0.911672	0.0147699	-2.02742	Clostridiales	0.613097
1286	CCMD34381688ST-21-0	m7	2.9087	-0.00322335	-0.00550208	0.971885	0.000905645	-2.42462	Clostridiales	-2.98044
1287	CCMD35081859ST-11-0	m1	3.08666	0.000386938	-0.00655645	0.0314394	0.366768	-3.02027	Clostridiales	2.04355
1288	CCMD35633353ST-11-0	m1	3.21019	-0.000474463	-0.00522225	0.0158494	0.355565	-2.67665	Clostridiales	0.118472
1289	CCMD35801800ST-11-0	m3	3.23504	0.0115567	-0.00719243	0.00168043	0.0188479	-1.77133	Bacteroides	-1.25354
1290	CCMD35802077ST-21-0	m6	3.33643	0.00133675	-0.00513352	0.000296808	0.240395	-2.08368	Clostridiales	-0.0170833
1291	CCMD37575804ST-11-0	m6	3.17566	-0.00035012	-0.00489191	0.000361539	0.648605	-2.61043	Clostridiales	2.20244
1292	CCMD38158721ST-11-0	m3	2.8619	0.00886919	-0.00736622	8.93186e-08	0.00114364	-2.40585	Bacteroides	-2.8985
1293	CCMD39157124ST-11-0	m7	3.13098	-0.00406414	-0.00866326	0.651539	0.130303	-2.35277	Clostridiales	1.71477
1294	CCMD39882286ST-11-0	m10	2.72	-0.00365272	-0.010548	81.2435	13.9365	-1.86962	Clostridiales	0.577115
1295	CCMD40701343ST-21-0	m2	2.67719	0.01411	-0.00632395	0.000110285	0.000217728	-2.74858	Bacteroides	-2.96695
1296	CCMD41202658ST-11-0	m13	2.32297	-0.0185178	-0.0168944	8.35115	0.0286734	-1.54332	Prevotella	2.08537
1297	CCMD41521570ST-11-0	m9	3.14621	-0.0011511	-0.00544326	0.48873	0.769184	-1.60201	Clostridiales	2.07877
1298	CCMD42428553ST-21-0	m1	3.7288	0.000396568	-0.00570675	0.209325	0.113423	-2.26324	Clostridiales	-0.22901
1299	CCMD42956136ST-11-0	m18	1.52898	-0.00422671	0.00746927	3.04283e-07	0.452767	-1.50716	Clostridiales	-1.93829
1300	CCMD45004878ST-11-0	m6	3.5414	0.00114477	-0.00611767	1.96933e-07	0.362364	-2.03873	Clostridiales	0.65761
1301	CCMD45812507ST-11-0	m9	3.02573	-1.72175e-05	-0.00516407	1.64977e-07	0.041225	-2.80848	Clostridiales	0.546822
1302	CCMD45988061ST-21-0	m6	3.45742	0.00250659	-0.00593442	0.0533282	0.181559	-3.0701	Clostridiales	0.338218
1303	CCMD46222674ST-21-0	m7	3.38316	-0.00440703	-0.00664048	1.48989	1.06228	-3.45879	Clostridiales	1.56744
1304	CCMD46727384ST-11-0	m1	3.11204	0.00794576	-0.00758451	6.37007e-08	6.37007e-08	-1.88547	Clostridiales	-2.46358
1305	CCMD46947453ST-21-0	m6	3.3902	0.0012494	-0.00582852	6.2211e-08	0.233696	-2.62177	Clostridiales	0.829759
1306	CCMD48236717ST-21-0	m13	2.39232	-0.017897	-0.016605	11.1234	0.386297	-2.96952	Prevotella	0.552107
1307	CCMD49025643ST-11-0	m1	2.819	0.00159689	-0.00831284	0.000100958	0.0059843	-1.45566	Clostridiales	-2.45685
1308	CCMD49461418ST-11-0	m6	3.24551	0.00458879	-0.0072616	0.00154518	0.12749	-3.46928	Clostridiales	-1.27501
1309	CCMD49942357ST-11-0	m3	2.9518	0.00838341	-0.00698222	7.18473e-08	0.0734441	-2.31971	Bacteroides	0.365342
1310	CCMD50071957ST-21-0	m6	3.57344	0.00714529	-0.00702716	0.123515	0.119545	-1.73901	Clostridiales	-0.123549
1311	CCMD50300306ST-11-0	m13	2.02606	-0.0183258	-0.0173415	7.013	0.0975817	-3.67422	Prevotella	-0.509985
1312	CCMD50529145ST-11-0	m7	3.14426	-0.00255548	-0.005413	0.913552	0.953503	-2.7003	Clostridiales	3.28648
1313	CCMD50538120ST-11-0	m1	2.71944	-0.000438891	-0.00484162	8.16974e-07	1.87826	-2.80424	Clostridiales	0.973588
1314	CCMD51154251ST-11-0	m6	3.15071	0.000460146	-0.00572687	0.00687826	0.346171	-3.61663	Clostridiales	-2.96472
1315	CCMD51228890ST-11-0	m8	3.2717	-0.00359885	0.00329824	0.111567	2.09141	-3.03287	Clostridiales	1.80864
1316	CCMD51864103ST-21-0	m9	3.02554	-0.0013108	-0.00488168	1.47027e-07	0.725253	-2.86087	Clostridiales	-0.350819
1317	CCMD52117727ST-11-0	m5	2.83215	0.0102222	-0.00754413	2.50118e-08	0.000446186	-1.75205	Bacteroides	-3.55568
1318	CCMD52145360ST-11-0	m7	3.37818	-0.00410948	-0.00855187	0.927471	0.000740338	-2.35376	Clostridiales	-2.68062
1319	CCMD53508245ST-11-0	m6	3.23042	0.0035555	-0.00634945	0.0138426	0.143627	-2.26585	Clostridiales	-0.163484
1320	CCMD53522274ST-11-0	m7	2.66999	-0.00789709	-0.0123344	1.86672	2.14136e-07	-2.40438	Clostridiales	-1.74753
1321	CCMD54057834ST-11-0	m1	3.06552	0.00289764	-0.0061824	0.000130678	0.0133366	-2.93682	Clostridiales	-1.26247
1322	CCMD56948710ST-11-0	m6	3.2855	0.00330545	-0.00618828	0.0027401	0.218871	-2.33868	Clostridiales	2.00784
1323	CCMD59540613ST-11-0	m6	3.35774	0.00311157	-0.00593386	0.15917	0.133227	-2.21938	Clostridiales	-0.24392
1324	CCMD59583015ST-11-0	m9	3.03522	0.00455442	-0.00714786	4.28048e-08	0.37985	-2.10569	Clostridiales	1.39687
1325	CCMD60079086ST-21-0	m5	3.0493	0.0109479	-0.0072562	4.10273e-08	4.10273e-08	-1.75413	Bacteroides	-3.06449
1326	CCMD63399960ST-21-0	m6	3.63452	0.00493814	-0.00662878	0.0439707	0.0622637	-1.46275	Clostridiales	-0.0975151
1327	CCMD64503764ST-21-0	m2	3.24876	0.00674055	-0.00681867	0.076509	3.59614e-08	-2.9764	Bacteroides	-3.71386
1328	CCMD64776337ST-21-0	m1	3.18954	0.00152021	-0.00620967	0.000619469	0.0119196	-1.4963	Clostridiales	-1.59991
1329	CCMD65222621ST-11-0	m1	3.1526	0.000343027	-0.00581348	0.363235	0.556923	-2.89501	Clostridiales	0.699516
1330	CCMD65406197ST-11-0	m1	3.22743	0.00299652	-0.00412608	0.0097984	0.275809	-1.59657	Clostridiales	-4.14232
1331	CCMD66848156ST-11-0	m6	3.24098	0.00217622	-0.00622083	0.000185482	0.266433	-2.47082	Clostridiales	1.88887
1332	CCMD67373733ST-11-0	m7	2.70596	-0.00309413	-0.00960528	5.39727	0.174554	-2.49996	Clostridiales	1.87561
1333	CCMD68973846ST-11-0	m7	2.90029	-0.00525139	-0.0130818	0.879908	0.0307116	-2.69461	Clostridiales	1.36042
1334	CCMD71242853ST-11-0	m1	2.95663	0.00108646	-0.00693107	2.11535e-07	0.195425	-3.05652	Clostridiales	0.373443
1335	CCMD71915439ST-11-0	m1	3.13126	0.00280263	-0.00657867	0.013658	0.171469	-2.35603	Clostridiales	-0.742393
1336	CCMD72666896ST-11-0	m20	2.5123	0.00558097	0.00483055	7.30148e-08	0.677129	-2.54687	Bacteroides	0.268401
1337	CCMD72690923ST-11-0	m10	3.16263	-0.00354534	-0.00898788	3.11438	0.622031	-3.05926	Clostridiales	-1.71694
1338	CCMD72895164ST-21-0	m3	3.08317	0.00567162	-0.00672073	3.46488e-08	0.00182783	-2.72703	Bacteroides	-2.99702
1339	CCMD73128545ST-11-0	m3	3.24036	0.00423693	-0.0065723	0.000310336	1.24783e-07	-2.857	Bacteroides	-2.90036
1340	CCMD74592084ST-11-0	m9	2.83029	-0.000563039	-0.00509519	0.000946801	0.44353	-2.73528	Clostridiales	-1.01063
1341	CCMD74930188ST-21-0	m3	2.80642	0.0138744	-0.00468142	3.11811e-08	0.0237715	-1.2597	Bacteroides	-3.70492
1342	CCMD75147712ST-11-0	m20	1.68972	0.0177434	0.00273454	0.00162828	3.42994e-05	-2.7901	Bacteroides	-3.19519
1343	CCMD76222476ST-11-0	m7	3.21623	-0.00166129	-0.00537912	0.635507	0.343752	-2.38492	Clostridiales	0.630627
1344	CCMD76409700ST-11-0	m9	3.02037	-0.00106135	-0.00485727	0.000686925	0.416851	-2.29013	Clostridiales	1.22907
1345	CCMD79349503ST-11-0	m1	2.97127	0.00331414	-0.00641352	0.00195226	0.0945618	-1.89942	Clostridiales	-1.48361
1346	CCMD79987997ST-21-0	m2	2.35833	0.0163113	-0.00736817	0.0135731	2.26379e-05	-2.76997	Bacteroides	-3.61254
1347	CCMD82866709ST-21-0	m6	3.48847	0.00135888	-0.00595271	0.000155133	0.256519	-2.01052	Clostridiales	0.0307984
1348	CCMD85481373ST-11-0	m1	3.2016	0.000386772	-0.0019755	5.21472e-07	0.105128	-0.38034	Clostridiales	-0.585612
1349	CCMD85661207ST-11-0	m6	3.23598	0.00148039	-0.00584312	0.0136481	0.364913	-2.40649	Clostridiales	2.03695
1350	CCMD86114146ST-21-0	m7	3.33514	-0.00237619	-0.0049939	0.55126	0.978014	-2.11944	Clostridiales	1.13798
1351	CCMD86707194ST-21-0	m2	2.96506	0.00665393	-0.00634651	0.000323197	0.0524689	-1.55342	Bacteroides	0.151448
1352	CCMD87156761ST-21-0	m10	2.94394	-0.00602948	-0.0135391	2.83563	0.138625	-2.17672	Clostridiales	1.04979
1353	CCMD88272491ST-21-0	m5	2.65452	0.00762669	-0.00746586	0.116095	0.000248605	-1.96466	Bacteroides	-3.02778
1354	CCMD89107682ST-11-0	m8	2.99942	-0.00214034	-0.00305586	0.00109035	2.26813	-1.84718	Clostridiales	0.989652
1355	CCMD89306485ST-11-0	m14	3.03747	-0.00653877	-0.00703043	3.69072	1.71677	-2.75729	Prevotella	1.03175
1356	CCMD89643949ST-11-0	m13	2.7791	-0.0161169	-0.0167751	14.5962	8.01331e-07	-3.33796	Prevotella	0
1357	CCMD89967135ST-11-0	m8	3.52377	-0.00202587	-0.00404458	0.542646	1.28381	-1.10703	Clostridiales	-0.164551
1358	CCMD90311071ST-21-0	m6	3.25627	0.00679531	-0.00691176	4.30147e-08	0.0168069	-3.17989	Clostridiales	-1.47505
1359	CCMD92404903ST-11-0	m18	2.28874	0.00200223	-0.0146598	0.00179262	0.258636	-1.52081	Clostridiales	-2.6478
1360	CCMD93344354ST-21-0	m3	2.67701	0.00625087	-0.00690123	3.61918e-08	0.0258932	-2.96374	Bacteroides	-2.29752
1361	CCMD93755960ST-11-0	m3	3.0665	0.00464852	-0.00678836	2.0353e-05	0.0907312	-2.30204	Bacteroides	-0.702896
1362	CCMD95431029ST-11-0	m1	3.15904	0.00248059	-0.00694551	0.000227221	0.00945791	-2.76498	Clostridiales	-0.662023
1363	CCMD95433940ST-21-0	m6	3.3071	0.00261994	-0.00604155	2.12759e-05	0.106548	-2.76094	Clostridiales	-0.0394921
1364	CCMD95676152ST-11-0	m1	3.1394	-0.00199437	-0.00249422	0.0753146	2.18127	-1.72963	Clostridiales	0.0764242
1365	CCMD96553385ST-21-0	m2	1.9796	0.0280737	0.00914232	3.10142e-05	0.000155965	-2.1272	Bacteroides	-2.42873
1366	CCMD98198513ST-11-0	m7	2.8537	-0.000241823	-0.00565857	0.462007	0.0746855	-3.86457	Clostridiales	1.3768
1367	CCMD98531134ST-11-0	m1	3.09959	-0.000486721	-0.0045907	0.00499348	0.489104	-3.12391	Clostridiales	0.448799
1368	CCMD98702133ST-11-0	m3	2.64908	0.00140949	-0.00638465	7.33961e-08	0.0207114	-2.38924	Bacteroides	-2.3679
1369	CCMD99440714ST-11-0	m1	2.9536	0.00522852	-0.00723039	0.00126784	0.10267	-3.35305	Clostridiales	-2.75634
1370	CCMD99929634ST-11-0	m9	3.06002	-0.00239698	-0.00418898	2.98662e-07	0.351139	-2.71679	Clostridiales	2.58726
1371	cd11c4d8-7ae6-11e9-a106-68b59976a384	m19	1.46329	-0.00327876	0.017873	1	7497360	-1.21243	AeroAnaerobic	-3.60007
1372	cd2a6902-7ae6-11e9-a106-68b59976a384	m19	1.87795	-0.0113812	0.0127129	1	2670744	0.559142	AeroAnaerobic	-1.36396
1373	cd4218c2-7ae6-11e9-a106-68b59976a384	m22	2.36961	0.000310405	0.0244367	4.35025e-07	4.6444	-1.10495	AeroAnaerobic	0.567443
1374	cd5b16c4-7ae6-11e9-a106-68b59976a384	m19	1.30636	-0.0120388	0.019636	1	1	1.45843	AeroAnaerobic	-2.55674
1375	cd74a670-7ae6-11e9-a106-68b59976a384	m18	2.32022	-0.00374829	0.000500844	0.088424	92.9531	-0.927852	Clostridiales	-3.56815
1376	cd8e6862-7ae6-11e9-a106-68b59976a384	m22	0.797953	0.00687702	0.012351	1.07059e-07	0.878572	-3.69897	AeroAnaerobic	0
1377	cda7ccee-7ae6-11e9-a106-68b59976a384	m22	1.56932	0.0116575	-0.0017947	1.03919e-07	1.03919e-07	-1.07326	AeroAnaerobic	-3.52334
1378	cdc2d71e-7ae6-11e9-a106-68b59976a384	m22	0.734146	-0.000419012	0.0312716	0.000215983	3093.85	-1.03141	AeroAnaerobic	-2.15917
1379	cddc9bc2-7ae6-11e9-a106-68b59976a384	m19	1.59023	-0.00125584	0.0231587	1	10776233	-0.835652	AeroAnaerobic	0
1380	cdf5a0e0-7ae6-11e9-a106-68b59976a384	m19	0.566959	0.00167855	0.0348041	1	15595421	-0.99586	AeroAnaerobic	-2.58124
1381	ce0f26d2-7ae6-11e9-a106-68b59976a384	m19	0.900547	0.00155263	0.0345411	2.3797e-06	37.6018	-1.32304	AeroAnaerobic	-2.94968
1382	ce28a3b4-7ae6-11e9-a106-68b59976a384	m19	1.3946	-0.0116525	0.0194389	1437	1	0.775338	AeroAnaerobic	-2.62427
1383	ce41bd7c-7ae6-11e9-a106-68b59976a384	m19	1.63356	-0.00272712	0.0174456	1	8758509	-0.588659	AeroAnaerobic	-3.04168
1384	ce5b714a-7ae6-11e9-a106-68b59976a384	m19	0.598477	-0.0179572	0.008979	1	4055640	0.396816	AeroAnaerobic	0
1385	ce74f160-7ae6-11e9-a106-68b59976a384	m22	1.43612	0.00414431	0.0117757	1	4967294	-1.29044	AeroAnaerobic	-3.27079
1386	ce8f9506-7ae6-11e9-a106-68b59976a384	m20	2.3179	0.0031102	0.0117863	2.32492e-07	1.47274	-0.712047	Bacteroides	-0.396791
1387	cea94d02-7ae6-11e9-a106-68b59976a384	m19	1.32631	-0.0158657	0.0175354	1	1	1.08992	AeroAnaerobic	-3.57802
1388	cee0cbb0-7ae6-11e9-a106-68b59976a384	m19	1.49214	-0.0157717	0.00899426	1	4022294	0.41278	AeroAnaerobic	-0.946287
1389	cefa0c74-7ae6-11e9-a106-68b59976a384	m19	1.37787	-0.00899865	0.0114082	1	1	0.786562	AeroAnaerobic	-2.22076
1390	cf1326c8-7ae6-11e9-a106-68b59976a384	m22	1.56018	-0.0055425	0.00711336	1	1251	-0.279415	AeroAnaerobic	-2.61768
1391	cf2ce694-7ae6-11e9-a106-68b59976a384	m22	1.25142	-0.000121264	0.0253111	8.47923e-07	9.62829	-0.693366	AeroAnaerobic	-3.73933
1392	cf489074-7ae6-11e9-a106-68b59976a384	m22	2.06508	0.00971479	0.00307021	1.26609e-07	0.502794	-0.916901	AeroAnaerobic	-3.92086
1393	cf56d15c-7ae6-11e9-a106-68b59976a384	m20	2.35194	0.0115674	0.00427945	9.92495e-08	0.458931	-1.58428	Bacteroides	0.229225
1394	cf68130e-7ae6-11e9-a106-68b59976a384	m22	1.16091	0.000241889	0.0257753	3.25527e-07	4.50126	-1.55868	AeroAnaerobic	3.49431
1395	cf74b85c-7ae6-11e9-a106-68b59976a384	m19	0.921597	0.000409174	0.0317592	2.46275e-05	307.069	-1.55118	AeroAnaerobic	2.54604
1396	cf825250-7ae6-11e9-a106-68b59976a384	m18	2.24438	-0.00146401	0.0208722	4.65569e-06	56.9321	-0.887951	Clostridiales	0.321369
1397	cf8fa982-7ae6-11e9-a106-68b59976a384	m19	0.630783	-0.0250965	0.0126644	1	1	1.89767	AeroAnaerobic	-2.94653
1398	cf9e7f34-7ae6-11e9-a106-68b59976a384	m19	1.23699	-0.00163806	0.0239069	1	9480904	-0.6486	AeroAnaerobic	-2.56452
1399	cfafa868-7ae6-11e9-a106-68b59976a384	m19	1.46672	0.00332602	0.00788845	1.56233e-07	1.56233e-07	0.182215	AeroAnaerobic	-3.51804
1400	cfbf8828-7ae6-11e9-a106-68b59976a384	m22	1.75681	-0.00341661	0.00368659	3.69917e-07	2.45197	-1.00075	AeroAnaerobic	-2.72844
1401	cfcf1a90-7ae6-11e9-a106-68b59976a384	m22	1.42852	0.0139735	0.00399445	1.2645e-07	0.0349166	-0.27152	AeroAnaerobic	0.729634
1402	cfde5af0-7ae6-11e9-a106-68b59976a384	m22	2.00156	0.000938537	0.0211163	2.29784e-07	3.11969	-2.45144	AeroAnaerobic	1.23619
1403	cfef1f52-7ae6-11e9-a106-68b59976a384	m19	0.659951	-0.0022823	0.024437	1	11475101	-0.405859	AeroAnaerobic	-1.66201
1404	CM.102_WGS	m12	2.91207	-0.0152756	-0.0142111	24.8029	5.37548e-06	-1.11133	Prevotella	0
1405	CM.103_WGS	m4	2.3455	-0.0190577	-0.016513	9.45123	9.19851e-07	-2.44064	Prevotella	-0.500147
1406	CM.105_WGS	m12	2.11611	-0.0306317	-0.0128758	122.411	1.00976e-05	-2.49228	Prevotella	0
1407	CM.107_WGS	m12	2.88509	-0.00596839	-0.0105171	26.1009	5.91453e-06	-2.75793	Prevotella	0
1408	CM.109_WGS	m12	2.88106	-0.0153677	-0.0149539	13.2005	2.44815e-06	-1.59221	Prevotella	0
1409	CM.111_WGS	m12	2.56828	-0.0155639	-0.0150944	196.911	2.06351e-05	-3.92038	Prevotella	0
1410	CM.118_WGS	m12	2.61186	-0.0192501	-0.017085	51.8178	5.46633e-06	-2.16609	Prevotella	0
1411	CM.126_WGS	m17	2.50941	0.0109848	-0.0115523	0.3743	1.20154e-07	-1.63305	Prevotella	-2.11294
1412	CM.129_WGS	m12	2.75841	-0.0143028	-0.0144048	49.3244	1.17111e-05	-2.60046	Prevotella	0
1413	CM.13_WGS	m12	2.81701	-0.0216269	-0.0167267	40.0273	0.53756	-3.92773	Prevotella	2.7335
1414	CM.131_WGS	m16	1.86759	-0.0360758	-0.00644376	459.14	1.24222	-1.27709	Prevotella	1.04255
1415	CM.132_WGS	m4	2.69694	-0.0184984	-0.0166554	2001.97	0.000338983	-1.78953	Prevotella	0
1416	CM.138_WGS	m12	2.57075	-0.0165206	-0.0118455	37.5867	5.46618e-06	-0.523068	Prevotella	-2.3558
1417	CM.139_WGS	m12	1.67274	-0.031282	-0.0129766	228.758	1.77324e-05	-3.03552	Prevotella	0
1418	CM.146_WGS	m16	1.58992	-0.0325541	-0.011572	276.982	0.0637123	-3.95371	Prevotella	1.36983
1419	CM.147_WGS	m16	1.68835	-0.0356545	-0.00707868	297.781	2.58398e-05	-2.4598	Prevotella	-1.40513
1420	CM.152_WGS	m10	3.02477	-0.00365563	-0.0102829	0.914232	6.35596e-07	-0.754721	Clostridiales	-3.05968
1421	CM.157_WGS	m12	2.28682	-0.0237932	-0.0168917	61.102	5.86149e-06	-2.8224	Prevotella	0
1422	CM.16_WGS	m10	3.28318	-0.0076616	-0.00988614	4.0197	8.10396e-07	-1.34284	Clostridiales	-2.01742
1423	CM.160_WGS	m16	1.02341	-0.0384049	-0.00297213	158.124	1.13451e-05	-2.67048	Prevotella	0
1424	CM.162_WGS	m10	2.46608	-0.00422517	-0.0156571	5.19006	1.52592e-06	-1.50101	Clostridiales	-2.12314
1425	CM.164_WGS	m13	1.74632	-0.0221998	-0.017936	6.11292	7.97954e-07	-1.3659	Prevotella	0
1426	CM.165_WGS	m12	2.39135	-0.0222727	-0.0171395	68.3436	1.19178e-05	-2.11554	Prevotella	0
1427	CM.168_WGS	m15	2.59506	-0.018155	-0.0132073	346.786	3.05595e-05	-0.309702	Clostridiales	-3.17171
1428	CM.17_WGS	m16	2.18313	-0.0375605	-0.00439606	114.361	5.59622e-06	-2.28455	Prevotella	0
1429	CM.172_WGS	m12	1.49949	-0.0280499	-0.0150349	386.978	3.22581e-05	-3.08252	Prevotella	0
1430	CM.175_WGS	m15	2.7252	-0.0144826	-0.0132758	374.811	2.16315	-0.604817	Clostridiales	-3.06149
1431	CM.176_WGS	m13	2.66773	-0.0223245	-0.0171265	7.51785	1.11361e-06	-1.03406	Prevotella	-2.59917
1432	CM.177_WGS	m16	1.45075	-0.0313643	-0.0126588	57.8693	4.43945e-06	-1.9679	Prevotella	-0.935104
1433	CM.178_WGS	m12	2.94911	-0.0159804	-0.0154651	29.1476	3.70035e-06	-2.90053	Prevotella	0
1434	CM.179_WGS	m12	2.14101	-0.0236644	-0.0167588	96.0835	0.0444274	-1.24156	Prevotella	-2.01272
1435	CM.18_WGS	m12	2.35727	-0.0262473	-0.0157421	8254965	7034	-2.35535	Prevotella	1.79319
1436	CM.186_WGS	m12	3.06622	-0.0145879	-0.014601	24.4739	4.35546e-06	-0.984249	Prevotella	-2.379
1437	CM.187_WGS	m12	2.42031	-0.0263102	-0.0160768	5861.39	0.00125786	-1.55236	Prevotella	0
1438	CM.19_WGS	m12	2.59855	-0.0201535	-0.0157196	15.5791	0.0572906	-0.969229	Prevotella	-2.35801
1439	CM.194_WGS	m16	1.90399	-0.0344953	-0.00867969	262.956	0.116476	-1.59308	Prevotella	1.18419
1440	CM.195_WGS	m17	2.71535	-0.00648172	-0.0102015	3.92722	1.78841e-06	-0.5989	Prevotella	-1.26425
1441	CM.199_WGS	m17	2.87609	-0.00918686	-0.0181656	1.65548	3.39301e-07	-1.92437	Prevotella	-2.24896
1442	CM.20_WGS	m1	3.54657	0.00633788	-0.00718162	0.107237	0.0144513	-1.77194	Clostridiales	-0.452171
1443	CM.203_WGS	m12	2.50881	-0.0246827	-0.0170053	86.5772	7.14985e-06	-1.36376	Prevotella	0
1444	CM.206_WGS	m10	3.10283	-0.00834544	-0.00986774	555.156	69.0616	-1.61078	Clostridiales	1.45698
1445	CM.208_WGS	m16	2.25346	-0.0246806	-0.0168659	40.2956	3.96581e-06	-1.80982	Prevotella	-1.70752
1446	CM.210_WGS	m12	2.33235	-0.0238248	-0.0168847	15.0449	2.17061e-06	-1.54705	Prevotella	-1.96072
1447	CM.211_WGS	m12	2.63938	-0.0188629	-0.0170488	43.2383	7.46464e-06	-2.07859	Prevotella	0
1448	CM.212_WGS	m12	0.98928	-0.0366509	-0.00562743	428.537	6.19771e-05	-1.57076	Prevotella	0
1449	CM.215_WGS	m12	1.631	-0.0315549	-0.0123347	773.77	6.87758e-05	-1.53039	Prevotella	-2.24782
1450	CM.219_WGS	m16	2.02319	-0.0288313	-0.0144676	344.761	3.75615e-05	-1.80623	Prevotella	0
1451	CM.220_WGS	m12	1.8506	-0.0241847	-0.0168761	165.075	2.43457e-05	-1.53643	Prevotella	0
1452	CM.221_WGS	m4	2.4849	-0.0168031	-0.0153669	24.5484	2.93984e-06	-1.53235	Prevotella	-2.34733
1453	CM.222_WGS	m4	2.19894	-0.026625	-0.0160296	795.593	12.8385	-2.2462	Prevotella	0.932515
1454	CM.223_WGS	m10	3.09474	-0.00628434	-0.0103811	1.84034	5.1802e-07	-1.3018	Clostridiales	-1.62252
1455	CM.224_WGS	m15	1.88377	-0.0153686	-0.00326857	59.9188	1.1112e-05	-0.135432	Clostridiales	-2.23989
1456	CM.226_WGS	m16	2.08941	-0.0263859	-0.0161387	69.9709	8.92347e-06	-2.05798	Prevotella	-1.63308
1457	CM.227_WGS	m12	2.5991	-0.0180313	-0.0166819	31.6434	3.75563e-06	-2.40483	Prevotella	0
1458	CM.228_WGS	m16	1.5756	-0.0313637	-0.0128935	180.805	0.757615	-2.31337	Prevotella	-1.16145
1459	CM.231_WGS	m12	2.5679	-0.0260677	-0.0152897	280.169	6.25156e-05	-1.24289	Prevotella	0
1460	CM.232_WGS	m12	3.2158	-0.00884976	-0.0107506	52.1939	1.80141e-05	-1.13273	Prevotella	0
1461	CM.233_WGS	m12	2.2433	-0.00762057	-0.00778109	5317224	1	-2.67715	Prevotella	0
1462	CM.234_WGS	m12	2.56848	-0.0186856	-0.016858	189.791	2.53711e-05	-1.26151	Prevotella	0
1463	CM.235_WGS	m4	1.97318	-0.0245714	-0.0169053	95.0508	6.24438e-06	-1.62736	Prevotella	-0.775451
1464	CM.237_WGS	m4	1.62785	-0.0313636	-0.0124798	143.085	0.342496	-3.07239	Prevotella	0.608198
1465	CM.239_WGS	m4	2.46331	-0.0209915	-0.0167203	31.6415	2.57082e-06	-1.17245	Prevotella	-2.28342
1466	CM.24_WGS	m13	2.74736	-0.0176991	-0.0171636	5.21809	2.28105e-07	-1.54521	Prevotella	-2.74085
1467	CM.247_WGS	m15	2.27027	-0.0219754	-0.0165939	153.501	21.1356	-1.15712	Clostridiales	1.47706
1468	CM.249_WGS	m15	2.98488	-0.00710172	-0.00129066	0.528417	0.0428227	-0.117213	Clostridiales	-0.787226
1469	CM.25_WGS	m12	2.49077	-0.0146979	-0.0153677	49.8237	4.15692e-06	-2.31139	Prevotella	-1.12911
1470	CM.251_WGS	m4	2.40973	-0.0285565	-0.0143759	73.6625	5.93919e-06	-1.48396	Prevotella	0
1471	CM.253_WGS	m12	2.9705	-0.0152499	-0.013912	40.8452	7.90789e-06	-1.08353	Prevotella	-0.838518
1472	CM.254_WGS	m12	3.14778	-0.0144421	-0.0149026	179.227	3.09435e-05	-1.09554	Prevotella	-2.36396
1473	CM.255_WGS	m12	3.20748	-0.0115771	-0.0118988	32.5999	5.00856e-06	-0.943836	Prevotella	-1.70628
1474	CM.257_WGS	m10	3.17488	-0.00855372	-0.0109688	14.9628	3.42473e-06	-3.92598	Clostridiales	0
1475	CM.259_WGS	m12	2.40192	-0.0200876	-0.0169786	249.777	2.01459e-05	-1.98398	Prevotella	-1.60925
1476	CM.260_WGS	m4	2.15272	-0.0225961	-0.0169954	36.2269	0.0189156	-1.62373	Prevotella	-2.78436
1477	CM.261_WGS	m12	2.65032	-0.0121635	-0.0124162	326.76	0.308675	-3.84547	Prevotella	1.64935
1478	CM.268_WGS	m12	2.98089	-0.00896321	-0.00722105	220.403	7.303e-05	-0.398893	Prevotella	0
1479	CM.270_WGS	m12	2.62502	-0.0241584	-0.0165694	296.051	2.79595e-05	-1.0639	Prevotella	-2.65462
1480	CM.271_WGS	m12	2.99478	-0.0181431	-0.0167885	125.631	1.28056e-05	-2.48966	Prevotella	0
1481	CM.273_WGS	m12	2.67841	-0.0150507	-0.00445278	10.5745	1.53865e-06	-0.251256	Prevotella	-2.29973
1482	CM.275_WGS	m12	2.6523	-0.0163537	-0.0172213	5.01246	6.04121e-07	-3.17003	Prevotella	0
1483	CM.278_WGS	m12	3.14999	-0.0111603	-0.0130124	84.7103	1.28952e-05	-2.20541	Prevotella	-1.27528
1484	CM.283_WGS	m12	2.09817	-0.0313369	-0.0125704	549.419	3.78315e-05	-2.58683	Prevotella	0
1485	CM.284_WGS	m12	1.96962	-0.0188674	-0.0155366	814.46	0.397198	-0.730439	Prevotella	-1.10208
1486	CM.285_WGS	m4	1.3342	-0.0277131	-0.0151299	2757.01	13.8787	-2.12435	Prevotella	1.20608
1487	CM.289_WGS	m10	2.79293	-0.00831825	-0.0132814	1.65338	4.78019e-07	-2.72811	Clostridiales	-0.865477
1488	CM.29_WGS	m10	3.36231	-0.000652653	-0.00212494	0.456213	6.10345e-07	-0.729027	Clostridiales	-3.94288
1489	CM.291_WGS	m10	2.95777	-0.00402685	-0.00965627	4.85553	0.421894	-1.52729	Clostridiales	0.621373
1490	CM.294_WGS	m4	2.42214	-0.0272227	-0.0154094	97.0871	0.153214	-2.15812	Prevotella	0.74862
1491	CM.30_WGS	m12	2.7867	-0.0265405	-0.0154344	35.1394	0.0509562	-2.30498	Prevotella	-1.54917
1492	CM.308_WGS	m13	2.09438	-0.0167463	-0.0195717	2.96943	0.00184229	-1.68503	Prevotella	-0.937287
1493	CM.31_WGS	m12	3.0025	-0.0124891	-0.0133792	75.3176	1.48897e-06	-3.07047	Prevotella	0
1494	CM.310_WGS	m2	2.61148	0.000726347	-0.00625797	0.0012978	1.70449e-07	-1.16588	Bacteroides	-1.18053
1495	CM.315_WGS	m12	2.03514	-0.019317	-0.0172989	38.4273	4.04375e-06	-3.63874	Prevotella	0
1496	CM.316_WGS	m22	2.19172	0.0140223	-0.00639851	0.216369	0.0324228	-1.16907	AeroAnaerobic	-3.7175
1497	CM.317_WGS	m13	1.7609	-0.0221065	-0.0182137	4.9052	3.75381e-07	-2.3349	Prevotella	0
1498	CM.32_WGS	m12	2.57428	-0.0267706	-0.0153749	42.6781	3.77849e-06	-2.34951	Prevotella	0
1499	CM.328_WGS	m13	1.36819	-0.026618	-0.0157557	27.9518	0.00388185	-2.91558	Prevotella	-1.27396
1500	CM.335_WGS	m5	2.96271	0.0117771	-0.00693505	7.82726e-08	0.0499403	-1.13125	Bacteroides	-3.52153
1501	CM.339_WGS	m16	1.86486	-0.0382819	-0.00306106	113.596	5.85693e-06	-2.44225	Prevotella	0
1502	CM.340_WGS	m4	1.9583	-0.0234136	-0.0171123	76.9291	5.92105e-06	-2.12528	Prevotella	0
1503	CM.342_WGS	m20	2.2061	0.0079139	-0.00833047	0.0106222	0.00395355	-1.23156	Bacteroides	-1.71053
1504	CM.343_WGS	m15	2.48967	-0.00715476	-0.00760662	3136600	1	-2.93788	Clostridiales	0
1505	CM.345_WGS	m16	1.33546	-0.0254637	-0.0165297	55.5829	3.28304e-06	-2.31021	Prevotella	-1.2017
1506	CM.347_WGS	m13	2.38997	-0.0169294	-0.0174061	6.07885	0.0156628	-2.01504	Prevotella	-0.884133
1507	CM.358_WGS	m7	2.64495	-0.00723895	-0.00963585	3.61913	0.059452	-1.27339	Clostridiales	0.288848
1508	CM.361_WGS	m12	2.55932	-0.0150823	-0.0155312	29.0319	3.33103e-06	-1.38254	Prevotella	-1.88704
1509	CM.364_WGS	m15	2.64097	-0.00899277	-0.0114542	2.66203	4.5935e-07	-1.1581	Clostridiales	-2.90745
1510	CM.366_WGS	m12	2.43515	-0.0178895	-0.0160942	813.663	9.18929	-2.8071	Prevotella	2.6333
1511	CM.367_WGS	m16	1.2374	-0.0387788	-0.0025714	234.258	1.23253e-05	-3.13231	Prevotella	0
1512	CM.369_WGS	m10	2.81396	-0.0137631	-0.014619	4.19771	5.74096e-07	-1.69064	Clostridiales	-2.46527
1513	CM.370_WGS	m12	2.25823	-0.0193992	-0.0174031	61.3837	6.16755e-06	-1.71696	Prevotella	-1.9468
1514	CM.373_WGS	m16	2.11463	-0.0298483	-0.0146839	11.1271	9.31967e-07	-3.25686	Prevotella	0
1515	CM.375_WGS	m10	2.71296	-0.0150258	-0.015464	6.3443	0.00793187	-1.96869	Clostridiales	-2.06981
1516	CM.376_WGS	m12	2.64685	-0.0206614	-0.0149793	11.1796	0.220372	-0.882966	Prevotella	2.86848
1517	CM.378_WGS	m12	2.25783	-0.0246782	-0.0167778	11493923	1691	-2.16079	Prevotella	1.13849
1518	CM.382_WGS	m4	2.03947	-0.026799	-0.0154964	1472.64	0.000140548	-1.22808	Prevotella	-2.54669
1519	CM.389_WGS	m16	1.00528	-0.0387915	0.00211596	15942672	24604	-2.43806	Prevotella	2.13688
1520	CM.390_WGS	m13	2.43425	-0.0162871	-0.0164006	9.28602	9.97632e-07	-2.11893	Prevotella	-2.1011
1521	CM.392_WGS	m5	2.73829	0.0155096	-0.00546277	0.000248999	0.00718213	-3.0979	Bacteroides	-2.07027
1522	CM.395_WGS	m12	2.76521	-0.0138822	-0.0149126	8.27299	1.11503e-06	-2.15793	Prevotella	0
1523	CM.397_WGS	m10	3.21889	0.000388005	-0.00887775	0.57229	2.09783e-07	-2.30243	Clostridiales	0
1524	CM.401_WGS	m17	3.11852	0.00659154	-0.0097918	0.32887	1.08975e-07	-2.56718	Prevotella	-3.55636
1525	CM.402_WGS	m12	1.46018	-0.032013	-0.0113985	101.138	7.01538e-06	-2.54636	Prevotella	0
1526	CM.403_WGS	m12	1.58657	-0.0275394	-0.0152515	16115732	1	-2.3573	Prevotella	0
1527	CM.408_WGS	m12	2.04336	-0.0248461	-0.0161304	44.5377	2.93546e-06	-1.28006	Prevotella	-1.67905
1528	CM.409_WGS	m4	1.99285	-0.0232993	-0.017052	10.832	7.87252e-07	-1.37784	Prevotella	-2.24791
1529	CM.41_WGS	m16	2.18064	-0.0312999	-0.0128797	113.266	0.0422728	-1.64411	Prevotella	-2.68611
1530	CM.410_WGS	m12	3.17372	-0.0102428	-0.0116514	4.88193	6.85951e-07	-1.9892	Prevotella	-1.53219
1531	CM.412_WGS	m13	2.05563	-0.021854	-0.0203614	3.72096	3.4637e-07	-1.61126	Prevotella	-3.21505
1532	CM.413_WGS	m13	1.94832	-0.0178812	-0.0185344	3.50632	0.00733088	-0.987029	Prevotella	-3.13369
1533	CM.418_WGS	m4	2.33648	-0.0251722	-0.0165258	245.551	2.09464e-05	-1.02544	Prevotella	-2.84504
1534	CM.425_WGS	m15	2.67074	-0.00605446	-0.00611427	84.3273	0.987176	-2.16179	Clostridiales	2.10155
1535	CM.432_WGS	m10	2.40303	-0.0115081	-0.013304	14.3724	1.89873e-06	-1.05009	Clostridiales	-3.22868
1536	CM.437_WGS	m16	0.876803	-0.0375399	-0.00453517	439.746	14.1471	-1.74155	Prevotella	0.318483
1537	CM.438_WGS	m2	2.66458	0.00371458	-0.00651063	1.45572e-07	1.45572e-07	-2.17078	Bacteroides	-1.44468
1538	CM.439_WGS	m12	2.21557	-0.026565	-0.0155729	202.272	1.45992e-05	-3.95899	Prevotella	0
1539	CM.44_WGS	m10	3.07869	-0.00634321	-0.00593326	4.46138	3.54001e-06	-0.680804	Clostridiales	-2.07559
1540	CM.443_WGS	m16	1.95588	-0.0283088	-0.0146551	40.8691	0.0102498	-2.09558	Prevotella	-2.16793
1541	CM.445_WGS	m16	1.25225	-0.0282792	-0.0149684	88.8825	0.0885094	-1.42057	Prevotella	0.18549
1542	CM.454_WGS	m10	3.40269	-0.00730445	-0.0114825	2.02932	3.73676e-07	-1.33676	Clostridiales	0
1543	CM.46_WGS	m4	2.39362	-0.0240973	-0.0169186	237.258	2.5744e-05	-1.75851	Prevotella	-0.645594
1544	CM.466_WGS	m13	2.62645	-0.00743187	-0.0171257	1.42922	0.000140629	-1.32242	Prevotella	-0.405565
1545	CM.47_WGS	m12	2.08152	-0.0270582	-0.0155665	174.123	1.29396e-05	-1.68627	Prevotella	-2.10816
1546	CM.486_WGS	m12	2.09127	-0.0246642	-0.016863	82.6889	0.838044	-1.89931	Prevotella	1.71382
1547	CM.490_WGS	m4	1.71467	-0.0305305	-0.0131555	20.2265	1.4664e-06	-2.21371	Prevotella	0
1548	CM.506_WGS	m12	2.65251	-0.0195726	-0.0166203	140.719	1.52994e-05	-1.37752	Prevotella	-2.45165
1549	CM.507_WGS	m16	1.96153	-0.0288503	-0.0145503	78.8576	8.88391e-06	-1.6844	Prevotella	-2.34009
1550	CM.511_WGS	m3	2.88292	0.00722315	-0.0103876	1.57445e-07	0.0790245	-3.12488	Bacteroides	-2.92705
1551	CM.512_WGS	m23	3.03935	-0.00321373	-0.00352648	5.18666	28.3239	-1.84013	Bifidobacterium	3.59543
1552	CM.514_WGS	m12	2.52465	-0.00708354	-0.00751373	197.127	8.18063e-05	-3.90547	Prevotella	0
1553	CM.520_WGS	m17	2.80471	0.00072805	-0.00626915	0.323578	0.00497864	-2.1086	Prevotella	-2.19757
1554	CM.521_WGS	m1	2.91367	0.00945155	-0.00687989	1.1262e-07	0.0122233	-1.56565	Clostridiales	-0.348558
1555	CM.525_WGS	m3	2.46222	0.00274465	-0.0067489	3.8952e-05	1.05276e-07	-2.26154	Bacteroides	-0.556917
1556	CM.528_WGS	m5	2.84617	0.022425	-0.00192677	1.04146e-07	0.00417698	-3.471	Bacteroides	-2.50572
1557	CM.530_WGS	m2	2.77016	0.0074314	-0.00702142	1.16664e-07	0.0517848	-2.04037	Bacteroides	-1.8405
1558	CM.532_WGS	m12	1.69259	-0.0328073	-0.010865	458.865	3.71678e-05	-3.96675	Prevotella	0
1559	CM.536_WGS	m16	0.674946	-0.0378407	-0.00316224	108.541	1.06237	-3.01967	Prevotella	2.26854
1560	CM.55_WGS	m12	2.8938	-0.0183461	-0.0160921	168.472	2.56786e-05	-1.08553	Prevotella	-0.966755
1561	CM.553_WGS	m10	2.77908	-0.0110449	-0.0130321	3.22814	7.07398e-07	-1.47812	Clostridiales	-1.60063
1562	CM.555_WGS	m17	3.1619	-0.00363806	-0.0119261	1.05478	0.0340026	-1.47342	Prevotella	-0.145612
1563	CM.57_WGS	m12	2.79722	-0.0251557	-0.0158424	478.003	4.1542e-05	-1.29639	Prevotella	-1.06016
1564	CM.574_WGS	m10	2.42439	-0.0153439	-0.0155069	7.8875	0.00274145	-2.49658	Clostridiales	-0.724724
1565	CM.580_WGS	m10	2.93396	-0.00746038	-0.0120211	1.33946	0.00140131	-2.63402	Clostridiales	1.34193
1566	CM.64_WGS	m12	2.44737	-0.0252854	-0.0163763	145.219	1.62051e-05	-2.86218	Prevotella	0
1567	CM.65_WGS	m10	3.11562	-0.00684597	-0.00920392	31.4638	1.64093e-05	-1.40114	Clostridiales	0
1568	CM.67_WGS	m4	2.37309	-0.0253173	-0.0167492	221.043	0.642382	-1.52077	Prevotella	0.114863
1569	CM.7_WGS	m10	3.1207	-0.00316798	-0.00464152	11.063	8.62329e-06	-1.87021	Clostridiales	-2.35055
1570	CM.70_WGS	m12	2.53546	-0.0228056	-0.0168214	39.0509	3.34476e-06	-1.10215	Prevotella	0
1571	CM.75_WGS	m12	2.60766	-0.0143343	-0.014623	286.614	4.27369e-05	-1.67274	Prevotella	-2.24876
1572	CM.79_WGS	m15	2.38808	-0.00298545	-0.00961174	17.1403	1.24256e-05	-2.82264	Clostridiales	0
1573	CM.80_WGS	m12	2.45495	-0.0273169	-0.0143964	91.5645	9.21718e-06	-1.10709	Prevotella	-1.73166
1574	CM.82_WGS	m12	2.90731	-0.0148228	-0.0147999	75.1921	1.05232e-05	-2.78367	Prevotella	-2.28173
1575	CM.86_WGS	m12	2.38055	-0.0151788	-0.00457634	1093.28	0.000144655	-0.364465	Prevotella	-1.15013
1576	CM.90_WGS	m12	2.61501	-0.0184128	-0.0166539	28.5869	4.73431e-06	-3.91508	Prevotella	0
1577	CM.94_WGS	m12	2.63866	-0.0125477	-0.0129659	128.109	3.21161e-05	-3.8866	Prevotella	-1.63097
1578	CM.97_WGS	m12	2.21631	-0.0243715	-0.0148559	155.017	2.11681e-05	-0.887465	Prevotella	0
1579	CM_A01_I1_18	m14	2.9218	-0.0153386	-0.0114361	25.3916	12.121	-3.96332	Prevotella	1.51424
1580	CM_A01_M0_18	m12	2.82206	-0.0114075	-0.0119466	782.093	4.64188e-05	-3.88349	Prevotella	0
1581	CM_A04_I1_18	m18	2.29901	-0.00366605	0.00550871	9.22383	26.1421	-1.42342	Clostridiales	-3.7886
1582	CM_A04_M0_18	m4	1.63532	-0.0239376	-0.016709	353.063	6.41241	-3.9598	Prevotella	2.86135
1583	CM_A06_I1_18	m12	2.55441	-0.0110491	-0.0121467	386.813	2.41028e-05	-2.40562	Prevotella	0
1584	CM_A06_M0_18	m12	2.47555	-0.013594	-0.013231	193.269	1.29993e-05	-2.65024	Prevotella	-0.388131
1585	CM_D02_I1_18	m4	2.0018	-0.0220936	-0.0170511	407.24	0.0429669	-2.05938	Prevotella	-0.949689
1586	CM_D02_M0_18	m14	2.99282	-0.0146251	-0.0110445	102.953	48.0394	-2.45124	Prevotella	1.54279
1587	CM_D03_I12_18	m14	2.80363	-0.0187339	-0.015859	241.545	35.8345	-3.45112	Prevotella	3.81899
1588	CM_D03_M0_18	m12	3.26736	-0.0119398	-0.0124438	92.3081	13.746	-3.899	Prevotella	2.44811
1589	CM_D04_I1_18	m15	2.21798	-0.0191674	-0.016543	115.509	0.0678354	-2.41283	Clostridiales	-1.83408
1590	CM_D04_M0_18	m12	3.00454	-0.00947144	-0.0100441	11768450	1232	-3.89387	Prevotella	0.679074
1591	CM_D05_I1_18	m9	2.59829	-0.00229826	-0.00683869	1.36039	0.00080911	-3.68332	Clostridiales	-2.40657
1592	CM_D05_M0_18	m10	3.01881	-0.0170185	-0.0169708	6.17185	0.00237682	-1.98587	Clostridiales	-0.750783
1593	CM_D06_I1_18	m16	1.33274	-0.0394295	0.000253804	4682.41	26.2276	-3.68655	Prevotella	2.40639
1594	CM_D06_M0_18	m12	2.30565	-0.021684	-0.0168459	12158.8	858.71	-3.05951	Prevotella	3.77269
1595	CM_D07_I1_18	m1	2.98885	0.000347776	-0.00446431	0.852601	0.316511	-0.77936	Clostridiales	-3.11301
1596	CM_D07_M0_18	m12	2.71991	-0.015312	-0.0146672	565.508	21.2172	-3.59373	Prevotella	3.53863
1597	CM_D08_I1_18	m14	2.90367	-0.0152755	-0.0143962	32.6099	5.23764	-3.90725	Prevotella	2.0825
1598	CM_D08_M0_18	m10	3.17926	-0.00874335	-0.0102351	45.7906	7.59102	-3.85278	Clostridiales	3.55643
1599	CM_D09_I1_18	m12	2.2561	-0.0176641	-0.0158464	194.033	0.12391	-3.84782	Prevotella	1.57317
1600	CM_D09_M0_18	m15	2.34292	-0.0161442	-0.0140074	7087.08	405.389	-0.667646	Clostridiales	2.12647
1601	CM_D10_I1_18	m7	2.96043	-0.00892494	-0.0105468	35.0201	2.35445	-3.89867	Clostridiales	2.05452
1602	CM_D10_M0_18	m12	2.78648	-0.011665	-0.0122082	235.755	51.2539	-3.86291	Prevotella	3.82857
1603	CM_D11_I1_18	m7	3.34313	-0.00491556	-0.0093855	2.02946	0.300983	-1.61262	Clostridiales	-1.35715
1604	CM_D11_M0_18	m12	2.61005	-0.0138568	-0.0133514	189.406	11.7692	-3.82497	Prevotella	3.40775
1605	CM_D13_I1_18	m15	2.63187	-0.0102076	0.0113729	7.69385	0.719635	0.600526	Clostridiales	-0.0697507
1606	CM_D13_M0_18	m16	1.22441	-0.0328236	-0.0111432	44.8329	0.0910526	-2.25317	Prevotella	-1.37947
1607	CM_D15_I1_18	m4	2.82358	-0.017822	-0.016279	677.424	40.2574	-2.24612	Prevotella	1.28461
1608	CM_D15_M0_18	m12	2.36927	-0.0220365	-0.01689	1482.47	104.842	-3.92896	Prevotella	3.6046
1609	CM_D21_I1_18	m14	2.51185	-0.0109778	-0.011842	98.786	5.67408	-3.60686	Prevotella	2.98858
1610	CM_D21_M0_18	m14	2.53301	-0.0113662	-0.0122668	90.7381	3.35808	-3.21304	Prevotella	2.87833
1611	CM_D21B_I12_18	m22	0.476481	0.000186322	0.0318256	31965	35058216	-0.776175	AeroAnaerobic	-0.425785
1612	CM_D24_I1_18	m14	3.19632	-0.011758	-0.0122773	688.408	75.1807	-2.72515	Prevotella	2.27951
1613	CM_D24_M0_18	m12	2.25234	-0.0263874	-0.0159393	244.121	0.585347	-3.95574	Prevotella	1.05994
1614	CM_D26_M0_18	m14	3.10797	-0.00890358	-0.00921376	12.1107	5.76823	-2.60627	Prevotella	2.77936
1615	CM_D26A_I13_18	m16	1.70365	-0.0320406	-0.0115636	2053.88	110.325	-2.98399	Prevotella	2.66158
1616	CM_D26AB_I1_18	m4	1.91842	-0.0253526	-0.0167634	179.051	5.12336	-2.57567	Prevotella	2.99957
1617	CM_D26K_I12_18	m22	0.623738	0.00208038	0.0353772	0.00240603	37.4783	-1.89355	AeroAnaerobic	0
1618	CM_D33_I1_18	m22	1.31387	-0.00213177	0.0195235	1004	30288582	-0.463204	AeroAnaerobic	-3.70811
1619	CM_D33_M0_18	m10	3.50767	-0.00637848	-0.00695658	5.05102	5.49191	-3.84997	Clostridiales	2.23942
1620	CM_D39_I1_18	m17	2.3359	-0.0124678	-0.00476205	4.56175	4.09385	-0.78491	Prevotella	-2.76581
1621	CM_D39_M0_18	m12	2.48689	-0.0186883	-0.0167234	569.027	7.78725	-3.91126	Prevotella	2.72487
1622	CM_D40_I1_18	m24	1.88072	-0.00145934	0.0247605	1.37062	13.3855	-2.04116	Bifidobacterium	-3.01716
1623	CM_D40_M0_18	m14	2.93342	-0.0125851	-0.0124093	145.154	34.0326	-3.94166	Prevotella	3.64668
1624	CM_D43_I1_18	m12	2.13549	-0.0125404	-0.0130701	358.585	14.709	-3.95216	Prevotella	1.81514
1625	CM_D43_M0_18	m16	1.7088	-0.0314305	-0.0129111	127.145	9.76223	-2.06136	Prevotella	-1.27517
1626	CM_D48_M0_18	m4	2.06655	-0.0227941	-0.0171878	44.8776	1.62083e-06	-1.8317	Prevotella	-2.48716
1627	CM_D50_I1_18	m24	1.84314	-0.00117221	0.0233855	793880	75094853	-1.09229	Bifidobacterium	0.116583
1628	CM_D50_M0_18	m10	3.34582	-0.0106005	-0.0112542	4.20838	0.213642	-2.0118	Clostridiales	1.28729
1629	CON-001	m1	3.57561	0.00280758	-0.00662913	0.174564	0.113651	-2.17086	Clostridiales	0.612661
1630	CON-002	m5	2.78219	0.0240243	-0.000684748	6.66813e-05	1.17847e-05	-3.07211	Bacteroides	-3.01243
1631	CON-003	m17	2.69063	-0.011345	-0.0158169	2.93754	0.0261742	-0.735103	Prevotella	-1.76483
1632	CON-004	m5	2.7432	0.0227596	-0.0024566	8.77455e-05	0.00103965	-2.56211	Bacteroides	-3.40629
1633	CON-005	m7	3.66678	-0.00452107	-0.0118301	1.02957	0.00783476	-2.17391	Clostridiales	-2.78536
1634	CON-006	m2	2.99184	0.0215184	-0.00201909	5.96753e-05	0.0494659	-1.91306	Bacteroides	-3.62674
1635	CON-007	m20	2.84698	0.0200952	-0.00376879	0.0311145	0.000683241	-1.08441	Bacteroides	-3.82595
1636	CON-008	m18	2.01848	0.0272635	0.00594346	0.000288913	0.00461036	-2.61762	Clostridiales	-1.0265
1637	CON-009	m16	2.20463	-0.025622	-0.0179482	5.07056	0.0580335	-2.05864	Prevotella	-3.23917
1638	CON-010	m2	2.62592	-0.00140518	-0.00498088	0.00358858	0.473866	-0.714357	Bacteroides	-1.67145
1639	CON-011	m17	2.92636	-0.00842291	-0.0141734	1.21494	0.113803	-1.41287	Prevotella	0.213102
1640	CON-012	m2	2.97404	0.00745395	-0.00660744	1.69555e-07	0.00383922	-1.10172	Bacteroides	-3.93255
1641	CON-013	m18	1.70178	-0.0188569	-0.0141375	4.31009	0.0309432	-0.592196	Clostridiales	-3.43287
1642	CON-014	m13	1.88684	-0.0282401	-0.0154521	16.7201	0.0174029	-2.31709	Prevotella	-2.38123
1643	CON-015	m2	2.4315	0.00103987	-0.00521695	0.000513661	0.034615	-0.815695	Bacteroides	-3.89501
1644	CON-016	m2	1.97946	0.00645703	-0.0074829	0.00101478	0.170992	-2.11032	Bacteroides	-3.717
1645	CON-017	m2	3.12685	0.00706193	-0.00695495	0.000505168	0.0042499	-1.90314	Bacteroides	-3.71963
1646	CON-018	m2	2.50647	0.00109305	-0.0164661	0.673905	0.00153961	-1.20677	Bacteroides	-3.19378
1647	CON-019	m20	2.66269	0.0162382	-0.00846282	0.172663	0.0208157	-1.93647	Bacteroides	-3.71809
1648	CON-020	m13	1.41188	-0.0307802	-0.0142032	7.25235	2.71735e-07	-3.28605	Prevotella	-0.997604
1649	CON-021	m3	3.28669	0.0088958	-0.00684063	0.000473691	0.0357796	-2.1293	Bacteroides	-3.66833
1650	CON-022	m2	2.61256	0.0147904	-0.00619073	0.173307	0.00418143	-2.19947	Bacteroides	-2.8836
1651	CON-023	m2	2.78369	0.0176647	-0.00456949	0.000636643	0.0219515	-1.68677	Bacteroides	-3.56629
1652	CON-024	m13	1.69431	-0.027253	-0.0162558	10.1236	0.274009	-2.40372	Prevotella	1.57639
1653	CON-025	m13	2.38031	-0.0260121	-0.0167534	12.7362	6.18407e-07	-1.8919	Prevotella	-2.87085
1654	CON-026	m3	3.04672	0.00705437	-0.00730403	0.000764213	0.00339062	-2.47536	Bacteroides	-2.71681
1655	CON-027	m16	1.13152	-0.0249632	-0.0144847	70.0487	0.0241476	-0.629795	Prevotella	-2.29115
1656	CON-028	m15	2.31495	-0.0185608	-0.0163593	46.1596	0.0216548	-0.923699	Clostridiales	-3.54924
1657	CON-029	m2	2.54916	0.00102162	-0.0057254	0.0015338	0.169786	-1.28138	Bacteroides	-3.99881
1658	CON-030	m16	1.21742	-0.0357888	-0.00676891	28.5786	9.70421e-07	-2.67637	Prevotella	-1.84373
1659	CON-031	m15	2.39331	-0.00828851	-0.0119234	21.4309	3.83418	-2.24323	Clostridiales	-2.4429
1660	CON-032	m5	3.01411	0.0190254	-0.00584964	8.43021e-08	8.43021e-08	-2.8123	Bacteroides	-2.08523
1661	CON-033	m3	3.09643	0.00730076	-0.00794478	1.46083e-07	0.0106781	-3.29098	Bacteroides	0.287075
1662	CON-034	m5	2.46448	0.0240279	-0.000307984	0.000702303	0.000249213	-2.84923	Bacteroides	-2.12411
1663	CON-035	m17	2.58818	-0.0107041	-0.0132681	3.91217	0.52882	-1.97993	Prevotella	-3.35481
1664	CON-036	m5	3.07315	0.0156296	-0.00575745	0.000270952	0.000502547	-1.69693	Bacteroides	-3.46148
1665	CON-037	m13	1.08039	-0.0338429	-0.00948817	19.6782	0.0240384	-2.69502	Prevotella	0.215173
1666	CON-038	m3	2.70961	0.00998088	-0.00531908	0.000569256	0.167482	-2.00763	Bacteroides	-2.45568
1667	CON-039	m2	2.69619	0.0163516	0.000189272	0.000867225	0.0216374	-0.634449	Bacteroides	-4.03791
1668	CON-040	m1	3.1174	0.00477773	-0.00613719	0.000669805	0.253484	-0.820666	Clostridiales	0.164273
1669	CON-041	m5	3.20219	0.00982985	-0.00790235	0.000402826	4.94629e-08	-0.849777	Bacteroides	-3.83709
1670	CON-042	m2	2.47933	0.00919063	0.00231895	0.000121893	0.00400348	-0.334169	Bacteroides	-2.93958
1671	CON-043	m6	3.65933	0.00668909	-0.00786513	0.0429732	0.0307288	-0.789785	Clostridiales	-2.63563
1672	CON-044	m7	2.71543	-0.00779619	-0.0123431	1.81967	0.178937	-1.01682	Clostridiales	-0.293318
1673	CON-045	m20	2.23142	0.018154	-0.00424948	5.99928e-05	0.0309001	-2.03176	Bacteroides	-3.93384
1674	CON-046	m18	1.63443	-0.0177057	-0.0216156	2.52823	0.0762198	-2.31835	Clostridiales	-3.1456
1675	CON-047	m5	2.20556	0.0266829	0.00438422	7.3769e-05	0.00477418	-3.96142	Bacteroides	-1.42794
1676	CON-048	m20	2.52366	0.0211219	0.00364419	0.00828853	0.0025964	-0.650963	Bacteroides	-3.56768
1677	CON-049	m2	2.68662	0.0127447	-0.00676079	0.000170107	0.00842108	-2.13295	Bacteroides	-3.66146
1678	CON-050	m20	1.80633	0.0225681	0.000955787	0.000573921	0.00285892	-2.20499	Bacteroides	-3.70612
1679	CON-051	m18	2.65114	0.00257857	-0.00627268	1.87804e-07	0.0289631	-1.3835	Clostridiales	-4.32037
1680	CON-052	m7	3.46033	-0.000188815	-0.0109164	0.667917	0.0130968	-1.12583	Clostridiales	-3.47108
1681	CON-053	m1	3.08467	0.00858706	-0.00850315	0.000812682	0.0254946	-2.06952	Clostridiales	-1.83301
1682	CON-054	m5	2.77895	0.0134427	-0.00668571	0.000445476	0.00179898	-3.03352	Bacteroides	-2.93652
1683	CON-055	m20	2.53358	0.0245682	0.00548717	0.000160739	0.0168832	-1.1445	Bacteroides	-4.3347
1684	CON-056	m1	3.26288	0.0121933	-0.00439512	6.2389e-08	0.00582557	-1.01779	Clostridiales	-1.51676
1685	CON-057	m2	2.94104	0.0118162	-0.00649546	6.44792e-05	0.0168385	-2.00356	Bacteroides	-3.29384
1686	CON-058	m5	2.41046	0.0190892	-0.00453204	4.3945e-08	0.00767364	-2.72377	Bacteroides	-2.85596
1687	CON-059	m13	2.42906	-0.0146502	-0.0156464	5.12514	0.0635231	-2.53464	Prevotella	-1.95646
1688	CON-060	m18	2.89392	-0.00705488	-0.00610109	1438.11	2243.59	-1.42437	Clostridiales	-4.35113
1689	CON-061	m16	1.39388	-0.0330177	-0.0107921	317.256	0.162294	-2.3241	Prevotella	-1.55393
1690	CON-062	m16	1.13135	-0.0324788	-0.0113805	37.2159	0.478595	-2.35039	Prevotella	-2.42469
1691	CON-063	m13	1.97508	-0.0204097	-0.0167378	10.0484	0.085224	-1.73753	Prevotella	-3.03685
1692	CON-064	m2	2.78515	0.0131028	-0.0066395	1.31515e-07	0.0292202	-1.26048	Bacteroides	-3.63998
1693	CON-065	m18	3.07701	0.00294259	-0.00548682	0.00241847	0.579025	-2.01012	Clostridiales	-3.74025
1694	CON-066	m4	2.57879	-0.0159952	-0.0158925	7.26272	0.0226161	-2.14708	Prevotella	-2.92474
1695	CON-067	m20	3.29247	0.00410521	-0.00538245	0.00132895	0.460243	-1.86094	Bacteroides	-4.20792
1696	CON-068	m13	2.0793	-0.0214367	-0.0180771	5.5611	0.00753644	-2.1936	Prevotella	-3.22748
1697	CON-069	m18	2.74325	-0.0034811	-0.00301821	0.126052	0.0697167	-2.06034	Clostridiales	-4.20277
1698	CON-070	m13	2.43258	-0.0130032	-0.0162066	3.79124	0.000942553	-2.81194	Prevotella	-2.20595
1699	CON-071	m13	1.22584	-0.0314526	-0.012248	21.946	0.160675	-2.53638	Prevotella	-2.69583
1700	CON-072	m9	3.07441	-0.000649685	-0.00496892	0.117844	0.00259553	-1.2709	Clostridiales	-2.9301
1701	CON-073	m1	3.54064	0.000154342	-0.00472566	0.0594341	0.0982483	-1.37313	Clostridiales	-0.577974
1702	CON-074	m21	1.75178	0.0249667	0.00502992	0.0001239	0.0110262	-1.38397	Bacteroides	-3.26644
1703	CON-075	m3	3.1015	0.00771981	-0.00648711	7.09516e-05	0.023649	-1.50217	Bacteroides	-3.56968
1704	CON-076	m7	2.75197	-0.0109076	-0.0144941	2.56235	0.147341	-1.55413	Clostridiales	-0.619937
1705	CON-077	m2	2.64904	0.00667817	-0.00681016	0.000568496	0.0256387	-1.43454	Bacteroides	-3.54456
1706	CON-078	m3	2.84038	0.00341707	-0.00618782	0.000561492	0.00625126	-0.9487	Bacteroides	-3.08461
1707	CON-079	m18	1.36726	-0.0259935	-0.0160698	16.1177	2.70389	-1.91458	Clostridiales	-2.86082
1708	CON-080	m20	2.75134	0.0142873	-0.00616432	7.04434e-05	5.5511e-08	-1.52276	Bacteroides	-2.48751
1709	CON-081	m3	3.05753	0.0156347	-0.00635028	0.000309896	0.00162684	-3.6572	Bacteroides	-2.07595
1710	CON-082	m13	2.06397	-0.0177515	-0.0201993	3.21937	0.0267886	-1.82038	Prevotella	-2.74693
1711	CON-083	m5	2.36394	0.0190984	-0.0021057	0.000174272	0.0316475	-0.934779	Bacteroides	-2.9586
1712	CON-084	m7	2.78402	-0.00355162	-0.0143828	0.739745	7.30275e-08	-2.65665	Clostridiales	-2.86235
1713	CON-085	m3	3.1864	0.00585455	0.000771692	0.00307662	0.000229545	-0.443479	Bacteroides	-4.13559
1714	CON-086	m21	2.245	0.0241215	0.000623482	0.000182018	0.036601	-1.59534	Bacteroides	-3.70811
1715	CON-087	m16	0.822785	-0.0367607	-0.0056933	292.513	6.86417	-2.86474	Prevotella	-1.80296
1716	CON-088	m20	2.10864	0.0208283	-0.00292587	0.000309264	0.00913262	-2.52712	Bacteroides	-4.05819
1717	CON-089	m5	2.9144	0.0235341	-0.00196786	0.000112432	0.000790843	-2.01699	Bacteroides	-2.50465
1718	CON-090	m2	2.80686	0.00532874	-0.00692772	0.000309336	0.0779757	-1.46026	Bacteroides	-3.3375
1719	CON-091	m17	2.32216	-0.00623129	-0.0186413	1.09291	0.00405878	-2.8231	Prevotella	-3.17803
1720	CON-092	m21	2.81062	0.0242487	0.0009104	0.000246499	0.011256	-2.53143	Bacteroides	-3.38269
1721	CON-093	m13	1.92139	-0.0220247	-0.017932	6.28595	0.0152528	-1.77424	Prevotella	-1.10835
1722	CON-094	m3	3.23534	0.00929934	-0.00686897	0.000396068	0.130342	-1.54745	Bacteroides	-3.75432
1723	CON-095	m3	3.02651	0.014272	-0.00629694	0.000248383	0.00378999	-1.77395	Bacteroides	-3.31477
1724	CON-096	m2	2.80622	0.00609255	-0.00648936	0.0016461	0.0497312	-1.52058	Bacteroides	-1.41835
1725	CON-097	m5	2.68807	0.0238372	-0.00173758	3.70459e-08	0.00123804	-1.41415	Bacteroides	-3.63915
1726	CON-098	m6	3.3634	0.00814004	-0.00678138	0.000640478	0.0545034	-2.27105	Clostridiales	-1.12685
1727	CON-099	m1	2.89085	0.00155489	-0.00643402	1.33443e-07	0.0588498	-2.44579	Clostridiales	0.352719
1728	CON-100	m2	2.97622	0.00324135	-0.00114475	0.000725058	0.0135585	-0.457496	Bacteroides	-3.27305
1729	CON-101	m7	2.91906	-0.00408809	-0.012783	0.904313	0.00178021	-1.93613	Clostridiales	-2.67558
1730	CON-102	m2	2.5482	0.00673639	-0.00771705	5.95653e-08	0.00371574	-1.38683	Bacteroides	-3.5388
1731	CON-103	m17	2.82184	0.00389162	0.000635512	0.315583	0.000924143	-0.31834	Prevotella	-3.21924
1732	CON-104	m2	2.67708	0.0051565	-0.00303781	0.00178799	0.0320855	-0.544999	Bacteroides	-4.25975
1733	CON-105	m2	2.26807	0.000641455	-0.00581505	0.00156884	0.137675	-2.62338	Bacteroides	-2.23047
1734	CON-106	m2	2.74511	0.0104724	-0.00241476	0.160721	5.19205e-08	-0.818106	Bacteroides	-3.86008
1735	CON-107	m13	2.37259	-0.0192098	-0.0168227	36.8378	0.041487	-1.71615	Prevotella	-2.62771
1736	CON-108	m18	1.34212	-0.0197622	0.00881814	0.0577322	0.648406	0.82968	Clostridiales	-0.432053
1737	CON-109	m19	1.66041	0.00934747	0.00209858	4.43237e-08	4.43237e-08	-0.0284957	AeroAnaerobic	-3.82863
1738	CON-110	m4	2.8656	-0.0169789	-0.0170234	5.29586	0.0103621	-2.07374	Prevotella	-0.0150094
1739	CON-111	m13	2.04109	-0.0260776	-0.0164547	13.9968	6.52984e-07	-1.1976	Prevotella	-3.02552
1740	CRC_MR_SBJ01C_17	m9	3.41509	0.000663123	-0.00453708	1.56339e-07	0.00780567	-1.09163	Clostridiales	-3.7951
1741	CRC_MR_SBJ02C_17	m8	3.5067	-0.00317215	-0.00209894	2.92137e-07	0.69142	-0.667465	Clostridiales	-3.63613
1742	CRC_MR_SBJ03H_17	m17	2.67322	-0.0112893	-0.0114632	2.88892	1.15729	-2.24701	Prevotella	-3.51589
1743	CRC_MR_SBJ04C_17	m9	3.15431	-0.00264385	-0.0037414	9.95357e-07	1.60578	-2.6915	Clostridiales	-2.00785
1744	CRC_MR_SBJ05C_17	m6	3.21255	0.00612243	-0.00611543	0.00146715	0.131116	-1.2477	Clostridiales	-0.923133
1745	CRC_MR_SBJ06C_17	m8	3.37126	-0.00324136	-0.00330538	0.226495	2.17766	-0.96088	Clostridiales	-0.153583
1746	CRC_MR_SBJ07C_17	m7	3.27194	-0.00181404	-0.00920216	0.714089	0.279192	-2.12866	Clostridiales	-0.727931
1747	CRC_MR_SBJ10C_17	m7	3.27852	-0.00517944	-0.00841862	2.12378	0.483564	-2.36842	Clostridiales	0.720125
1748	CRC_MR_SBJ11C_17	m2	3.4637	0.00523482	-0.00574738	5.91941e-08	0.313887	-0.87194	Bacteroides	-0.716261
1749	CRC_MR_SBJ12C_17	m9	3.09123	-0.00348541	-0.00605283	0.13546	0.0295565	-1.60674	Clostridiales	-2.14536
1750	CRC_MR_SBJ16H_17	m6	3.43252	-0.0019228	-0.00327797	1.98072e-07	1.21921	-2.21942	Clostridiales	1.11738
1751	CRC_MR_SBJ17H_17	m20	2.08731	0.00947561	-0.00279457	0.000727365	0.393499	-1.60229	Bacteroides	-4.19309
1752	CRC_MR_SBJ18H_17	m3	3.51828	0.00537546	-0.00586238	9.84193e-08	0.162525	-2.18397	Bacteroides	0.349187
1753	CRC_MR_SBJ20C_17	m8	3.41054	-0.002308	-0.00237905	1.56527e-07	1.79327	-1.84617	Clostridiales	-0.485258
1754	CRC_MR_SBJ21H_17	m9	3.29522	0.00188339	-0.00601022	1.2727e-07	0.0905007	-1.59771	Clostridiales	0.140138
1755	CRC_MR_SBJ22C_17	m9	3.03713	-0.00196559	-0.00485163	2.77789e-07	0.0414364	-2.11927	Clostridiales	-3.51586
1756	CRC_MR_SBJ24H_17	m15	2.89298	-0.00964877	-0.00629533	33.3289	16.6822	-0.29283	Clostridiales	0.408198
1757	CRC_MR_SBJ25C_17	m9	3.21061	-0.00432369	-0.00331796	0.0918625	0.507659	-1.65897	Clostridiales	0.643214
1758	CRC_MR_SBJ26C_17	m9	3.22012	0.00443985	-0.00619929	9.32224e-08	0.17105	-1.28114	Clostridiales	-0.348333
1759	CRC_MR_SBJ27C_17	m7	3.05715	-0.0116114	-0.00531184	4.1475	3.50427	-2.04457	Clostridiales	2.29174
1760	CRC_MR_SBJ29C_17	m6	3.3943	-0.000642001	-0.00502908	0.0590656	0.0160192	-1.24569	Clostridiales	-0.686097
1761	CRC_MR_SBJ31C_17	m7	3.53333	-0.00580142	-0.0091554	1.30498	0.370248	-1.22246	Clostridiales	-0.281483
1762	CRC_MR_SBJ32C_17	m6	3.55608	0.00286852	-0.00612027	0.00848265	0.104211	-2.04391	Clostridiales	-0.593314
1763	CRC_MR_SBJ33C_17	m9	2.99133	-0.00312057	-0.00526878	0.484817	0.509322	-1.80403	Clostridiales	0.656266
1764	CRC_MR_SBJ34H_17	m9	3.33339	0.000783257	-0.00559886	1.20746e-07	0.0301002	-2.29175	Clostridiales	-1.93708
1765	CRC_MR_SBJ35C_17	m11	3.16285	-0.00142582	-0.00340268	1.75014e-07	1.02856	-1.77913	Clostridiales	0.223323
1766	CRC_MR_SBJ36C_17	m14	3.09287	-0.0073721	-0.00890395	6.08841	1.24264	-1.40062	Prevotella	0.398883
1767	CRC_MR_SBJ37H_17	m7	3.10342	-0.00695998	-0.00960817	2.93743	0.407161	-2.22658	Clostridiales	2.50631
1768	CRC_MR_SBJ39C_17	m9	3.12455	0.000365558	-0.00522375	0.00205439	0.297211	-1.65391	Clostridiales	-3.08811
1769	CRC_MR_SBJ40C_17	m10	3.31149	-0.00275825	-0.00820161	1.98095	1.36866	-1.76494	Clostridiales	0.280072
1770	CRC_MR_SBJ42C_17	m1	3.57493	-0.0004817	-0.00451332	0.358096	0.112846	-1.31496	Clostridiales	-2.31298
1771	CRC_MR_SBJ45H_17	m6	3.42241	0.0020745	-0.00484209	9.31157e-05	0.52435	-2.02048	Clostridiales	0.873134
1772	CRC_MR_SBJ46H_17	m7	3.05695	-0.0108807	-0.00940126	7.18212	0.462051	-0.845314	Clostridiales	-1.45046
1773	CRC_MR_SBJ47C_17	m1	3.20475	-0.00437261	0.00361123	0.482404	4.08112	-2.50078	Clostridiales	2.60317
1774	CRC_MR_SBJ49C_17	m14	2.98332	-0.0147348	-0.0144052	36.4028	0.834737	-1.70299	Prevotella	-0.31941
1775	CRC_MR_SBJ50C_17	m8	2.92831	-0.00407868	-0.00209892	0.109134	2.50904	-2.29696	Clostridiales	-0.109527
1776	CRC_MR_SBJ51C_17	m7	3.39008	-0.00119566	-0.00811257	0.860614	0.141231	-1.36693	Clostridiales	0.869274
1777	CRC_MR_SBJ52C_17	m8	3.23127	-0.00159009	-0.0044263	0.00492793	0.421822	-2.14238	Clostridiales	-2.72827
1778	CRC_MR_SBJ53C_17	m7	3.24301	-0.00857986	-0.0102133	11.0297	0.0660393	-1.05055	Clostridiales	-3.10991
1779	CRC_MR_SBJ55C_17	m9	3.08785	-0.00344124	-0.00362697	0.0529384	0.181027	-1.29237	Clostridiales	-3.22298
1780	CRC_MR_SBJ57H_17	m8	3.40379	-0.00336006	-0.00263048	1.78584e-07	1.17159	-3.17124	Clostridiales	2.0178
1781	CRC_MR_SBJ60H_17	m7	2.90131	-0.0107626	-0.0134995	3.37989	0.0209196	-1.86499	Clostridiales	-3.18401
1782	CRC_MR_SBJ61C_17	m2	3.18527	0.00313724	-0.00245503	0.0031152	7.42192e-08	-0.725321	Bacteroides	-3.9422
1783	CRC_MR_SBJ63H_17	m3	3.17681	0.00944551	-0.00391382	4.86187e-05	0.176618	-0.657269	Bacteroides	-0.595428
1784	CRC_MR_SBJ64C_17	m8	3.26476	-0.00178009	-0.00409847	0.0176723	0.475786	-1.62067	Clostridiales	-0.0842018
1785	CRC_MR_SBJ65H_17	m9	3.25572	-0.00164752	-0.00448394	2.11777e-07	0.834362	-1.81993	Clostridiales	1.166
1786	CRC_MR_SBJ67H_17	m7	3.22374	-0.009268	-0.00998109	3.78306	1.51958	-1.93888	Clostridiales	1.36222
1787	CRC_MR_SBJ68H_17	m8	3.04545	-0.0027539	-0.0025497	0.00548482	1.6758	-0.979394	Clostridiales	1.15948
1788	CRC_MR_SBJ69H_17	m2	3.15816	0.00740956	-0.00653453	7.79638e-08	0.0361109	-2.41265	Bacteroides	-3.45054
1789	CRC_MR_SBJ73H_17	m9	3.33412	-0.000500862	-0.00511711	1.47692e-07	0.00740882	-1.34094	Clostridiales	-2.57961
1790	CRC_MR_SBJ74H_17	m9	3.25081	-0.000119911	-0.00501992	0.0483261	0.466935	-2.47042	Clostridiales	0.533916
1791	CRC_MR_SBJ75H_17	m8	3.30365	-0.00357943	-0.00154281	0.0856597	2.2815	-1.6043	Clostridiales	0.0628905
1792	CRC_MR_SBJ77H_17	m1	3.21041	0.000644742	-0.00652878	2.16054e-07	0.0837924	-2.49399	Clostridiales	-0.933977
1793	CRC_MR_SBJ78H_17	m9	3.22646	0.005683	-0.00600552	1.26889e-07	0.127494	-1.09103	Clostridiales	0.391478
1794	CRC_MR_SBJ79H_17	m11	3.19167	-0.00114102	-0.00353859	2.8747e-07	1.3691	-1.72053	Clostridiales	-0.394035
1795	CRC_MR_SBJ80H_17	m9	3.18836	-0.00236966	-0.00403253	0.0638781	0.591971	-2.08037	Clostridiales	0.993114
1796	CRC_MR_SBJ81H_17	m20	2.6246	0.00239465	0.0068862	5.54155e-08	1.1984	-2.03141	Bacteroides	-0.0636757
1797	CRC_MR_SBJ82H_17	m2	2.95174	0.00457445	-0.00640821	8.42776e-08	0.161813	-2.46968	Bacteroides	-3.33178
1798	CRC_MR_SBJ83H_17	m4	2.54697	-0.0146674	-0.0143729	12.0274	0.134131	-1.41267	Prevotella	0.132268
1799	CRC_MR_SBJ84H_17	m3	3.60609	0.00471249	-0.00627992	0.0391885	0.0532981	-2.93131	Bacteroides	-1.3804
1800	CSM5FZ3N_P	m2	1.65175	0.027894	0.0105861	5.97052e-08	5.97052e-08	-3.98444	Bacteroides	-3.64121
1801	CSM5FZ3R_P	m21	1.45657	0.0279747	0.0193123	3.28808e-08	0.000630096	-3.98232	Bacteroides	-2.48955
1802	CSM5FZ3T_P	m18	1.0721	0.0259629	0.024751	4.97096e-08	4.97096e-08	-3.98453	Clostridiales	-2.78836
1803	CSM5FZ3V_P	m21	1.67062	0.0280021	0.0194359	3.02898e-08	3.02898e-08	-3.29398	Bacteroides	-2.82848
1804	CSM5FZ3X_P	m21	1.08098	0.0275859	0.0212491	4.20381e-06	4.04213e-08	-1.71077	Bacteroides	-2.22219
1805	CSM5FZ3Z_P	m18	1.45016	0.0279616	0.0194835	2.46033e-08	2.46033e-08	-2.02128	Clostridiales	-3.14286
1806	CSM5FZ42_P	m20	1.20008	0.0283176	0.0141973	1.95543e-08	6.48029e-05	-3.9464	Bacteroides	-3.26102
1807	CSM5FZ44_P	m18	1.26498	0.0279807	0.0198434	2.87059e-08	2.87059e-08	-3.67564	Clostridiales	-2.89677
1808	CSM5FZ46_P	m18	1.12998	0.0259103	0.0262103	3.33136e-08	3.33136e-08	-2.14568	Clostridiales	-2.24451
1809	CSM5FZ4A_P	m21	1.77375	0.0282692	0.0190295	3.20541e-08	0.00011049	-3.98753	Bacteroides	-2.97531
1810	CSM5FZ4C_P	m18	1.86437	0.0283701	0.0146963	3.87971e-08	3.87971e-08	-3.98843	Clostridiales	-2.80852
1811	CSM5FZ4E_P	m5	2.06734	0.0257577	0.00154553	2.76561e-08	2.76561e-08	-3.96435	Bacteroides	-2.88133
1812	CSM5FZ4G_P	m5	2.2709	0.0195498	-0.00476571	2.91782e-08	2.91782e-08	-3.9627	Bacteroides	-3.04463
1813	CSM5FZ4K_P	m5	2.30012	0.019746	-0.00461995	5.88062e-08	5.88062e-08	-3.95737	Bacteroides	-3.20994
1814	CSM5FZ4M	m5	1.88533	0.0272524	0.00562828	4.51502e-08	4.51502e-08	-3.13622	Bacteroides	-2.51983
1815	CSM5LLGB_P	m2	1.82291	0.016593	-0.00562685	0.023179	0.000210295	-2.55545	Bacteroides	-2.37677
1816	CSM5MCTZ_P	m5	2.67291	0.0231246	-0.00149145	3.92277e-08	0.000793851	-3.98082	Bacteroides	-0.681023
1817	CSM5MCU4_P	m18	1.26004	0.0247132	0.00353293	3.8608e-08	3.8608e-08	-3.9095	Clostridiales	-3.92442
1818	CSM5MCU8_P	m21	2.74889	0.0146608	-0.00596257	4.83386e-08	0.007239	-3.88366	Bacteroides	-2.34547
1819	CSM5MCUA_P	m21	1.94572	0.0279675	0.0136945	2.82453e-08	0.000131143	-3.96839	Bacteroides	-3.1652
1820	CSM5MCUC_P	m21	1.94867	0.027781	0.0107807	2.24861e-08	0.00190545	-3.96047	Bacteroides	-2.627
1821	CSM5MCUE_P	m21	2.20668	0.0202717	-0.00524767	4.01211e-08	0.00159987	-3.26378	Bacteroides	-1.79144
1822	CSM5MCUG_P	m5	2.393	0.0255422	0.000895606	3.30522e-08	0.000411797	-3.97823	Bacteroides	-0.994192
1823	CSM5MCUK_P	m5	2.58892	0.0128011	-0.00746664	3.92807e-08	0.000899253	-2.21889	Bacteroides	-1.07855
1824	CSM5MCUO	m3	2.68088	0.0147464	-0.00621079	5.85543e-08	0.000412808	-2.15845	Bacteroides	-1.25891
1825	CSM5MCUQ_P	m5	2.71475	0.0191112	-0.00378818	3.81458e-08	3.66581e-05	-2.05972	Bacteroides	-2.91846
1826	CSM5MCUS_P	m5	2.6915	0.00899599	-0.00724228	7.21839e-08	7.21839e-08	-1.08541	Bacteroides	-2.07575
1827	CSM5MCUW_P	m5	2.46389	0.0219555	-4.81011e-05	3.98019e-08	3.98019e-08	-1.11623	Bacteroides	-2.49683
1828	CSM5MCUY_P	m5	2.40275	0.0220016	0.000963303	5.85389e-05	2.70138e-08	-1.05356	Bacteroides	-1.77615
1829	CSM5MCV1_P	m22	1.38883	0.0197976	0.00533038	4.80534e-08	4.80534e-08	-0.682239	AeroAnaerobic	-3.41566
1830	CSM5MCV5_P	m5	2.36426	0.0170256	-0.00519229	1.48398e-07	0.0112147	-3.50826	Bacteroides	-0.718415
1831	CSM5MCVB_P	m20	0.725967	0.0261326	0.0142741	4.36206e-08	4.50601e-05	-1.1015	Bacteroides	-1.7697
1832	CSM5MCVD_P	m21	1.47983	0.0280011	0.0192746	0.0258768	3.44889e-05	-3.68855	Bacteroides	-3.3897
1833	CSM5MCVF_P	m18	1.57307	0.028372	0.0154084	3.3312e-08	3.3312e-08	-3.20548	Clostridiales	-3.36416
1834	CSM5MCVJ_P	m18	1.08318	0.0259052	0.0261168	2.28486e-08	2.28486e-08	-2.32794	Clostridiales	-2.49773
1835	CSM5MCVL	m18	1.46864	0.0281147	0.0160335	5.32855e-08	5.32855e-08	-1.77786	Clostridiales	-3.40266
1836	CSM5MCVN	m18	1.37954	0.0282231	0.0136	5.23232e-08	5.23232e-08	-3.93445	Clostridiales	-2.84559
1837	CSM5MCVV_P	m18	2.05201	0.0268059	0.00985146	3.77315e-08	3.77315e-08	-1.35109	Clostridiales	-3.84003
1838	CSM5MCVZ_P	m18	0.733375	0.0282203	0.0144199	3.27697e-08	3.27697e-08	-3.95564	Clostridiales	-3.52253
1839	CSM5MCW4_P	m18	0.651136	0.028338	0.0147707	4.00621e-08	4.00621e-08	-3.9608	Clostridiales	-3.37686
1840	CSM5MCW6	m18	1.07216	0.0271457	0.00626649	6.9689e-08	6.9689e-08	-3.94645	Clostridiales	-3.64135
1841	CSM5MCWA_P	m18	2.42641	-0.00712049	0.00850999	0.405891	0.0620328	-0.62093	Clostridiales	-1.99077
1842	CSM5MCWC	m18	1.45629	0.000221857	-0.0197272	2.95351e-05	0.963997	-1.34632	Clostridiales	-3.12461
1843	CSM5MCWE	m18	1.9277	-0.00650049	0.00631702	1	144541	-0.596588	Clostridiales	-3.70452
1844	CSM5MCWG	m19	0.920784	-0.0222267	0.0116534	1	67128	2.45566	AeroAnaerobic	-2.65306
1845	CSM5MCWI_P	m18	1.58928	0.0276828	0.020749	2.31944e-08	2.31944e-08	-2.15827	Clostridiales	-3.60355
1846	CSM5MCWK_P	m5	2.43288	0.0221977	-0.00288967	4.457e-08	4.457e-08	-2.71781	Bacteroides	-2.59559
1847	CSM5MCWM_P	m5	1.67099	0.0284084	0.00763555	2.92009e-08	2.92009e-08	-3.97681	Bacteroides	-2.35488
1848	CSM5MCWQ	m5	2.53222	0.0133918	-0.00702054	1.06582e-07	1.06582e-07	-3.9635	Bacteroides	-2.81359
1849	CSM5MCX3	m3	2.75799	0.0159479	-0.00518361	6.37308e-08	0.000138933	-1.61829	Bacteroides	-0.786122
1850	CSM5MCXB_P	m2	2.73134	0.0046999	-0.00709546	0.00224833	0.0710488	-1.903	Bacteroides	0.343797
1851	CSM5MCXD	m2	1.83232	0.0274088	0.00828356	5.55139e-08	5.55139e-08	-3.49047	Bacteroides	-3.85503
1852	CSM5MCXF_P	m5	2.50672	0.0149287	-0.00622895	1.59011e-07	0.00148135	-2.37308	Bacteroides	-2.65748
1853	CSM5MCXH	m21	1.87878	0.0280209	0.0156602	4.57687e-08	4.57687e-08	-3.98236	Bacteroides	-3.07026
1854	CSM5MCXJ	m21	2.03309	0.0278331	0.011395	5.23634e-08	5.23634e-08	-3.96642	Bacteroides	-3.0492
1855	CSM5MCXL	m21	2.22034	0.0277955	0.0106349	4.32024e-08	0.00039729	-3.96256	Bacteroides	-3.25024
1856	CSM5MCXN	m3	2.58664	0.00775534	-0.00766804	1.1759e-07	0.00822351	-3.90698	Bacteroides	-0.613062
1857	CSM5MCXP	m21	2.36988	0.0258228	0.00376278	5.14436e-08	0.000184065	-3.94601	Bacteroides	-3.15491
1858	CSM5MCXR	m21	2.26398	0.0258377	0.00378125	6.78742e-08	0.00422388	-2.59191	Bacteroides	-3.26102
1859	CSM5MCXT	m5	2.50287	0.0210336	-0.00359389	1.8333e-07	1.8333e-07	-3.63874	Bacteroides	-1.67188
1860	CSM5MCXV	m5	2.41505	0.0176196	-0.00554203	8.25771e-08	8.25771e-08	-3.04346	Bacteroides	-2.21449
1861	CSM5MCXX_P	m5	2.47569	0.0182455	-0.00535178	0.000434751	5.11729e-05	-2.07183	Bacteroides	-2.88371
1862	CSM5MCXZ_P	m5	2.33903	0.0108843	-0.00810023	9.93549e-08	9.93549e-08	-3.20401	Bacteroides	-1.93185
1863	CSM5MCY2	m5	2.43435	0.0196852	-0.00477284	1.04252e-07	1.04252e-07	-3.11265	Bacteroides	-1.61733
1864	CSM5MCY4	m5	2.47007	0.0258529	0.00334237	6.88028e-08	6.88028e-08	-2.38944	Bacteroides	-2.51001
1865	CSM5MCY8	m5	2.46746	0.0231258	0.000119696	4.22737e-08	5.56744e-05	-1.94421	Bacteroides	-2.71154
1866	CSM5MCYI_P	m2	2.63383	0.00731216	-0.00825759	0.041437	0.130214	-1.80663	Bacteroides	0.362174
1867	CSM5MCYM_P	m3	2.83045	0.0109676	-0.00711063	0.0226302	0.0209971	-1.60721	Bacteroides	-0.282539
1868	CSM5MCYO_P	m3	3.00274	0.00838449	-0.00672316	0.210172	0.246877	-2.0423	Bacteroides	0.847366
1869	CSM5MCYQ_P	m2	2.79826	0.00476796	-0.00701058	8.29664e-08	0.072092	-2.03143	Bacteroides	-0.0655383
1870	CSM5MCYS	m18	2.35095	0.0202207	-0.00161606	0.000257159	5.83127e-08	-2.74882	Clostridiales	-3.83992
1871	CSM5MCYU_P	m17	1.64161	-0.0183868	-0.0155864	8.76251	0.0145847	-3.08196	Prevotella	-2.40193
1872	CSM5MCYW	m18	1.21003	0.024829	0.00383167	6.29058e-08	6.29058e-08	-3.91661	Clostridiales	-3.92214
1873	CSM5MCZ3	m18	2.0599	0.0133502	-0.00523126	8.07939e-08	8.07939e-08	-3.81371	Clostridiales	-3.97799
1874	CSM5MCZ5	m18	1.66559	0.0107191	-0.00495029	8.93744e-08	8.93744e-08	-3.75266	Clostridiales	-3.60125
1875	CSM5MCZ7	m18	1.30067	0.0244007	0.00305367	6.08946e-08	6.08946e-08	-3.89774	Clostridiales	-3.70027
1876	CSM5MCZB	m21	2.21881	0.0260754	0.00499212	4.66589e-08	6.54158e-05	-3.94002	Bacteroides	-3.18296
1877	CSM5MCZD	m3	2.74488	0.00952544	-0.00731119	8.54162e-08	0.00645738	-3.90768	Bacteroides	-0.627573
1878	CSM5MCZF	m3	2.62502	0.012527	-0.0072078	1.09747e-07	0.00112293	-3.93807	Bacteroides	-1.94773
1879	CSM5YRY7_P	m18	1.74576	0.0276424	0.0200149	4.55823e-05	2.24654e-08	-3.08703	Clostridiales	-3.42391
1880	CSM67U9B	m3	2.71313	0.0047593	-0.00679136	1.54831e-07	0.0176503	-3.85751	Bacteroides	0.462039
1881	CSM67U9D	m3	2.77872	0.00985588	-0.00726813	1.0612e-07	0.00531798	-3.90314	Bacteroides	-0.500803
1882	CSM67U9H	m16	1.10632	-0.0309753	-0.0126472	16.5784	2.13883e-06	-3.0188	Prevotella	-2.34728
1883	CSM67U9H_P	m16	1.0817	-0.0314787	-0.0123789	19.1191	0.00275767	-2.75638	Prevotella	-2.35851
1884	CSM67U9J	m18	1.69934	0.0282941	0.014941	5.87071e-08	5.87071e-08	-2.43794	Clostridiales	-3.73027
1885	CSM67U9P_P	m20	2.31062	0.0186236	-0.00387181	0.0243937	0.0463342	-2.09517	Bacteroides	-3.09165
1886	CSM67U9R_P	m21	2.11896	0.0216062	-0.00147506	0.124273	0.0139175	-3.97649	Bacteroides	-2.68991
1887	CSM67U9T_P	m20	2.04626	0.0260876	0.00530723	0.00356938	0.00366218	-3.98457	Bacteroides	-3.30635
1888	CSM67U9V_P	m5	2.28753	0.0251128	-0.00106814	5.59196e-08	0.000938107	-2.44866	Bacteroides	0.464669
1889	CSM67U9X_P	m5	1.69435	0.02817	0.0111278	0.00379398	0.000290839	-3.38503	Bacteroides	-1.15823
1890	CSM67UA2	m2	1.81733	0.0281215	0.0120662	5.57612e-08	5.57612e-08	-2.65642	Bacteroides	-3.37466
1891	CSM67UAA	m18	2.24124	-0.0102183	0.00815566	1.46206e-06	0.233311	-0.157259	Clostridiales	-4.29869
1892	CSM67UAG	m22	2.51537	-0.00810089	0.00677216	19767	709589	-0.273928	AeroAnaerobic	-4.46187
1893	CSM67UAI_P	m18	2.11432	-0.00686669	0.00266321	1	1	0.105654	Clostridiales	-4.41976
1894	CSM67UAK	m20	2.20465	0.0268557	0.00714885	0.00105151	0.00715388	-1.61969	Bacteroides	-3.56353
1895	CSM67UAM	m20	1.95129	0.0243163	0.00307933	0.000142449	0.00273292	-3.3869	Bacteroides	-3.3258
1896	CSM67UAO	m21	1.93728	0.0285847	0.013674	7.44262e-08	0.00342852	-3.69028	Bacteroides	-3.20506
1897	CSM67UAQ	m21	1.77556	0.0286597	0.0143851	0.000370427	0.00079742	-3.9973	Bacteroides	-2.49997
1898	CSM67UAS	m20	2.12786	0.026618	0.00785081	4.41405e-08	0.00729982	-2.77725	Bacteroides	-3.58523
1899	CSM67UAU	m5	2.47333	0.0118777	-0.00735024	6.02321e-08	0.00112544	-3.97891	Bacteroides	0.115463
1900	CSM67UAW	m5	2.37636	0.0118835	-0.00778527	1.68831e-07	1.68831e-07	-3.36917	Bacteroides	-0.92488
1901	CSM67UAY	m5	2.48931	0.0152478	-0.00770897	1.26576e-07	1.26576e-07	-2.17352	Bacteroides	-1.25518
1902	CSM67UB1	m5	2.39138	0.0154528	-0.00809132	7.72902e-08	0.000216722	-1.99722	Bacteroides	0.383172
1903	CSM67UB3	m5	2.34597	0.0151749	-0.00784575	1.27222e-07	0.000495655	-2.53495	Bacteroides	-0.115733
1904	CSM67UB5_P	m5	2.35994	0.0284728	0.0074389	5.89216e-08	5.89216e-08	-3.98412	Bacteroides	-2.047
1905	CSM67UB7_P	m5	2.47553	0.0272497	0.00286311	4.25746e-08	4.25746e-08	-3.97754	Bacteroides	-2.41319
1906	CSM67UB9	m20	1.23448	0.0259135	0.0262689	3.86864e-08	3.86864e-08	-3.99564	Bacteroides	-2.47323
1907	CSM67UB9_P	m20	1.29635	0.0259111	0.0262248	3.89012e-05	2.33361e-08	-3.99396	Bacteroides	-2.60428
1908	CSM67UBB	m2	1.74518	0.0258813	0.00150027	0.000407214	0.000118656	-3.99034	Bacteroides	-2.32861
1909	CSM67UBF	m18	1.33163	0.0277303	0.0100243	6.77569e-08	6.77569e-08	-3.61013	Clostridiales	-2.95616
1910	CSM67UBH	m18	1.66004	0.027978	0.010324	4.42283e-08	4.42283e-08	-3.00956	Clostridiales	-3.0363
1911	CSM67UBN	m18	1.21246	0.0282539	0.013462	5.76963e-08	5.76963e-08	-3.94305	Clostridiales	-2.58231
1912	CSM67UBR	m18	1.39751	0.0278583	0.0111055	8.66214e-08	8.66214e-08	-3.92516	Clostridiales	-2.56429
1913	CSM67UBX	m5	2.25402	0.0257034	0.00114163	4.90647e-08	0.000415038	-3.96118	Bacteroides	-3.05603
1914	CSM67UBZ	m5	2.28548	0.0238801	-0.00159714	0.000117984	5.56004e-08	-3.97982	Bacteroides	-2.73537
1915	CSM67UC6	m5	2.23712	0.0230711	-0.00194146	4.73588e-08	0.000989184	-3.65557	Bacteroides	-2.78557
1916	CSM67UCK	m5	2.53387	0.017143	-0.00574147	1.15204e-07	0.000852276	-3.93495	Bacteroides	-2.53102
1917	CSM67UCU_P	m5	2.23073	0.0151644	-0.0107857	0.000226572	0.00192953	-2.55168	Bacteroides	0.0913493
1918	CSM67UDF	m21	2.16662	0.027879	0.0106052	6.63507e-08	0.000327374	-3.97183	Bacteroides	-2.93589
1919	CSM67UDJ	m21	2.10288	0.0278264	0.010628	4.93205e-08	0.000210401	-3.95852	Bacteroides	-3.04535
1920	CSM67UDN	m21	2.14452	0.0273633	0.00914663	5.96773e-08	5.96773e-08	-2.60329	Bacteroides	-3.13529
1921	CSM67UDR	m21	2.24694	0.0187388	-0.00483679	1.54937e-07	0.0026863	-3.96647	Bacteroides	-2.05487
1922	CSM67UDR_TR	m2	2.41358	0.0173956	-0.00473089	1.10885e-07	0.00330516	-3.95342	Bacteroides	-2.17689
1923	CSM67UDY	m21	2.11018	0.02787	0.0100334	8.28315e-08	0.00490329	-2.32815	Bacteroides	-3.01086
1924	CSM67UE3	m5	2.5378	0.022696	-0.000392447	5.58107e-08	5.58107e-08	-2.56174	Bacteroides	-2.79372
1925	CSM67UE7	m5	2.41388	0.0143937	-0.00665542	1.01755e-07	0.000898399	-3.84367	Bacteroides	-2.4869
1926	CSM67UEA	m5	2.48452	0.0175048	-0.00563161	9.14124e-08	9.14124e-08	-3.2398	Bacteroides	-1.80757
1927	CSM67UEI	m20	2.77274	0.0131026	-0.00410427	8.58135e-08	8.58135e-08	-1.08352	Bacteroides	-4.12199
1928	CSM67UEM	m20	2.28448	0.0227866	0.00115432	7.8176e-08	7.8176e-08	-2.30981	Bacteroides	-3.3914
1929	CSM67UEP_P	m2	2.75535	0.00206374	-0.0020253	2.30856e-07	0.565248	-2.05312	Bacteroides	0.576026
1930	CSM67UET_P	m2	2.37106	0.00478212	-0.00702506	6.35834e-07	0.0750272	-2.76698	Bacteroides	0.886331
1931	CSM67UEW	m2	2.63619	0.00409258	-0.0103105	4.94235e-07	0.252387	-1.69906	Bacteroides	0.299473
1932	CSM67UEW_P	m2	2.53264	0.00341237	-0.010195	2.62603e-07	0.328543	-1.70044	Bacteroides	0.228388
1933	CSM67UEW_TR	m2	2.58334	0.00404107	-0.0102455	5.67094e-07	0.318584	-1.73155	Bacteroides	0.34616
1934	CSM67UF1	m2	2.85289	0.00474964	-0.00699185	2.19879e-07	0.0565994	-2.50471	Bacteroides	0.386859
1935	CSM67UF1_P	m2	2.81917	0.00475489	-0.00699722	4.14907e-05	0.0625359	-2.71666	Bacteroides	0.307581
1936	CSM67UF5	m11	2.86318	0.000394086	-0.00564724	8.79997e-07	0.769084	-2.16824	Clostridiales	0.817922
1937	CSM67UFV	m5	2.719	0.0221994	-0.00179585	6.35449e-08	0.00117647	-2.97612	Bacteroides	-0.0431957
1938	CSM67UFZ	m5	2.39202	0.027169	0.00458736	5.74058e-08	0.00161035	-3.37758	Bacteroides	-0.195347
1939	CSM67UG8	m5	2.67176	0.0195443	-0.00406479	5.83566e-08	0.00133292	-2.04629	Bacteroides	0.611427
1940	CSM67UGO	m3	2.56019	0.00285073	-0.00668916	0.00353307	0.0106359	-3.82789	Bacteroides	-0.109131
1941	CSM67UH7	m2	1.9048	0.00325138	-0.0154133	1.53117e-07	1.53117e-07	-3.25988	Bacteroides	-2.24152
1942	CSM6J2H9_P	m5	2.55318	0.0143103	-0.00691321	3.31846e-08	0.000684698	-3.98318	Bacteroides	-1.20678
1943	CSM79HG5	m20	1.44275	0.0258862	0.0257662	3.33518e-08	3.33518e-08	-3.39375	Bacteroides	-3.10624
1944	CSM79HG7_P	m5	2.37828	0.0148866	-0.00824083	1.50068e-07	0.0132494	-3.66745	Bacteroides	-1.94509
1945	CSM79HGD_P	m21	2.74129	0.0148702	-0.0053441	0.0546257	0.0258786	-2.33856	Bacteroides	-3.28748
1946	CSM79HGF	m2	2.85304	0.0084733	-0.00892969	0.260437	0.043741	-3.57921	Bacteroides	-3.28835
1947	CSM79HGF_P	m2	2.82208	0.00853451	-0.00887259	0.242879	0.0683942	-3.90298	Bacteroides	-3.34099
1948	CSM79HGH_P	m20	2.56367	0.0160252	-0.00577016	0.178739	0.0326556	-3.92763	Bacteroides	-2.79826
1949	CSM79HGL_P	m21	2.63767	0.00961356	-0.0133079	0.427236	0.000912249	-3.94978	Bacteroides	-2.70029
1950	CSM79HGN_P	m16	1.01151	-0.0353596	-0.00794666	8.34942	0.0066242	-3.98619	Prevotella	-2.5278
1951	CSM79HGP	m2	1.83845	0.0284222	0.00724034	3.96062e-08	3.96062e-08	-3.27948	Bacteroides	-3.57964
1952	CSM79HGR_P	m5	2.58754	0.0107472	-0.00988792	7.36355e-08	7.36355e-08	-3.98829	Bacteroides	0
1953	CSM79HGV_P	m5	2.8777	0.0112204	-0.00717111	0.0573631	0.000174662	-2.38243	Bacteroides	-2.09824
1954	CSM79HGX	m21	2.48499	0.0221837	-0.00184133	1.12516e-07	1.12516e-07	-3.97007	Bacteroides	-2.91314
1955	CSM79HGZ	m5	2.65751	0.00882417	-0.0102015	1.30133e-07	1.30133e-07	-3.97405	Bacteroides	0
1956	CSM79HH2_P	m17	2.81765	0.00116484	-0.013797	0.616468	0.00546797	-1.9872	Prevotella	-1.30786
1957	CSM79HH4	m17	2.39274	-0.00648789	-0.0175755	1.16784	1.89441e-07	-1.17103	Prevotella	-2.96091
1958	CSM79HH8	m17	2.83701	0.00140157	-0.0109825	0.342306	0.00123961	-1.83136	Prevotella	-1.9484
1959	CSM79HHA	m17	2.44876	-2.22126e-05	-0.0120989	0.679261	8.41746e-05	-1.836	Prevotella	-2.78944
1960	CSM79HHM	m5	2.49649	0.0221362	-0.00289719	4.84145e-08	4.84145e-08	-2.73655	Bacteroides	-1.10723
1961	CSM79HHO	m5	2.69712	0.0155713	-0.00638237	1.02225e-07	1.02225e-07	-3.93075	Bacteroides	-0.244914
1962	CSM79HHU	m5	2.48386	0.0222574	-0.00273331	6.73789e-08	6.73789e-08	-3.94792	Bacteroides	0
1963	CSM79HHW	m20	1.62633	0.0278437	0.00895691	6.85968e-08	0.00116731	-3.68309	Bacteroides	-1.72928
1964	CSM79HHW_P	m20	1.61698	0.0276943	0.00936988	2.82835e-05	0.0026973	-3.38229	Bacteroides	-1.43212
1965	CSM79HI3	m19	2.20697	-0.00970849	0.00929084	1	117460	-0.381469	AeroAnaerobic	-4.24094
1966	CSM79HI7	m19	2.3883	-0.00964401	0.00780721	1	143651	-0.151734	AeroAnaerobic	-4.25071
1967	CSM79HIB	m22	1.89012	-0.00399437	0.00538367	1	96460	-0.547775	AeroAnaerobic	-4.25027
1968	CSM79HID	m20	1.9687	0.0265472	0.00626414	4.25367e-08	0.00219736	-3.99264	Bacteroides	-3.28585
1969	CSM79HIF	m21	1.76731	0.0286414	0.0144929	0.00876087	0.00254542	-3.99625	Bacteroides	-2.853
1970	CSM79HIH	m21	1.98027	0.0286852	0.0141478	4.68453e-08	0.00122955	-3.98985	Bacteroides	-3.29709
1971	CSM79HIJ	m21	1.83446	0.0286605	0.0143099	5.15499e-08	0.000419925	-3.98439	Bacteroides	-3.37539
1972	CSM79HIL	m21	1.61773	0.0284503	0.0144872	6.3626e-08	0.000431448	-3.98263	Bacteroides	-3.21236
1973	CSM79HIN	m20	2.18449	0.023352	0.00173785	6.25159e-08	0.00216224	-3.96741	Bacteroides	-3.68831
1974	CSM79HIR	m5	2.31186	0.0203195	-0.00505605	6.80077e-08	0.00199167	-3.19618	Bacteroides	1.65338
1975	CSM79HIT	m5	2.79227	0.0100207	-0.00734668	2.00935e-07	0.0104629	-1.72099	Bacteroides	0.305646
1976	CSM79HIV	m5	2.45585	0.0201166	-0.00517531	7.61716e-08	0.00877588	-2.63292	Bacteroides	0.764345
1977	CSM79HIX	m5	2.30085	0.0258002	-0.000331654	4.58739e-08	4.58739e-08	-3.98619	Bacteroides	-2.16749
1978	CSM79HIZ	m5	2.38086	0.0133434	-0.00804746	9.26163e-08	9.26163e-08	-3.98462	Bacteroides	-2.26558
1979	CSM79HJ2_P	m21	1.77845	0.0279755	0.00937378	3.40776e-08	3.40776e-08	-3.99612	Bacteroides	-1.95271
1980	CSM79HJ4_P	m21	1.912	0.0281705	0.0102383	3.62684e-08	3.62684e-08	-3.99043	Bacteroides	-2.82684
1981	CSM79HJ6_P	m5	2.54169	0.00659014	-0.0103243	1.62767e-07	1.62767e-07	-3.67224	Bacteroides	-1.20157
1982	CSM79HJ8_P	m5	2.67739	0.0206659	-0.00302892	0.0097554	4.31832e-08	-3.96492	Bacteroides	-2.65671
1983	CSM79HJA	m21	2.3631	0.0275482	0.00501977	7.88616e-08	7.88616e-08	-3.97667	Bacteroides	-2.56778
1984	CSM79HJC_P	m21	2.15454	0.0240878	-4.52651e-05	0.00151011	0.000111168	-3.67482	Bacteroides	-2.32281
1985	CSM79HJI_P	m17	2.97104	0.00486959	-0.00300994	0.230057	0.00373042	-0.630752	Prevotella	-1.60804
1986	CSM79HJM	m2	1.94827	0.0265444	0.00432539	4.29707e-08	0.00362032	-3.35998	Bacteroides	-1.22179
1987	CSM79HJO	m2	1.82195	0.0272283	0.0047523	4.73151e-08	0.00325944	-2.75155	Bacteroides	-1.16993
1988	CSM79HJS	m21	1.92279	0.0269102	0.00389223	6.02557e-08	0.0115596	-3.95448	Bacteroides	-0.909126
1989	CSM79HJU	m18	1.81759	0.0259041	-0.00144685	5.14549e-08	0.00567382	-3.9722	Clostridiales	-3.50572
1990	CSM79HJW	m18	1.23964	0.0281514	0.0156623	3.37172e-08	3.37172e-08	-3.95207	Clostridiales	-3.20583
1991	CSM79HJY	m18	1.56545	0.0248144	0.00367477	6.83674e-08	6.83674e-08	-3.87046	Clostridiales	-3.23648
1992	CSM79HK9	m5	2.4221	0.0219881	-0.00293193	6.91682e-08	6.91682e-08	-3.17898	Bacteroides	-2.15991
1993	CSM79HKB	m5	2.20788	0.0238422	-0.000698772	8.32638e-08	8.32638e-08	-3.66464	Bacteroides	-0.414978
1994	CSM79HKT	m18	1.09138	0.0270214	0.00619294	5.28139e-08	5.28139e-08	-3.96085	Clostridiales	-3.65046
1995	CSM79HKV	m18	1.03313	0.0268438	0.00601721	4.31885e-08	4.31885e-08	-3.95448	Clostridiales	-3.49964
1996	CSM79HKX	m21	2.36922	0.023711	4.64181e-05	3.08064e-08	3.08064e-08	-1.19885	Bacteroides	-1.87801
1997	CSM79HKZ	m21	2.21106	0.0247925	0.00863697	2.66602e-08	2.66602e-08	-0.959412	Bacteroides	-2.22339
1998	CSM79HL4	m21	2.42728	0.023697	0.000266211	8.11667e-08	8.11667e-08	-1.25733	Bacteroides	-1.4896
1999	CSM79HL6	m21	2.41294	0.0189147	0.000958971	8.90405e-05	7.58902e-05	-0.771133	Bacteroides	-1.03938
[truncated: 15,848 more rows]

## Sheet: Figure 3
	partition_DMM_id	taxa	DMM_alpha	dataset
1	m1	Akkermansia	0.0259459	CuratedMGdb
2	m1	Alistipes	0.0974888	CuratedMGdb
3	m1	Bacteroides	0.25636	CuratedMGdb
4	m1	Bifidobacterium	0.0350805	CuratedMGdb
5	m1	Blautia	0.0286624	CuratedMGdb
6	m1	Clostridium	0.016674	CuratedMGdb
7	m1	Coprococcus	0.0251058	CuratedMGdb
8	m1	Faecalibacterium	0.0711417	CuratedMGdb
9	m1	Lachnospira	0.00685978	CuratedMGdb
10	m1	Parabacteroides	0.0480064	CuratedMGdb
11	m1	Prevotella	0.0106443	CuratedMGdb
12	m1	Roseburia	0.0334776	CuratedMGdb
13	m1	Ruminococcus	0.0420081	CuratedMGdb
14	m10	Akkermansia	0.00441962	CuratedMGdb
15	m10	Alistipes	0.00821167	CuratedMGdb
16	m10	Bacteroides	0.0360995	CuratedMGdb
17	m10	Bifidobacterium	0.0115185	CuratedMGdb
18	m10	Blautia	0.0317572	CuratedMGdb
19	m10	Clostridium	0.0359612	CuratedMGdb
20	m10	Coprococcus	0.032865	CuratedMGdb
21	m10	Faecalibacterium	0.0923824	CuratedMGdb
22	m10	Lachnospira	0.00859009	CuratedMGdb
23	m10	Parabacteroides	0.0140313	CuratedMGdb
24	m10	Prevotella	0.213906	CuratedMGdb
25	m10	Roseburia	0.0564153	CuratedMGdb
26	m10	Ruminococcus	0.0507751	CuratedMGdb
27	m11	Akkermansia	0.00466139	CuratedMGdb
28	m11	Alistipes	0.0208091	CuratedMGdb
29	m11	Bacteroides	0.0466283	CuratedMGdb
30	m11	Bifidobacterium	0.199655	CuratedMGdb
31	m11	Blautia	0.0837893	CuratedMGdb
32	m11	Clostridium	0.00960602	CuratedMGdb
33	m11	Coprococcus	0.0423704	CuratedMGdb
34	m11	Faecalibacterium	0.0644968	CuratedMGdb
35	m11	Lachnospira	0.00664774	CuratedMGdb
36	m11	Parabacteroides	0.01704	CuratedMGdb
37	m11	Prevotella	0.00747978	CuratedMGdb
38	m11	Roseburia	0.0430983	CuratedMGdb
39	m11	Ruminococcus	0.0232994	CuratedMGdb
40	m12	Akkermansia	0.000553602	CuratedMGdb
41	m12	Alistipes	0.00212225	CuratedMGdb
42	m12	Bacteroides	0.0178724	CuratedMGdb
43	m12	Bifidobacterium	0.00321194	CuratedMGdb
44	m12	Blautia	0.0198136	CuratedMGdb
45	m12	Clostridium	0.0255686	CuratedMGdb
46	m12	Coprococcus	0.0206359	CuratedMGdb
47	m12	Faecalibacterium	0.0768627	CuratedMGdb
48	m12	Lachnospira	0.00295604	CuratedMGdb
49	m12	Parabacteroides	0.00350421	CuratedMGdb
50	m12	Prevotella	0.528252	CuratedMGdb
51	m12	Roseburia	0.0456193	CuratedMGdb
52	m12	Ruminococcus	0.027305	CuratedMGdb
53	m13	Akkermansia	0.00292186	CuratedMGdb
54	m13	Alistipes	0.021099	CuratedMGdb
55	m13	Bacteroides	0.114997	CuratedMGdb
56	m13	Bifidobacterium	0.00740096	CuratedMGdb
57	m13	Blautia	0.0118909	CuratedMGdb
58	m13	Clostridium	0.00419382	CuratedMGdb
59	m13	Coprococcus	0.00857259	CuratedMGdb
60	m13	Faecalibacterium	0.0391617	CuratedMGdb
61	m13	Lachnospira	0.00481636	CuratedMGdb
62	m13	Parabacteroides	0.02229	CuratedMGdb
63	m13	Prevotella	0.612754	CuratedMGdb
64	m13	Roseburia	0.0316669	CuratedMGdb
65	m13	Ruminococcus	0.010195	CuratedMGdb
66	m14	Akkermansia	0.00153635	CuratedMGdb
67	m14	Alistipes	0.00509159	CuratedMGdb
68	m14	Bacteroides	0.016605	CuratedMGdb
69	m14	Bifidobacterium	0.0837076	CuratedMGdb
70	m14	Blautia	0.0307809	CuratedMGdb
71	m14	Clostridium	0.00831633	CuratedMGdb
72	m14	Coprococcus	0.0276615	CuratedMGdb
73	m14	Faecalibacterium	0.0928958	CuratedMGdb
74	m14	Lachnospira	0.00389802	CuratedMGdb
75	m14	Parabacteroides	0.00761909	CuratedMGdb
76	m14	Prevotella	0.355112	CuratedMGdb
77	m14	Roseburia	0.0571391	CuratedMGdb
78	m14	Ruminococcus	0.0405981	CuratedMGdb
79	m15	Akkermansia	0.00113538	CuratedMGdb
80	m15	Alistipes	0.00225295	CuratedMGdb
81	m15	Bacteroides	0.0228671	CuratedMGdb
82	m15	Bifidobacterium	0.0283146	CuratedMGdb
83	m15	Blautia	0.0466234	CuratedMGdb
84	m15	Clostridium	0.0263678	CuratedMGdb
85	m15	Coprococcus	0.0357893	CuratedMGdb
86	m15	Faecalibacterium	0.0906544	CuratedMGdb
87	m15	Lachnospira	0.0133376	CuratedMGdb
88	m15	Parabacteroides	0.00621285	CuratedMGdb
89	m15	Prevotella	0.166806	CuratedMGdb
90	m15	Roseburia	0.0628524	CuratedMGdb
91	m15	Ruminococcus	0.0346592	CuratedMGdb
92	m16	Akkermansia	0.000450298	CuratedMGdb
93	m16	Alistipes	0.00331382	CuratedMGdb
94	m16	Bacteroides	0.0158087	CuratedMGdb
95	m16	Bifidobacterium	0.00796665	CuratedMGdb
96	m16	Blautia	0.00599768	CuratedMGdb
97	m16	Clostridium	0.0016824	CuratedMGdb
98	m16	Coprococcus	0.00691626	CuratedMGdb
99	m16	Faecalibacterium	0.027489	CuratedMGdb
100	m16	Lachnospira	0.00326323	CuratedMGdb
101	m16	Parabacteroides	0.00507532	CuratedMGdb
102	m16	Prevotella	0.819852	CuratedMGdb
103	m16	Roseburia	0.0201823	CuratedMGdb
104	m16	Ruminococcus	0.00414153	CuratedMGdb
105	m17	Akkermansia	0.015761	CuratedMGdb
106	m17	Alistipes	0.0671201	CuratedMGdb
107	m17	Bacteroides	0.192931	CuratedMGdb
108	m17	Bifidobacterium	0.028118	CuratedMGdb
109	m17	Blautia	0.0171723	CuratedMGdb
110	m17	Clostridium	0.0122527	CuratedMGdb
111	m17	Coprococcus	0.0141981	CuratedMGdb
112	m17	Faecalibacterium	0.0568923	CuratedMGdb
113	m17	Lachnospira	0.00487316	CuratedMGdb
114	m17	Parabacteroides	0.0506594	CuratedMGdb
115	m17	Prevotella	0.251135	CuratedMGdb
116	m17	Roseburia	0.0324211	CuratedMGdb
117	m17	Ruminococcus	0.0213234	CuratedMGdb
118	m18	Akkermansia	0.0148342	CuratedMGdb
119	m18	Alistipes	0.0133971	CuratedMGdb
120	m18	Bacteroides	0.107715	CuratedMGdb
121	m18	Bifidobacterium	0.0675685	CuratedMGdb
122	m18	Blautia	0.110862	CuratedMGdb
123	m18	Clostridium	0.0257079	CuratedMGdb
124	m18	Coprococcus	0.0211559	CuratedMGdb
125	m18	Faecalibacterium	0.0531592	CuratedMGdb
126	m18	Lachnospira	0.00969705	CuratedMGdb
127	m18	Parabacteroides	0.0168052	CuratedMGdb
128	m18	Prevotella	0.0217452	CuratedMGdb
129	m18	Roseburia	0.0592485	CuratedMGdb
130	m18	Ruminococcus	0.0315128	CuratedMGdb
131	m2	Akkermansia	0.00458488	CuratedMGdb
132	m2	Alistipes	0.0182685	CuratedMGdb
133	m2	Bacteroides	0.435857	CuratedMGdb
134	m2	Bifidobacterium	0.0209054	CuratedMGdb
135	m2	Blautia	0.0434265	CuratedMGdb
136	m2	Clostridium	0.0136316	CuratedMGdb
137	m2	Coprococcus	0.013397	CuratedMGdb
138	m2	Faecalibacterium	0.070676	CuratedMGdb
139	m2	Lachnospira	0.00825588	CuratedMGdb
140	m2	Parabacteroides	0.023298	CuratedMGdb
141	m2	Prevotella	0.00848643	CuratedMGdb
142	m2	Roseburia	0.0707058	CuratedMGdb
143	m2	Ruminococcus	0.0233604	CuratedMGdb
144	m20	Akkermansia	0.00583442	CuratedMGdb
145	m20	Alistipes	0.0346923	CuratedMGdb
146	m20	Bacteroides	0.564994	CuratedMGdb
147	m20	Bifidobacterium	0.0244079	CuratedMGdb
148	m20	Blautia	0.0565328	CuratedMGdb
149	m20	Clostridium	0.0176386	CuratedMGdb
150	m20	Coprococcus	0.00508726	CuratedMGdb
151	m20	Faecalibacterium	0.0186887	CuratedMGdb
152	m20	Lachnospira	0.002897	CuratedMGdb
153	m20	Parabacteroides	0.0782565	CuratedMGdb
154	m20	Prevotella	0.0122224	CuratedMGdb
155	m20	Roseburia	0.0148352	CuratedMGdb
156	m20	Ruminococcus	0.00554702	CuratedMGdb
157	m21	Akkermansia	0.000836659	CuratedMGdb
158	m21	Alistipes	0.00488787	CuratedMGdb
159	m21	Bacteroides	0.802035	CuratedMGdb
160	m21	Bifidobacterium	0.00525534	CuratedMGdb
161	m21	Blautia	0.0106033	CuratedMGdb
162	m21	Clostridium	0.0041014	CuratedMGdb
163	m21	Coprococcus	0.00241584	CuratedMGdb
164	m21	Faecalibacterium	0.0309258	CuratedMGdb
165	m21	Lachnospira	0.00285712	CuratedMGdb
166	m21	Parabacteroides	0.0488003	CuratedMGdb
167	m21	Prevotella	0.00131994	CuratedMGdb
168	m21	Roseburia	0.0201769	CuratedMGdb
169	m21	Ruminococcus	0.00480843	CuratedMGdb
170	m3	Akkermansia	0.00266586	CuratedMGdb
171	m3	Alistipes	0.0503343	CuratedMGdb
172	m3	Bacteroides	0.454158	CuratedMGdb
173	m3	Bifidobacterium	0.0161058	CuratedMGdb
174	m3	Blautia	0.0248069	CuratedMGdb
175	m3	Clostridium	0.0107469	CuratedMGdb
176	m3	Coprococcus	0.0161377	CuratedMGdb
177	m3	Faecalibacterium	0.0742451	CuratedMGdb
178	m3	Lachnospira	0.00740877	CuratedMGdb
179	m3	Parabacteroides	0.0405791	CuratedMGdb
180	m3	Prevotella	0.00319714	CuratedMGdb
181	m3	Roseburia	0.0632426	CuratedMGdb
182	m3	Ruminococcus	0.0242042	CuratedMGdb
183	m4	Akkermansia	0.00043975	CuratedMGdb
184	m4	Alistipes	0.00298221	CuratedMGdb
185	m4	Bacteroides	0.0130971	CuratedMGdb
186	m4	Bifidobacterium	0.0100616	CuratedMGdb
187	m4	Blautia	0.0178215	CuratedMGdb
188	m4	Clostridium	0.0064472	CuratedMGdb
189	m4	Coprococcus	0.0168542	CuratedMGdb
190	m4	Faecalibacterium	0.0550201	CuratedMGdb
191	m4	Lachnospira	0.0052658	CuratedMGdb
192	m4	Parabacteroides	0.00509137	CuratedMGdb
193	m4	Prevotella	0.594484	CuratedMGdb
194	m4	Roseburia	0.044875	CuratedMGdb
195	m4	Ruminococcus	0.0118574	CuratedMGdb
196	m5	Akkermansia	0.00310922	CuratedMGdb
197	m5	Alistipes	0.0897571	CuratedMGdb
198	m5	Bacteroides	0.630257	CuratedMGdb
199	m5	Bifidobacterium	0.00703907	CuratedMGdb
200	m5	Blautia	0.0131122	CuratedMGdb
201	m5	Clostridium	0.00698028	CuratedMGdb
202	m5	Coprococcus	0.00750475	CuratedMGdb
203	m5	Faecalibacterium	0.050428	CuratedMGdb
204	m5	Lachnospira	0.00368556	CuratedMGdb
205	m5	Parabacteroides	0.0434919	CuratedMGdb
206	m5	Prevotella	0.00296865	CuratedMGdb
207	m5	Roseburia	0.0220272	CuratedMGdb
208	m5	Ruminococcus	0.0154244	CuratedMGdb
209	m6	Akkermansia	0.00605151	CuratedMGdb
210	m6	Alistipes	0.0727263	CuratedMGdb
211	m6	Bacteroides	0.301598	CuratedMGdb
212	m6	Bifidobacterium	0.0434712	CuratedMGdb
213	m6	Blautia	0.0301979	CuratedMGdb
214	m6	Clostridium	0.00913604	CuratedMGdb
215	m6	Coprococcus	0.0334493	CuratedMGdb
216	m6	Faecalibacterium	0.0875655	CuratedMGdb
217	m6	Lachnospira	0.0152845	CuratedMGdb
218	m6	Parabacteroides	0.0338896	CuratedMGdb
219	m6	Prevotella	0.00250635	CuratedMGdb
220	m6	Roseburia	0.0541429	CuratedMGdb
221	m6	Ruminococcus	0.0571423	CuratedMGdb
222	m7	Akkermansia	0.00625936	CuratedMGdb
223	m7	Alistipes	0.0437328	CuratedMGdb
224	m7	Bacteroides	0.135252	CuratedMGdb
225	m7	Bifidobacterium	0.0271847	CuratedMGdb
226	m7	Blautia	0.0325185	CuratedMGdb
227	m7	Clostridium	0.00864571	CuratedMGdb
228	m7	Coprococcus	0.0323919	CuratedMGdb
229	m7	Faecalibacterium	0.0865158	CuratedMGdb
230	m7	Lachnospira	0.00821947	CuratedMGdb
231	m7	Parabacteroides	0.0323832	CuratedMGdb
232	m7	Prevotella	0.23113	CuratedMGdb
233	m7	Roseburia	0.0469391	CuratedMGdb
234	m7	Ruminococcus	0.038377	CuratedMGdb
235	m8	Akkermansia	0.00895943	CuratedMGdb
236	m8	Alistipes	0.0319275	CuratedMGdb
237	m8	Bacteroides	0.0596212	CuratedMGdb
238	m8	Bifidobacterium	0.157186	CuratedMGdb
239	m8	Blautia	0.0543386	CuratedMGdb
240	m8	Clostridium	0.00805115	CuratedMGdb
241	m8	Coprococcus	0.0491891	CuratedMGdb
242	m8	Faecalibacterium	0.0780179	CuratedMGdb
243	m8	Lachnospira	0.00602775	CuratedMGdb
244	m8	Parabacteroides	0.0163732	CuratedMGdb
245	m8	Prevotella	0.00673803	CuratedMGdb
246	m8	Roseburia	0.0474704	CuratedMGdb
247	m8	Ruminococcus	0.128101	CuratedMGdb
248	m9	Akkermansia	0.00843294	CuratedMGdb
249	m9	Alistipes	0.0359173	CuratedMGdb
250	m9	Bacteroides	0.114966	CuratedMGdb
251	m9	Bifidobacterium	0.0272934	CuratedMGdb
252	m9	Blautia	0.050106	CuratedMGdb
253	m9	Clostridium	0.0151914	CuratedMGdb
254	m9	Coprococcus	0.0432896	CuratedMGdb
255	m9	Faecalibacterium	0.0949572	CuratedMGdb
256	m9	Lachnospira	0.0103034	CuratedMGdb
257	m9	Parabacteroides	0.0247998	CuratedMGdb
258	m9	Prevotella	0.00536883	CuratedMGdb
259	m9	Roseburia	0.0770604	CuratedMGdb
260	m9	Ruminococcus	0.0901685	CuratedMGdb
261	Mg1	Akkermansia	0.0111055	AGP
262	Mg1	Alistipes	0.0302655	AGP
263	Mg1	Bacteroides	0.387399	AGP
264	Mg1	Bifidobacterium	0.00606808	AGP
265	Mg1	Blautia	0.0306788	AGP
266	Mg1	Clostridium	0.0143614	AGP
267	Mg1	Coprococcus	0.0300027	AGP
268	Mg1	Faecalibacterium	0.0760496	AGP
269	Mg1	Lachnospira	0.0182164	AGP
270	Mg1	Parabacteroides	0.0380623	AGP
271	Mg1	Prevotella	0.00747756	AGP
272	Mg1	Roseburia	0.022742	AGP
273	Mg1	Ruminococcus	0.0399232	AGP
274	Mg10	Akkermansia	0.212551	AGP
275	Mg10	Alistipes	0.0242616	AGP
276	Mg10	Bacteroides	0.294366	AGP
277	Mg10	Bifidobacterium	0.00800583	AGP
278	Mg10	Blautia	0.0250963	AGP
279	Mg10	Clostridium	0.0193839	AGP
280	Mg10	Coprococcus	0.0258811	AGP
281	Mg10	Faecalibacterium	0.0345669	AGP
282	Mg10	Lachnospira	0.0105564	AGP
283	Mg10	Parabacteroides	0.0501485	AGP
284	Mg10	Prevotella	0.00849046	AGP
285	Mg10	Roseburia	0.0136311	AGP
286	Mg10	Ruminococcus	0.0302265	AGP
287	Mg11	Akkermansia	0.00217673	AGP
288	Mg11	Alistipes	0.00471173	AGP
289	Mg11	Bacteroides	0.0336352	AGP
290	Mg11	Bifidobacterium	0.00821845	AGP
291	Mg11	Blautia	0.0159897	AGP
292	Mg11	Clostridium	0.00689383	AGP
293	Mg11	Coprococcus	0.0167221	AGP
294	Mg11	Faecalibacterium	0.0348962	AGP
295	Mg11	Lachnospira	0.00972278	AGP
296	Mg11	Parabacteroides	0.00960513	AGP
297	Mg11	Prevotella	0.700375	AGP
298	Mg11	Roseburia	0.0253188	AGP
299	Mg11	Ruminococcus	0.0117197	AGP
300	Mg12	Akkermansia	0.00846194	AGP
301	Mg12	Alistipes	0.00738732	AGP
302	Mg12	Bacteroides	0.200416	AGP
303	Mg12	Bifidobacterium	0.0519438	AGP
304	Mg12	Blautia	0.104912	AGP
305	Mg12	Clostridium	0.056544	AGP
306	Mg12	Coprococcus	0.0500804	AGP
307	Mg12	Faecalibacterium	0.0293545	AGP
308	Mg12	Lachnospira	0.0304058	AGP
309	Mg12	Parabacteroides	0.0187097	AGP
310	Mg12	Prevotella	0.024522	AGP
311	Mg12	Roseburia	0.0277433	AGP
312	Mg12	Ruminococcus	0.0359909	AGP
313	Mg2	Akkermansia	0.0093733	AGP
314	Mg2	Alistipes	0.0231165	AGP
315	Mg2	Bacteroides	0.195137	AGP
316	Mg2	Bifidobacterium	0.00780586	AGP
317	Mg2	Blautia	0.0345641	AGP
318	Mg2	Clostridium	0.0143312	AGP
319	Mg2	Coprococcus	0.0422951	AGP
320	Mg2	Faecalibacterium	0.148043	AGP
321	Mg2	Lachnospira	0.027416	AGP
322	Mg2	Parabacteroides	0.0249755	AGP
323	Mg2	Prevotella	0.00789752	AGP
324	Mg2	Roseburia	0.0522063	AGP
325	Mg2	Ruminococcus	0.0521909	AGP
326	Mg3	Akkermansia	0.00343609	AGP
327	Mg3	Alistipes	0.0207835	AGP
328	Mg3	Bacteroides	0.338023	AGP
329	Mg3	Bifidobacterium	0.0110871	AGP
330	Mg3	Blautia	0.0376094	AGP
331	Mg3	Clostridium	0.0174453	AGP
332	Mg3	Coprococcus	0.0324218	AGP
333	Mg3	Faecalibacterium	0.15434	AGP
334	Mg3	Lachnospira	0.0282771	AGP
335	Mg3	Parabacteroides	0.0266813	AGP
336	Mg3	Prevotella	0.00610378	AGP
337	Mg3	Roseburia	0.0851143	AGP
338	Mg3	Ruminococcus	0.0399102	AGP
339	Mg4	Akkermansia	0.00622251	AGP
340	Mg4	Alistipes	0.0136682	AGP
341	Mg4	Bacteroides	0.0984047	AGP
342	Mg4	Bifidobacterium	0.00897217	AGP
343	Mg4	Blautia	0.0331905	AGP
344	Mg4	Clostridium	0.0134638	AGP
345	Mg4	Coprococcus	0.0360356	AGP
346	Mg4	Faecalibacterium	0.0925318	AGP
347	Mg4	Lachnospira	0.0215841	AGP
348	Mg4	Parabacteroides	0.0228664	AGP
349	Mg4	Prevotella	0.283256	AGP
350	Mg4	Roseburia	0.0413135	AGP
351	Mg4	Ruminococcus	0.0341171	AGP
352	Mg5	Akkermansia	0.00974253	AGP
353	Mg5	Alistipes	0.0100834	AGP
354	Mg5	Bacteroides	0.230821	AGP
355	Mg5	Bifidobacterium	0.0398376	AGP
356	Mg5	Blautia	0.0708169	AGP
357	Mg5	Clostridium	0.0398757	AGP
358	Mg5	Coprococcus	0.056014	AGP
359	Mg5	Faecalibacterium	0.0875843	AGP
360	Mg5	Lachnospira	0.0282126	AGP
361	Mg5	Parabacteroides	0.0195599	AGP
362	Mg5	Prevotella	0.0140594	AGP
363	Mg5	Roseburia	0.053466	AGP
364	Mg5	Ruminococcus	0.0403326	AGP
365	Mg6	Akkermansia	0.0282899	AGP
366	Mg6	Alistipes	0.023056	AGP
367	Mg6	Bacteroides	0.117751	AGP
368	Mg6	Bifidobacterium	0.0137799	AGP
369	Mg6	Blautia	0.0328293	AGP
370	Mg6	Clostridium	0.015506	AGP
371	Mg6	Coprococcus	0.0432252	AGP
372	Mg6	Faecalibacterium	0.071402	AGP
373	Mg6	Lachnospira	0.0195606	AGP
374	Mg6	Parabacteroides	0.0272068	AGP
375	Mg6	Prevotella	0.0173881	AGP
376	Mg6	Roseburia	0.0226293	AGP
377	Mg6	Ruminococcus	0.0435012	AGP
378	Mg7	Akkermansia	0.0073548	AGP
379	Mg7	Alistipes	0.0161368	AGP
380	Mg7	Bacteroides	0.0815964	AGP
381	Mg7	Bifidobacterium	0.026837	AGP
382	Mg7	Blautia	0.0572519	AGP
383	Mg7	Clostridium	0.0236303	AGP
384	Mg7	Coprococcus	0.0554935	AGP
385	Mg7	Faecalibacterium	0.182451	AGP
386	Mg7	Lachnospira	0.029651	AGP
387	Mg7	Parabacteroides	0.0175209	AGP
388	Mg7	Prevotella	0.00930095	AGP
389	Mg7	Roseburia	0.0788267	AGP
390	Mg7	Ruminococcus	0.0608712	AGP
391	Mg8	Akkermansia	0.00565801	AGP
392	Mg8	Alistipes	0.00886727	AGP
393	Mg8	Bacteroides	0.637973	AGP
394	Mg8	Bifidobacterium	0.0096879	AGP
395	Mg8	Blautia	0.0310586	AGP
396	Mg8	Clostridium	0.0189349	AGP
397	Mg8	Coprococcus	0.0213366	AGP
398	Mg8	Faecalibacterium	0.034999	AGP
399	Mg8	Lachnospira	0.0106461	AGP
400	Mg8	Parabacteroides	0.038727	AGP
401	Mg8	Prevotella	0.00736535	AGP
402	Mg8	Roseburia	0.0157678	AGP
403	Mg8	Ruminococcus	0.0165831	AGP
404	Mg9	Akkermansia	0.00277123	AGP
405	Mg9	Alistipes	0.0211505	AGP
406	Mg9	Bacteroides	0.573677	AGP
407	Mg9	Bifidobacterium	0.00723226	AGP
408	Mg9	Blautia	0.0312009	AGP
409	Mg9	Clostridium	0.0147421	AGP
410	Mg9	Coprococcus	0.0208522	AGP
411	Mg9	Faecalibacterium	0.0757431	AGP
412	Mg9	Lachnospira	0.0176752	AGP
413	Mg9	Parabacteroides	0.0329229	AGP
414	Mg9	Prevotella	0.00407784	AGP
415	Mg9	Roseburia	0.0465033	AGP
416	Mg9	Ruminococcus	0.0169606	AGP

## Sheet: Figure $
	sample_name	PHATE1	PHATE2	AGP_DMM_partition_id	Prevotella_Bacteroides_ratio	shannon	branch
1	10317.000001000	-0.0148388	-0.0063762	Mg13	-8.3443	3.88405	Akkermansia DMM types
2	10317.000001001	0.00545325	-0.00964217	Mg13	-4.90804	3.89261	Akkermansia DMM types
3	10317.000001004	-0.00697517	-0.00912271	Mg13	-4.29788	4.84711	Akkermansia DMM types
4	10317.000001011	-0.00387447	-0.00230081	Mg3	-2.64689	5.61933	Bacteroides DMM types
5	10317.000001020	0.00420724	-0.00595134	Mg2	-1.94645	5.44978	Bacteroides DMM types
6	10317.000001025	0.032258	0.00958579	Mg16	2.12973	4.37294	Prevotella DMM types
7	10317.000001028	-0.00207518	-0.00293704	Mg4	-3.0301	5.58344	Bacteroides DMM types
8	10317.000001031	-0.011664	0.00295661	Mg10	-12.5774	3.52544	Bacteroides DMM types
9	10317.000001032	-0.00511473	-0.00388246	Mg10	-8.68089	4.66659	Bacteroides DMM types
10	10317.000001038	0.00428884	-0.00762411	Mg5	-10.8971	5.55419	Clostridiales DMM types
11	10317.000001041	0.0392246	0.0192991	Mg14	2.85125	4.21869	Prevotella DMM types
12	10317.000001046	-0.00709056	-0.0187849	Mg13	-9.66	3.9322	Akkermansia DMM types
13	10317.000001048	0.00632901	-0.00624434	Mg1	-1.29044	5.70993	Clostridiales DMM types
14	10317.000001049	0.00710598	-0.00775382	Mg7	0.719892	5.13445	Prevotella DMM types
15	10317.000001056	-0.0111868	0.00315114	Mg10	-9.50449	4.86123	Bacteroides DMM types
16	10317.000001058	-0.0256568	0.0256048	Mg11	-12.2405	2.57341	Bacteroides DMM types
17	10317.000001059	0.0359001	0.0140254	Mg17	7.01488	4.25405	Prevotella DMM types
18	10317.000001062	-0.0222169	0.0170419	Mg15	-11.0464	4.20943	Bacteroides DMM types
19	10317.000001065	0.0172714	0.00355301	Mg16	0.258208	4.49022	Prevotella DMM types
20	10317.000001069	-0.000519923	-0.00406078	Mg2	-9.03549	5.18968	Bacteroides DMM types
21	10317.000001072	-0.0180078	0.00919341	Mg6	-4.56271	4.28742	Bacteroides DMM types
22	10317.000001073	-0.021599	0.014328	Mg6	-12.3171	4.27706	Bacteroides DMM types
23	10317.000001077	0.0393832	0.0196909	Mg17	7.64643	4.52726	Prevotella DMM types
24	10317.000001079	0.00292069	-0.00718884	Mg5	-8.18322	4.79524	Clostridiales DMM types
25	10317.000001084	0.00361978	-0.00780306	Mg9	-8.80413	4.20731	Clostridiales DMM types
26	10317.000001086	-0.0179104	-0.00643379	Mg19	-2.14868	2.3938	Clostridiales DMM types
27	10317.000001089	-0.00406724	-0.0022035	Mg2	-11.7985	5.15336	Bacteroides DMM types
28	10317.000001097	-0.0169565	0.00298419	Mg3	-12.8049	4.30745	Bacteroides DMM types
29	10317.000001099	0.00559581	-0.00792475	Mg1	-1.01475	6.59546	Clostridiales DMM types
30	10317.000001100	0.0357664	0.0143288	Mg14	2.18199	4.03993	Prevotella DMM types
31	10317.000001109	-0.0113342	-0.0177784	Mg13	-8.33807	4.51424	Akkermansia DMM types
32	10317.000001115	0.0378525	0.0169007	Mg14	3.96926	4.4623	Prevotella DMM types
33	10317.000001116	-0.0121484	-0.0153308	Mg13	-6.11727	4.40569	Akkermansia DMM types
34	10317.000001118	0.00631528	-0.00708011	Mg1	-4.69285	5.60248	Clostridiales DMM types
35	10317.000001127	0.00553108	-0.00902241	Mg9	-5.08746	4.99958	Clostridiales DMM types
36	10317.000001128	-0.013699	0.0057674	Mg8	-10.0042	4.42561	Bacteroides DMM types
37	10317.000001130	-0.00415255	-0.0172027	Mg9	-6.10852	5.17345	Clostridiales DMM types
38	10317.000001135	-0.0239992	0.0487818	Mg19	-12.8574	0.947599	Clostridiales DMM types
39	10317.000001142	0.00756064	-0.00704236	Mg1	-4.37006	5.59008	Clostridiales DMM types
40	10317.000001150	-0.00440332	-0.014845	Mg13	-10.9462	5.042	Akkermansia DMM types
41	10317.000001151	0.00171431	-0.00667377	Mg4	-6.44694	5.09803	Bacteroides DMM types
42	10317.000001152	-0.0193215	0.0110759	Mg10	-10.3253	5.14078	Bacteroides DMM types
43	10317.000001155	-0.0154303	-0.00313208	Mg10	-10.5736	3.83503	Bacteroides DMM types
44	10317.000001156	0.0055192	-0.00767852	Mg1	-2.67751	5.8064	Clostridiales DMM types
45	10317.000001161	-0.00698471	4.65543e-05	Mg2	-11.7954	4.55176	Bacteroides DMM types
46	10317.000001166	0.00540174	-0.0117804	Mg9	-1.05063	4.0018	Clostridiales DMM types
47	10317.000001173	-0.0141015	0.00564286	Mg6	-12.5546	4.41325	Bacteroides DMM types
48	10317.000001174	-0.0265536	0.0362883	Mg11	-9.17159	3.52736	Bacteroides DMM types
49	10317.000001175	0.00992466	-0.015626	Mg9	-6.40939	4.70426	Clostridiales DMM types
50	10317.000001180	-0.0116546	0.00358385	Mg10	-12.5263	4.22063	Bacteroides DMM types
51	10317.000001182	-0.00686115	-4.35971e-05	Mg10	-4.33577	4.77885	Bacteroides DMM types
52	10317.000001186	0.00529944	-0.00996323	Mg9	-4.39232	5.35926	Clostridiales DMM types
53	10317.000001187	-0.0116663	0.00388456	Mg8	-9.99482	4.08123	Bacteroides DMM types
54	10317.000001192	-0.0127879	0.00453424	Mg10	-11.9155	3.59288	Bacteroides DMM types
55	10317.000001193	-0.0018739	-0.00593217	Mg2	-7.51163	4.40697	Bacteroides DMM types
56	10317.000001194	0.0052967	-0.0110153	Mg9	-4.39232	3.75646	Clostridiales DMM types
57	10317.000001196	-0.00653408	-0.000220049	Mg2	-7.58496	5.0542	Bacteroides DMM types
58	10317.000001197	-0.00722882	-0.000662446	Mg4	-11.6133	4.55237	Bacteroides DMM types
59	10317.000001203	-0.00767815	-0.0108185	Mg13	-1.00344	3.92591	Akkermansia DMM types
60	10317.000001208	-0.0134164	0.0061378	Mg15	-7.38604	3.38561	Bacteroides DMM types
61	10317.000001209	-0.00610083	-0.000582918	Mg8	-6.1693	4.48541	Bacteroides DMM types
62	10317.000001210	-0.00665427	4.06292e-05	Mg2	-11.8186	4.97553	Bacteroides DMM types
63	10317.000001216	0.00281944	-0.00739262	Mg5	-5.14621	5.394	Clostridiales DMM types
64	10317.000001225	-0.0190462	0.00723987	Mg15	-9.4101	2.25442	Bacteroides DMM types
65	10317.000001226	0.00282232	-0.00578604	Mg5	-7.6893	5.21183	Clostridiales DMM types
66	10317.000001228	-0.0264239	0.0390248	Mg11	-9.85611	2.1869	Bacteroides DMM types
67	10317.000001230	-0.00648888	0.000880563	Mg10	-12.2095	4.04317	Bacteroides DMM types
68	10317.000001231	-0.00159623	-0.00886959	Mg10	-8.20884	4.25435	Bacteroides DMM types
69	10317.000001234	-0.0145084	-0.0247095	Mg13	-8.14466	3.80983	Akkermansia DMM types
70	10317.000001241	0.00515996	-0.00935474	Mg9	-5.42626	4.75799	Clostridiales DMM types
71	10317.000001243	0.00443001	-0.00761059	Mg1	-11.4476	6.16371	Clostridiales DMM types
72	10317.000001244	-0.0118709	-0.00481217	Mg13	-9.04894	4.73267	Akkermansia DMM types
73	10317.000001247	0.00389649	-0.00693228	Mg5	-1.43352	5.81032	Clostridiales DMM types
74	10317.000001252	-0.023464	0.018462	Mg15	-6.3048	2.61812	Bacteroides DMM types
75	10317.000001255	0.00796501	-0.00755386	Mg1	2.45301	4.80414	Clostridiales DMM types
76	10317.000001265	-0.0210323	0.0138907	Mg6	-11.196	3.89724	Bacteroides DMM types
77	10317.000001267	-0.00691641	-0.000146394	Mg4	-7.82361	4.72704	Bacteroides DMM types
78	10317.000001270	-0.0113953	0.00352691	Mg10	-12.4833	3.95363	Bacteroides DMM types
79	10317.000001278	-0.0179867	0.00899928	Mg6	-9.90489	3.68724	Bacteroides DMM types
80	10317.000001281	-0.00207058	-0.0164343	Mg9	-3.07621	3.94025	Clostridiales DMM types
81	10317.000001282	-0.0232999	0.013998	Mg15	-12.8043	3.81643	Bacteroides DMM types
82	10317.000001284	0.0210849	0.000266956	Mg17	5.30134	4.62769	Prevotella DMM types
83	10317.000001285	-0.00808684	0.00109643	Mg3	-7.38945	4.9795	Bacteroides DMM types
84	10317.000001286	-0.00883769	0.00650468	Mg3	-2.08844	4.93727	Bacteroides DMM types
85	10317.000001288	-0.0130704	0.00515991	Mg6	-5.14141	4.4759	Bacteroides DMM types
86	10317.000001299	0.00419724	-0.00765132	Mg13	-6.00759	5.28111	Akkermansia DMM types
87	10317.000001300	0.0100904	-0.0157578	Mg9	-5.28129	4.55104	Clostridiales DMM types
88	10317.000001302	-0.0106947	-0.0132871	Mg13	-7.34518	4.92417	Akkermansia DMM types
89	10317.000001307	0.00396296	-0.00695977	Mg1	-6.56986	5.16346	Clostridiales DMM types
90	10317.000001311	-0.0213223	0.013351	Mg6	-5.7909	4.1439	Bacteroides DMM types
91	10317.000001315	-0.0142977	-0.0187703	Mg13	-8.29577	3.95738	Akkermansia DMM types
92	10317.000001322	0.00539488	-0.0115762	Mg19	-3.88753	4.0431	Clostridiales DMM types
93	10317.000001332	0.00404574	-0.0102764	Mg9	-3.43463	4.24694	Clostridiales DMM types
94	10317.000001333	-0.00633394	-0.0016498	Mg19	-11.9578	3.81683	Clostridiales DMM types
95	10317.000001346	-0.00606819	-0.00518318	Mg15	-7.61143	3.79477	Bacteroides DMM types
96	10317.000001350	0.010781	-0.0109866	Mg9	9.71768	3.46286	Clostridiales DMM types
97	10317.000001352	0.0255879	0.00992656	Mg16	0.588737	4.33831	Prevotella DMM types
98	10317.000001360	0.00190107	-0.00349119	Mg10	-9.10591	4.36336	Bacteroides DMM types
99	10317.000001362	-0.00234558	-0.00360204	Mg3	-3.48145	5.44683	Bacteroides DMM types
100	10317.000001364	0.00320251	-0.00954542	Mg9	-6.78718	4.60732	Clostridiales DMM types
101	10317.000001374	-0.013897	0.005492	Mg6	-11.9929	4.63575	Bacteroides DMM types
102	10317.000001375	-0.0145449	0.00702265	Mg15	-10.584	3.36861	Bacteroides DMM types
103	10317.000001379	-0.0110024	0.00299213	Mg6	-9.3443	4.78125	Bacteroides DMM types
104	10317.000001389	0.00378405	-0.00936458	Mg9	-6.45615	4.60113	Clostridiales DMM types
105	10317.000001390	-0.00949326	0.00200389	Mg8	-9.56891	4.04669	Bacteroides DMM types
106	10317.000001397	-0.00253614	-0.0100209	Mg13	-5.88343	5.20185	Akkermansia DMM types
107	10317.000001398	-0.00270611	-0.00344273	Mg3	-10.7305	5.53968	Bacteroides DMM types
108	10317.000001404	-0.00594321	-0.00444341	Mg10	-9.51767	4.91349	Bacteroides DMM types
109	10317.000001410	0.00547064	-0.0100582	Mg9	-4.9542	4.03852	Clostridiales DMM types
110	10317.000001411	-0.0129366	-0.00250203	Mg13	-6.27496	4.19381	Akkermansia DMM types
111	10317.000001422	-0.0246889	0.015847	Mg15	-12.939	2.34619	Bacteroides DMM types
112	10317.000001427	0.0386648	0.0187728	Mg17	7.41186	4.20955	Prevotella DMM types
113	10317.000001432	-0.00538357	-0.00944012	Mg13	-3.1583	5.0659	Akkermansia DMM types
114	10317.000001446	-0.00315971	-0.00209503	Mg11	-11.9244	3.49691	Bacteroides DMM types
115	10317.000001451	-0.0127203	-0.00619727	Mg13	-6.26723	3.32875	Akkermansia DMM types
116	10317.000001459	-0.00861396	0.000686733	Mg10	-3.69349	5.31115	Bacteroides DMM types
117	10317.000001464	-0.00212867	-0.00332693	Mg2	-11.6073	5.22096	Bacteroides DMM types
118	10317.000001487	-0.00505194	-0.00162852	Mg2	-11.8246	4.84058	Bacteroides DMM types
119	10317.000001488	-0.0264684	0.0404974	Mg11	-8.50713	2.24616	Bacteroides DMM types
120	10317.000001493	0.00198628	-0.00654333	Mg5	-6.05302	5.75369	Clostridiales DMM types
121	10317.000001496	0.0147607	0.00417306	Mg16	0.063849	4.3605	Prevotella DMM types
122	10317.000001497	-0.0063619	-0.000471428	Mg2	-6.85472	5.21885	Bacteroides DMM types
123	10317.000001500	0.00134276	-0.00671113	Mg4	-10.3652	5.25954	Bacteroides DMM types
124	10317.000001507	0.00264485	-0.00644439	Mg5	-9.58308	5.70384	Clostridiales DMM types
125	10317.000001509	-0.015058	0.006688	Mg6	-12.0192	4.24087	Bacteroides DMM types
126	10317.000001512	-0.0124522	0.00428255	Mg10	-9.61786	3.95219	Bacteroides DMM types
127	10317.000001513	-0.0132206	0.00541726	Mg3	-8.79171	4.3439	Bacteroides DMM types
128	10317.000001516	-0.020802	0.0123052	Mg6	-8.96788	4.14062	Bacteroides DMM types
129	10317.000001519	-0.0209016	0.0131581	Mg10	-3.36323	3.85532	Bacteroides DMM types
130	10317.000001524	-0.00120304	-0.00958591	Mg2	-7.6832	4.16992	Bacteroides DMM types
131	10317.000001529	0.00245603	-0.00785685	Mg1	-2.25322	5.51817	Clostridiales DMM types
132	10317.000001530	-0.00437906	-0.00987505	Mg15	-6.78398	4.35312	Bacteroides DMM types
133	10317.000001533	-0.00688884	-0.0173651	Mg13	-5.34453	4.96705	Akkermansia DMM types
134	10317.000001535	0.00543227	-0.00820313	Mg5	-8.56605	5.25643	Clostridiales DMM types
135	10317.000001538	-0.0166256	-0.0354977	Mg13	-9.10241	3.18219	Akkermansia DMM types
136	10317.000001540	-0.0105556	0.00324465	Mg15	-6.08719	5.02587	Bacteroides DMM types
137	10317.000001543	0.00623439	-0.00773312	Mg1	-3.51701	5.46498	Clostridiales DMM types
138	10317.000001544	-0.0159454	0.00751578	Mg6	-12.9388	4.21851	Bacteroides DMM types
139	10317.000001545	-0.00851169	0.00107007	Mg10	-12.1877	4.94229	Bacteroides DMM types
140	10317.000001548	0.0119184	-0.00840311	Mg17	2.84609	4.4982	Prevotella DMM types
141	10317.000001551	-0.00796592	0.000501951	Mg3	-8.74987	5.28204	Bacteroides DMM types
142	10317.000001555	-0.00332604	-0.00538531	Mg3	-2.56334	5.93575	Bacteroides DMM types
143	10317.000001556	-0.00268392	-0.00325482	Mg2	-9.9629	4.62373	Bacteroides DMM types
144	10317.000001573	-0.0236683	0.0192718	Mg11	-12.5579	3.76948	Bacteroides DMM types
145	10317.000001574	-0.00693538	0.000227227	Mg3	-12.4755	5.64314	Bacteroides DMM types
146	10317.000001575	-0.0163707	0.00653931	Mg10	-9.4475	4.20988	Bacteroides DMM types
147	10317.000001579	0.00562766	-0.00830577	Mg1	-6.62005	5.17718	Clostridiales DMM types
148	10317.000001580	-0.000853557	-0.00590045	Mg2	-7.54364	4.3956	Bacteroides DMM types
149	10317.000001589	0.00750651	-0.00709541	Mg1	-0.681178	5.20808	Clostridiales DMM types
150	10317.000001590	0.00345934	-0.00640114	Mg1	-4.46403	6.34665	Clostridiales DMM types
151	10317.000001595	-0.00210186	-0.00383576	Mg2	-8.25844	5.27547	Bacteroides DMM types
152	10317.000001597	-0.00555011	-0.00127885	Mg3	-11.1497	4.92947	Bacteroides DMM types
153	10317.000001600	0.00576198	-0.00875766	Mg12	-4.09803	5.24944	Clostridiales DMM types
154	10317.000001605	-0.0147438	-0.0282958	Mg13	-10.2258	3.57811	Akkermansia DMM types
155	10317.000001611	-0.0219423	0.0146779	Mg6	-11.6909	3.94784	Bacteroides DMM types
156	10317.000001613	-0.00338731	-0.00305679	Mg2	-12.6001	4.74259	Bacteroides DMM types
157	10317.000001614	-0.0163676	0.00302487	Mg13	-11.3576	3.90824	Akkermansia DMM types
158	10317.000001616	0.00728737	-0.0103563	Mg1	-9.16239	5.27115	Clostridiales DMM types
159	10317.000001618	-0.0186156	0.0100204	Mg6	-7.86907	4.67015	Bacteroides DMM types
160	10317.000001620	-0.026657	0.0395554	Mg15	-10.9071	2.62223	Bacteroides DMM types
161	10317.000001630	0.0289124	0.00656276	Mg14	1.93583	5.02096	Prevotella DMM types
162	10317.000001631	-0.00485261	-0.0143332	Mg13	-9.59991	4.84267	Akkermansia DMM types
163	10317.000001640	0.00585798	-0.00876483	Mg9	-5.80735	4.37231	Clostridiales DMM types
164	10317.000001645	-0.00745714	-0.0161017	Mg13	-7.87564	4.56925	Akkermansia DMM types
165	10317.000001649	-0.00721076	0.000362769	Mg10	-8.86728	4.90252	Bacteroides DMM types
166	10317.000001652	0.00461679	-0.0072152	Mg1	-6.8392	5.57325	Clostridiales DMM types
167	10317.000001656	-0.0168166	0.00719897	Mg11	-9.3015	2.93936	Bacteroides DMM types
168	10317.000001658	-0.0263216	0.0303307	Mg11	-12.0805	3.1559	Bacteroides DMM types
169	10317.000001659	0.0093356	-0.0145804	Mg9	-4.65535	3.91908	Clostridiales DMM types
170	10317.000001661	0.0111216	-0.00604906	Mg7	0.974635	5.61216	Prevotella DMM types
171	10317.000001669	-0.0020519	-0.00292074	Mg8	-11.6861	4.14031	Bacteroides DMM types
172	10317.000001673	-0.0100745	0.00217994	Mg4	-10.4757	5.23536	Bacteroides DMM types
173	10317.000001678	-0.0145888	0.00575805	Mg15	-12.007	4.35255	Bacteroides DMM types
174	10317.000001685	-0.0235831	0.0188225	Mg11	-10.5938	4.32168	Bacteroides DMM types
175	10317.000001687	-0.0252293	0.0240608	Mg6	-9.77499	3.94161	Bacteroides DMM types
176	10317.000001699	0.00040311	-0.00592523	Mg4	-6.6167	4.43136	Bacteroides DMM types
177	10317.000001702	0.00326955	-0.00660713	Mg1	-4.1964	5.26999	Clostridiales DMM types
178	10317.000001704	-0.0254869	0.0252345	Mg11	-12.7713	3.08697	Bacteroides DMM types
179	10317.000001705	-0.00911605	-0.0182489	Mg13	-4.10874	4.47614	Akkermansia DMM types
180	10317.000001719	-0.0101698	-0.0258738	Mg13	-2.44994	4.24499	Akkermansia DMM types
181	10317.000001724	-0.00792745	0.000299325	Mg10	-10.175	4.21644	Bacteroides DMM types
182	10317.000001725	0.00610979	-0.00890278	Mg9	0.354957	4.57828	Clostridiales DMM types
183	10317.000001726	-0.000696495	-0.0049603	Mg3	-4.89673	5.19087	Bacteroides DMM types
184	10317.000001732	-0.00296278	-0.00365923	Mg3	-6.67412	5.49453	Bacteroides DMM types
185	10317.000001734	0.00425356	-0.00787806	Mg1	-10.3783	5.66782	Clostridiales DMM types
186	10317.000001735	-0.000596426	-0.00462883	Mg3	-8.14466	5.69693	Bacteroides DMM types
187	10317.000001745	-0.0189269	0.0103683	Mg6	-11.9344	4.26662	Bacteroides DMM types
188	10317.000001747	0.00569605	-0.00602475	Mg15	-1.21536	3.93015	Bacteroides DMM types
189	10317.000001749	-0.00523356	-0.00102498	Mg2	-4.37166	5.23659	Bacteroides DMM types
190	10317.000001755	0.00198731	-0.0067956	Mg2	-8.82443	4.98823	Bacteroides DMM types
191	10317.000001759	-0.0150466	0.00658754	Mg8	-9.99612	4.05038	Bacteroides DMM types
192	10317.000001763	-0.0142925	0.00119317	Mg13	-10.8361	4.20462	Akkermansia DMM types
193	10317.000001764	0.00507166	-0.00799647	Mg5	-9.43879	5.31609	Clostridiales DMM types
194	10317.000001765	0.00406405	-0.00786296	Mg9	-6.95351	5.2894	Clostridiales DMM types
195	10317.000001772	-0.0158693	0.00774791	Mg6	-11.5887	3.91101	Bacteroides DMM types
196	10317.000001780	-0.00999235	0.00236884	Mg10	-2.49525	4.84961	Bacteroides DMM types
197	10317.000001782	0.00626197	-0.00888902	Mg1	-3.59202	5.31735	Clostridiales DMM types
198	10317.000001786	0.00509573	-0.00755	Mg1	-9.40301	5.96482	Clostridiales DMM types
199	10317.000001787	0.00493779	-0.00825858	Mg1	-4.71882	5.38985	Clostridiales DMM types
200	10317.000001789	0.00584647	-0.00835679	Mg1	-5.59991	5.4469	Clostridiales DMM types
201	10317.000001794	-0.005942	-0.0025828	Mg10	-7.42417	4.25813	Bacteroides DMM types
202	10317.000001797	0.00544306	-0.00882936	Mg9	0	5.19095	Clostridiales DMM types
203	10317.000001799	0.0360007	0.0156585	Mg16	1.59892	4.19721	Prevotella DMM types
204	10317.000001801	-0.0191662	0.00178955	Mg13	-10.4645	4.0592	Akkermansia DMM types
205	10317.000001802	-0.021927	0.0142955	Mg6	-11.8646	3.93555	Bacteroides DMM types
206	10317.000001803	0.00310696	-0.00733809	Mg2	-5.20543	5.38483	Bacteroides DMM types
207	10317.000001805	0.0114051	-0.00434058	Mg7	0.566891	5.52543	Prevotella DMM types
208	10317.000001820	0.00142041	-0.0080731	Mg2	-10.3329	4.99455	Bacteroides DMM types
209	10317.000001826	-0.00595078	-0.00103718	Mg8	-10.7707	3.57108	Bacteroides DMM types
210	10317.000001827	-0.0136426	0.00544058	Mg4	-11.3231	4.55166	Bacteroides DMM types
211	10317.000001830	0.0298785	0.0103786	Mg16	1.04671	4.30923	Prevotella DMM types
212	10317.000001832	-0.0105402	0.00232221	Mg3	-5.40826	4.94571	Bacteroides DMM types
213	10317.000001833	0.00340474	-0.0071443	Mg5	-5.04215	5.60608	Clostridiales DMM types
214	10317.000001837	-0.00169926	-0.00473335	Mg3	-9.32867	4.93291	Bacteroides DMM types
215	10317.000001842	-0.00744165	-0.00440727	Mg13	-3.56821	5.10226	Akkermansia DMM types
216	10317.000001854	-0.00270012	-0.00277173	Mg4	-9.51373	5.48669	Bacteroides DMM types
217	10317.000001861	0.00537568	-0.00869444	Mg1	-6.6865	5.59889	Clostridiales DMM types
218	10317.000001862	0.00624201	-0.00969421	Mg9	-0.421827	4.76209	Clostridiales DMM types
219	10317.000001870	-0.00193262	-0.00328879	Mg3	-4.75424	5.3243	Bacteroides DMM types
220	10317.000001874	-0.00271156	-0.00282844	Mg2	-3.15698	5.09705	Bacteroides DMM types
221	10317.000001886	-0.00139754	-0.00404895	Mg3	-3.86755	5.51733	Bacteroides DMM types
222	10317.000001887	-0.000665677	-0.00431798	Mg3	-9.71939	5.87464	Bacteroides DMM types
223	10317.000001897	0.00873239	-0.0135864	Mg9	-8.86109	4.67297	Clostridiales DMM types
224	10317.000001902	0.00383877	-0.00707746	Mg5	-2.80735	6.28623	Clostridiales DMM types
225	10317.000001903	-0.00547803	-0.00111354	Mg2	-6.23451	4.78874	Bacteroides DMM types
226	10317.000001905	0.00427984	-0.0107556	Mg12	-7.79442	5.34683	Clostridiales DMM types
227	10317.000001906	0.00427209	-0.00734297	Mg5	-7.10852	6.15322	Clostridiales DMM types
228	10317.000001907	-0.00321658	0.000638595	Mg15	-2.79471	4.90729	Bacteroides DMM types
229	10317.000001908	0.00435092	-0.0189843	Mg9	-6.84549	5.05066	Clostridiales DMM types
230	10317.000001911	0.00253616	-0.00647866	Mg4	-6.38013	5.07683	Bacteroides DMM types
231	10317.000001919	-0.00437422	-0.00162331	Mg8	-10.7114	4.06098	Bacteroides DMM types
232	10317.000001922	0.00574612	-0.00705705	Mg1	-0.971431	5.75251	Clostridiales DMM types
233	10317.000001929	0.0127652	-0.0046711	Mg7	0.140471	4.78476	Prevotella DMM types
234	10317.000001930	0.00612424	-0.010531	Mg12	-2.9153	4.97348	Clostridiales DMM types
235	10317.000001934	-0.0111927	0.00355986	Mg8	-3.93189	4.51399	Bacteroides DMM types
236	10317.000001939	0.00199127	-0.00539167	Mg4	-12.0644	4.01152	Bacteroides DMM types
237	10317.000001940	0.00563197	-0.00701664	Mg9	-2.03959	5.01762	Clostridiales DMM types
238	10317.000001944	-0.00655086	-0.000573117	Mg3	-9.02894	5.17084	Bacteroides DMM types
239	10317.000001947	-0.0212387	0.0139577	Mg10	-10.8642	3.97767	Bacteroides DMM types
240	10317.000001955	-0.00646786	-0.00101746	Mg4	-9.83731	4.17204	Bacteroides DMM types
241	10317.000001956	0.00173314	-0.00610723	Mg4	-6.43889	5.5326	Bacteroides DMM types
242	10317.000001961	-0.0166045	-0.0125312	Mg13	-9.39089	3.3318	Akkermansia DMM types
243	10317.000001962	0.0110791	-0.00050483	Mg13	1.72902	4.61596	Akkermansia DMM types
244	10317.000001965	0.00542149	-0.00727574	Mg1	-4.61471	6.16137	Clostridiales DMM types
245	10317.000001969	-0.00783571	0.000645816	Mg3	-11.6175	4.72575	Bacteroides DMM types
246	10317.000001979	-0.00528748	-0.00120943	Mg10	-10.6874	4.70874	Bacteroides DMM types
247	10317.000001980	-0.00753211	-0.0136446	Mg13	-7.07105	4.95461	Akkermansia DMM types
248	10317.000001985	-0.0187322	-9.21075e-05	Mg13	-9.44128	3.58845	Akkermansia DMM types
249	10317.000001987	-0.00644366	-0.000527959	Mg4	-7.75095	5.02462	Bacteroides DMM types
250	10317.000002005	0.0131051	-0.00388236	Mg7	0.675825	5.71871	Prevotella DMM types
251	10317.000002011	0.00433897	-0.0092307	Mg9	-7.46761	3.98714	Clostridiales DMM types
252	10317.000002014	0.00554658	-0.00944447	Mg9	-5.03342	4.73905	Clostridiales DMM types
253	10317.000002019	0.00429999	-0.00773885	Mg9	-7.19967	4.96433	Clostridiales DMM types
254	10317.000002023	0.00492976	-0.00672103	Mg9	-3.85281	5.15817	Clostridiales DMM types
255	10317.000002027	-0.00300283	-0.00305567	Mg4	-10.9488	4.65022	Bacteroides DMM types
256	10317.000002028	-0.00187099	-0.0099807	Mg8	-6.97995	4.44792	Bacteroides DMM types
257	10317.000002030	-0.00495958	-0.00206025	Mg8	-10.4176	4.29779	Bacteroides DMM types
258	10317.000002033	0.0158308	-0.00240072	Mg7	1.7082	5.63323	Prevotella DMM types
259	10317.000002034	0.00655181	-0.0107675	Mg12	-10.255	5.01663	Clostridiales DMM types
260	10317.000002042	0.00155418	-0.00579297	Mg4	-8.61681	5.10371	Bacteroides DMM types
261	10317.000002051	-0.00169379	0.00134831	Mg3	-2.19064	5.014	Bacteroides DMM types
262	10317.000002056	-0.0020008	-0.00293359	Mg4	-3.16586	5.64048	Bacteroides DMM types
263	10317.000002059	0.000289937	-0.00507071	Mg4	-10.2547	5.29961	Bacteroides DMM types
264	10317.000002060	0.0087022	-0.000633171	Mg7	-0.332462	4.886	Prevotella DMM types
265	10317.000002063	-0.0269482	0.0334639	Mg11	-10.7108	3.22772	Bacteroides DMM types
266	10317.000002064	0.00399657	-0.00740089	Mg5	-3.88384	5.48163	Clostridiales DMM types
267	10317.000002067	-0.0249605	0.0215608	Mg6	-12.2186	3.64457	Bacteroides DMM types
268	10317.000002072	-0.00280674	-0.00367262	Mg2	-11.989	5.16008	Bacteroides DMM types
269	10317.000002073	0.0330443	0.00990342	Mg14	2.42048	4.50024	Prevotella DMM types
270	10317.000002080	-0.00979965	0.00209021	Mg10	-9.21233	4.56718	Bacteroides DMM types
271	10317.000002081	0.00345026	-0.0073685	Mg5	-7.18376	6.17511	Clostridiales DMM types
272	10317.000002087	-0.0111936	0.0042916	Mg3	-3.08445	4.66883	Bacteroides DMM types
273	10317.000002099	0.00536257	-0.00904557	Mg12	-0.4842	5.42815	Clostridiales DMM types
274	10317.000002100	0.00537076	-0.00835807	Mg1	-3.91243	5.28196	Clostridiales DMM types
275	10317.000002109	0.00735653	-0.00932032	Mg10	-7.49985	0.863414	Bacteroides DMM types
276	10317.000002111	-0.0192631	0.0109642	Mg6	-8.10369	4.87815	Bacteroides DMM types
277	10317.000002125	-0.008711	0.00101456	Mg10	-11.0077	4.76071	Bacteroides DMM types
278	10317.000002126	-0.0100698	-0.012601	Mg13	-10.1536	4.42338	Akkermansia DMM types
279	10317.000002132	0.00598674	-0.00775027	Mg1	-2.62354	4.29448	Clostridiales DMM types
280	10317.000002142	0.00513921	-0.00998465	Mg1	-5.25016	5.36959	Clostridiales DMM types
281	10317.000002146	0.00603156	-0.00774773	Mg5	-8.11672	5.09779	Clostridiales DMM types
282	10317.000002147	-0.0175785	0.00939825	Mg8	-11.3253	3.95126	Bacteroides DMM types
283	10317.000002148	-0.00956951	0.00395208	Mg4	-11.5906	4.47703	Bacteroides DMM types
284	10317.000002151	-0.000497277	-0.00443181	Mg3	-4.0282	5.32958	Bacteroides DMM types
285	10317.000002159	0.00320299	-0.0118	Mg9	-5.73103	4.7637	Clostridiales DMM types
286	10317.000002160	-0.0150107	-0.0299793	Mg13	-8.34331	3.26635	Akkermansia DMM types
287	10317.000002161	-0.0133436	0.00513849	Mg10	-12.0947	4.3879	Bacteroides DMM types
288	10317.000002162	-0.00238069	-0.00384135	Mg8	-11.7108	4.68519	Bacteroides DMM types
289	10317.000002171	0.00522673	-0.00796899	Mg1	-3.08472	5.72512	Clostridiales DMM types
290	10317.000002172	0.00168657	-0.00834321	Mg4	-3.11918	4.80957	Bacteroides DMM types
291	10317.000002173	-0.016079	-0.00614471	Mg13	-5.71791	3.90128	Akkermansia DMM types
292	10317.000002177	-0.0092824	0.00454492	Mg19	-9.31534	2.5749	Clostridiales DMM types
293	10317.000002179	0.00368709	-0.00769734	Mg5	-11.823	5.62104	Clostridiales DMM types
294	10317.000002180	0.00571702	-0.0085958	Mg9	-5.61471	5.1178	Clostridiales DMM types
295	10317.000002183	-0.0168153	0.0037821	Mg10	-11.2336	4.25953	Bacteroides DMM types
296	10317.000002186	-0.0204123	-0.00153603	Mg13	-6.77586	3.83418	Akkermansia DMM types
297	10317.000002193	-0.011114	-0.00532038	Mg3	-6.16694	4.82079	Bacteroides DMM types
298	10317.000002197	0.00436692	-0.00763993	Mg13	-7.05528	4.4609	Akkermansia DMM types
299	10317.000002199	-0.0260123	0.034769	Mg15	-12.7601	2.8051	Bacteroides DMM types
300	10317.000002224	-0.00236499	-0.00794618	Mg8	-10.0776	3.87373	Bacteroides DMM types
301	10317.000002230	-0.025963	0.0413819	Mg11	-12.1551	2.99661	Bacteroides DMM types
302	10317.000002237	-0.00750645	-0.00400833	Mg15	-10.7649	4.02852	Bacteroides DMM types
303	10317.000002244	0.00519314	-0.00815258	Mg1	-5.90689	5.17138	Clostridiales DMM types
304	10317.000002252	-0.0186998	0.0102824	Mg6	-6.94026	4.00911	Bacteroides DMM types
305	10317.000002261	-0.00226646	-0.00335676	Mg3	-7.95752	5.27605	Bacteroides DMM types
306	10317.000002262	0.00763929	-0.00357222	Mg7	-0.590827	5.45878	Prevotella DMM types
307	10317.000002271	-0.0241532	0.0203047	Mg11	-12.7713	3.46416	Bacteroides DMM types
308	10317.000002273	-0.0213115	0.013778	Mg11	-11.0288	3.89452	Bacteroides DMM types
309	10317.000002274	-0.0265811	0.0328885	Mg11	-11.9226	3.09284	Bacteroides DMM types
310	10317.000002276	-0.014432	0.0061699	Mg6	-6.57824	4.10243	Bacteroides DMM types
311	10317.000002282	0.0016217	-0.00610396	Mg19	-8.05166	4.29981	Clostridiales DMM types
312	10317.000002290	0.0183558	-0.00147975	Mg17	3.60575	5.74577	Prevotella DMM types
313	10317.000002310	-0.0262861	0.0278158	Mg11	-10.6448	3.29067	Bacteroides DMM types
314	10317.000002315	-0.0206105	0.0124039	Mg11	-6.48462	3.68727	Bacteroides DMM types
315	10317.000002319	-0.020669	0.0131345	Mg6	-9.65499	4.59445	Bacteroides DMM types
316	10317.000002321	0.00657436	-0.0110568	Mg9	-5.39232	4.50797	Clostridiales DMM types
317	10317.000002322	0.00574058	-0.0110205	Mg9	-6.04439	5.03419	Clostridiales DMM types
318	10317.000002329	-0.0103455	0.00245801	Mg3	-10.6647	5.01335	Bacteroides DMM types
319	10317.000002330	-0.0210116	0.0129312	Mg6	-13.5305	3.43377	Bacteroides DMM types
320	10317.000002334	0.00436044	-0.00979627	Mg9	-8.76363	4.78367	Clostridiales DMM types
321	10317.000002337	-0.0131594	0.00510148	Mg15	-7.21762	4.2827	Bacteroides DMM types
322	10317.000002342	0.00878877	-0.0104948	Mg19	0	2.53893	Clostridiales DMM types
323	10317.000002347	-0.00550195	-0.00109068	Mg8	-11.1361	3.91581	Bacteroides DMM types
324	10317.000002349	-0.0103313	0.00246158	Mg3	-11.7924	4.9521	Bacteroides DMM types
325	10317.000002350	-0.00217101	-0.00307487	Mg6	-4.96521	5.43274	Bacteroides DMM types
326	10317.000002359	-0.00630475	-0.000622781	Mg4	-6.32425	4.82374	Bacteroides DMM types
327	10317.000002369	0.0410097	0.0231019	Mg14	4.01624	3.45479	Prevotella DMM types
328	10317.000002370	0.00557622	-0.00128199	Mg7	-0.71624	5.6128	Prevotella DMM types
329	10317.000002372	-0.0189396	0.0106991	Mg6	-8.85055	4.17295	Bacteroides DMM types
330	10317.000002382	0.00596428	-0.00804807	Mg5	-6.66676	5.56619	Clostridiales DMM types
331	10317.000002384	0.00441229	-0.00733311	Mg1	-3.59559	5.26736	Clostridiales DMM types
332	10317.000002387	-0.00118317	-0.00386618	Mg4	-4.11938	4.80768	Bacteroides DMM types
333	10317.000002389	-0.0213012	0.0135927	Mg15	-8.45533	3.64161	Bacteroides DMM types
334	10317.000002391	-0.0129625	0.00244635	Mg10	-3.85375	3.85854	Bacteroides DMM types
335	10317.000002404	-0.00806842	-0.0237981	Mg9	-4.24793	3.81948	Clostridiales DMM types
336	10317.000002414	-0.0269407	0.0333501	Mg15	-14.199	2.9574	Bacteroides DMM types
337	10317.000002418b	0.00591018	-0.00966659	Mg12	-9.01402	5.47773	Clostridiales DMM types
338	10317.000002421	0.00435911	-0.0146182	Mg19	-7.73471	3.86711	Clostridiales DMM types
339	10317.000002443	0.00700594	-0.0100176	Mg1	-3.2854	6.21344	Clostridiales DMM types
340	10317.000002450	0.00817759	-0.0131072	Mg12	-7.71425	4.85333	Clostridiales DMM types
341	10317.000002452	-0.01001	0.00242354	Mg10	-9.79766	4.82309	Bacteroides DMM types
342	10317.000002457	0.00633511	-0.0101926	Mg12	-3.18133	5.53063	Clostridiales DMM types
343	10317.000002466	0.00158404	-0.0111965	Mg8	-5.77821	4.16571	Bacteroides DMM types
344	10317.000002468	0.00385445	-0.00762411	Mg5	-8.92778	5.86256	Clostridiales DMM types
345	10317.000002475	-0.0147034	0.00617199	Mg10	-7.14868	4.58863	Bacteroides DMM types
346	10317.000002490	-0.00562299	0.000726626	Mg8	-9.15365	4.11834	Bacteroides DMM types
347	10317.000002492	-0.00474181	-0.00169713	Mg3	-10.9091	5.33604	Bacteroides DMM types
348	10317.000002494	-0.0136349	-0.0305842	Mg13	-10.3253	3.95009	Akkermansia DMM types
349	10317.000002498	-0.00459625	-0.00173092	Mg2	-5.59856	5.39285	Bacteroides DMM types
350	10317.000002502	0.00469673	-0.00924943	Mg12	-2.60528	5.353	Clostridiales DMM types
351	10317.000002512	-0.00978434	0.00208166	Mg10	-10.4055	4.80452	Bacteroides DMM types
352	10317.000002520	-0.0196118	0.0113347	Mg6	-6.90324	4.43979	Bacteroides DMM types
353	10317.000002534	0.0043243	-0.00753837	Mg4	-3.71425	5.14407	Bacteroides DMM types
354	10317.000002545	0.00145875	-0.00567018	Mg4	-6.85976	5.57884	Bacteroides DMM types
355	10317.000002575	-0.0174569	-0.00585615	Mg19	-9.76487	2.96995	Clostridiales DMM types
356	10317.000002576	0.0045298	-0.0073815	Mg5	-8.02237	5.43072	Clostridiales DMM types
357	10317.000002578	0.00312589	-0.00822899	Mg9	-11.3476	5.05117	Clostridiales DMM types
358	10317.000002590	0.000312829	-0.00596029	Mg8	-8.17958	4.24469	Bacteroides DMM types
359	10317.000002597	-0.0130297	0.00467051	Mg15	-10.8611	4.13189	Bacteroides DMM types
360	10317.000002598	-0.0102532	0.00255172	Mg10	-3.569	4.57356	Bacteroides DMM types
361	10317.000002605	-0.00385201	-0.00269104	Mg3	-9.3837	4.95167	Bacteroides DMM types
362	10317.000002606	-0.00710516	0.000913312	Mg3	-2.24555	4.61909	Bacteroides DMM types
363	10317.000002609	-0.0241401	0.0480516	Mg15	-11.8154	2.1944	Bacteroides DMM types
364	10317.000002616	-0.00867167	0.000738179	Mg4	-4.41658	4.71191	Bacteroides DMM types
365	10317.000002625	-0.00962282	0.00201482	Mg3	-2.73003	5.09961	Bacteroides DMM types
366	10317.000002637	-0.0194244	0.0112429	Mg6	-12.1328	3.95742	Bacteroides DMM types
367	10317.000002645	0.00927243	-0.0149467	Mg9	-10.1561	3.94879	Clostridiales DMM types
368	10317.000002652	-0.00165554	-0.00453863	Mg8	-10.8727	4.39524	Bacteroides DMM types
369	10317.000002656	-0.0247047	0.0211943	Mg11	-11.2744	3.09051	Bacteroides DMM types
370	10317.000002669	0.00315468	-0.00736304	Mg2	-5.33928	5.29558	Bacteroides DMM types
371	10317.000002670	0.00196838	-0.00541435	Mg5	-8.21432	5.3818	Clostridiales DMM types
372	10317.000002689	0.00786277	-0.00778873	Mg12	-1.13318	5.59503	Clostridiales DMM types
373	10317.000002690	0.00465931	-0.00780215	Mg5	-3.04277	5.59749	Clostridiales DMM types
374	10317.000002710	-0.0140633	0.00554617	Mg6	-11.4416	4.19037	Bacteroides DMM types
375	10317.000002711	-0.0164539	-0.0352224	Mg19	-7.74371	2.95834	Clostridiales DMM types
376	10317.000002712	0.036093	0.0142752	Mg14	3.99333	4.82108	Prevotella DMM types
377	10317.000002713	0.00563051	-0.0082189	Mg1	-4.42999	5.92329	Clostridiales DMM types
378	10317.000002734	-0.0206619	0.0121724	Mg10	-8.69933	4.28702	Bacteroides DMM types
379	10317.000002739	-0.0264802	0.0399765	Mg11	-12.6448	2.64073	Bacteroides DMM types
380	10317.000002749	0.0120511	-0.00222722	Mg7	0.220572	5.58798	Prevotella DMM types
381	10317.000002750	-0.00603289	-0.000755764	Mg2	-10.9758	4.89222	Bacteroides DMM types
382	10317.000002752	0.00450949	-0.00993772	Mg9	-9.26444	4.59801	Clostridiales DMM types
383	10317.000002765	0.00553623	-0.00738884	Mg1	-4.0926	5.58357	Clostridiales DMM types
384	10317.000002773	-0.0263634	0.0301476	Mg11	-12.3385	2.9698	Bacteroides DMM types
385	10317.000002774	-0.0214699	0.0142725	Mg6	-14.0366	3.72669	Bacteroides DMM types
386	10317.000002777	-0.0206234	0.012082	Mg10	-8.19599	3.71207	Bacteroides DMM types
387	10317.000002783	-0.00552214	-0.00143403	Mg3	-10.3171	5.54671	Bacteroides DMM types
388	10317.000002784	-0.0256416	0.0431526	Mg11	-14.439	2.76883	Bacteroides DMM types
389	10317.000002787	-0.0239107	0.0200536	Mg11	-6.80081	3.83891	Bacteroides DMM types
390	10317.000002793	-0.00836376	0.00114319	Mg10	-8.83289	4.86311	Bacteroides DMM types
391	10317.000002806	-0.0208869	0.0137031	Mg3	-10.2318	4.23245	Bacteroides DMM types
392	10317.000002807	0.00532434	-0.00793565	Mg1	-6.80735	6.3257	Clostridiales DMM types
393	10317.000002810	0.00427444	-0.00967897	Mg5	-9.59805	5.39187	Clostridiales DMM types
394	10317.000002814	-0.0260633	0.0279249	Mg11	-9.46981	2.8841	Bacteroides DMM types
395	10317.000002818	0.0426058	0.0308063	Mg14	3.58945	2.85862	Prevotella DMM types
396	10317.000002819	-0.010001	0.00243181	Mg6	-6.73731	4.5893	Bacteroides DMM types
397	10317.000002825	-0.00316148	-0.00217479	Mg3	-11.1	3.59989	Bacteroides DMM types
398	10317.000002829	0.00584492	-0.00786602	Mg9	-0.157754	5.24945	Clostridiales DMM types
399	10317.000002830	0.0161039	-0.000762583	Mg7	0.321606	5.49576	Prevotella DMM types
400	10317.000002831	-0.000456532	-0.00439051	Mg3	-8.65508	5.29603	Bacteroides DMM types
401	10317.000002850	0.00247495	-0.00613895	Mg9	-11.4189	5.34905	Clostridiales DMM types
402	10317.000002866	-0.0214249	0.0128158	Mg11	-11.0681	3.68426	Bacteroides DMM types
403	10317.000002873	-0.00657715	-0.000918155	Mg4	-12.0593	4.63416	Bacteroides DMM types
404	10317.000002878	-0.0118819	0.00385424	Mg2	-11.6604	4.51674	Bacteroides DMM types
405	10317.000002885	0.0030139	-0.0105242	Mg12	-2.78296	4.75173	Clostridiales DMM types
406	10317.000002886	0.000752779	-0.00701196	Mg8	-4.89372	4.84947	Bacteroides DMM types
407	10317.000002889	-7.65286e-05	-0.00572795	Mg2	-5.49185	5.32918	Bacteroides DMM types
408	10317.000002894	-0.0178284	0.00261683	Mg13	-12.5358	4.1574	Akkermansia DMM types
409	10317.000002897	-0.0103078	0.0022842	Mg3	-11.4215	4.44413	Bacteroides DMM types
410	10317.000002898	0.00115579	-0.00671768	Mg2	-11.1331	4.32801	Bacteroides DMM types
411	10317.000002905	-0.0191231	0.0109703	Mg6	-9.61003	3.96936	Bacteroides DMM types
412	10317.000002908	0.00130733	-0.00625948	Mg10	-10.3509	5.01705	Bacteroides DMM types
413	10317.000002922	0.00736652	-0.00738661	Mg1	-0.164119	4.23978	Clostridiales DMM types
414	10317.000002939	0.000427355	-0.00615888	Mg10	-9.29002	5.46393	Bacteroides DMM types
415	10317.000002942	-0.00803402	0.000484126	Mg3	-10.5906	5.22528	Bacteroides DMM types
416	10317.000002944	0.00605822	-0.0105711	Mg9	-6.86047	4.16386	Clostridiales DMM types
417	10317.000002945	-0.0105989	0.00535782	Mg6	-3.14904	4.94546	Bacteroides DMM types
418	10317.000002951	-0.0185334	-0.034242	Mg13	-9.40301	2.95487	Akkermansia DMM types
419	10317.000002952	-0.0136409	-0.02308	Mg13	-7.00998	4.04016	Akkermansia DMM types
420	10317.000002955	0.005448	-0.00798623	Mg5	-9.67772	5.92072	Clostridiales DMM types
421	10317.000002963	-0.0069898	-0.00131616	Mg10	-10.0941	4.30247	Bacteroides DMM types
422	10317.000002965	-0.0120929	0.00414123	Mg8	-9.91109	4.7368	Bacteroides DMM types
423	10317.000002969	0.000842563	-0.00541362	Mg2	-4.06186	5.57063	Bacteroides DMM types
424	10317.000002970	0.00278545	-0.00569534	Mg5	-3.48741	6.06624	Clostridiales DMM types
425	10317.000002980	0.00573641	-0.0086643	Mg9	-2	4.5989	Clostridiales DMM types
426	10317.000002995	0.00569458	-0.00932766	Mg9	-5.96963	4.5314	Clostridiales DMM types
427	10317.000002996	-0.0100746	0.00222126	Mg3	-7.90033	5.16851	Bacteroides DMM types
428	10317.000002997	0.0368204	0.0150284	Mg17	5.43113	5.02233	Prevotella DMM types
429	10317.000003001	0.00213852	-0.00593393	Mg10	-7.3081	3.94615	Bacteroides DMM types
430	10317.000003002	-0.0129246	-0.0294009	Mg13	-4.16509	3.98756	Akkermansia DMM types
431	10317.000003004	0.00635976	-0.00734169	Mg1	-0.609075	5.6677	Clostridiales DMM types
432	10317.000003009	-0.0054399	-0.00106035	Mg2	-9.72571	4.89581	Bacteroides DMM types
433	10317.000003023	-0.00978166	-0.0111578	Mg13	-8.072	4.64671	Akkermansia DMM types
434	10317.000003024	0.00677903	-0.00695097	Mg9	-1.83173	4.99597	Clostridiales DMM types
435	10317.000003026	0.00108908	-0.00633977	Mg2	-6.66737	5.43309	Bacteroides DMM types
436	10317.000003028	0.00560671	-0.00776527	Mg9	-4.52356	4.50699	Clostridiales DMM types
437	10317.000003046	0.00175554	-0.00728647	Mg4	-11.4767	4.3146	Bacteroides DMM types
438	10317.000003047	-0.00121854	-0.00525181	Mg8	-11.6883	4.27423	Bacteroides DMM types
439	10317.000003057	-0.00391039	-0.00228513	Mg4	-9.61348	5.42742	Bacteroides DMM types
440	10317.000003058	0.0414659	0.0292098	Mg18	3.42672	3.46115	Prevotella DMM types
441	10317.000003059	-0.0222813	0.0162283	Mg11	-7.06873	3.35914	Bacteroides DMM types
442	10317.000003063	0.00316784	-0.00670498	Mg5	-8.84423	5.25134	Clostridiales DMM types
443	10317.000003078	0.0050173	-0.00775814	Mg5	-7.2854	6.05916	Clostridiales DMM types
444	10317.000003082	0.00513884	-0.0126681	Mg9	-3.04439	4.55285	Clostridiales DMM types
445	10317.000003083	0.00400392	-0.00306845	Mg4	-1.57645	5.75855	Bacteroides DMM types
446	10317.000003086	0.00470723	-0.00722661	Mg1	-2.74322	5.73043	Clostridiales DMM types
447	10317.000003088	-0.0100396	0.00202143	Mg3	-4.43671	4.93374	Bacteroides DMM types
448	10317.000003089	0.00495756	-0.016418	Mg9	-4.24793	4.007	Clostridiales DMM types
449	10317.000003090	0.00619401	-0.0124717	Mg9	-2.64386	4.39551	Clostridiales DMM types
450	10317.000003091	-0.0199629	0.00921999	Mg10	-8.74147	3.82527	Bacteroides DMM types
451	10317.000003092	-0.0109395	0.0030099	Mg3	-11.0587	5.15935	Bacteroides DMM types
452	10317.000003093	-0.0266784	0.0359691	Mg15	-12.588	2.69602	Bacteroides DMM types
453	10317.000003097	0.00552195	-0.00886233	Mg9	-3.73471	4.95372	Clostridiales DMM types
454	10317.000003098	0.00400019	-0.00762749	Mg5	-2.67062	6.0267	Clostridiales DMM types
455	10317.000003100	-0.0202963	0.0128773	Mg15	-9.00633	4.138	Bacteroides DMM types
456	10317.000003102	0.000331601	-0.00956064	Mg2	-4.16427	4.61221	Bacteroides DMM types
457	10317.000003103	-0.00120658	-0.00598914	Mg2	-4.09356	4.60121	Bacteroides DMM types
458	10317.000003126	-0.00214484	-0.00280551	Mg15	-12.5744	3.2353	Bacteroides DMM types
459	10317.000003130	0.00557594	-0.00909648	Mg9	-5.61471	5.741	Clostridiales DMM types
460	10317.000003136	-0.0113744	-0.0268711	Mg13	-7.2833	4.19943	Akkermansia DMM types
461	10317.000003137	-0.0214358	0.013981	Mg11	-7.6677	3.85538	Bacteroides DMM types
462	10317.000003145	0.00235864	-0.00562498	Mg9	-7.14941	5.2933	Clostridiales DMM types
463	10317.000003146	0.00629174	-0.00686013	Mg1	-1.3435	5.77666	Clostridiales DMM types
464	10317.000003147	0.0168745	-0.0421614	Mg19	-6.72792	1.94406	Clostridiales DMM types
465	10317.000003154	0.0044245	-0.00775858	Mg9	-8.71768	5.24922	Clostridiales DMM types
466	10317.000003155	0.00259684	-0.00458874	Mg10	-1.32908	4.53391	Bacteroides DMM types
467	10317.000003159	-0.00287731	-0.00303336	Mg8	-2.6972	4.60269	Bacteroides DMM types
468	10317.000003160	-0.0140481	-0.00669136	Mg13	-9.5747	3.71779	Akkermansia DMM types
469	10317.000003161	-0.00495345	-0.00144037	Mg4	-7.17082	4.46701	Bacteroides DMM types
470	10317.000003168	0.00273474	-0.00661907	Mg9	-5.32553	5.25444	Clostridiales DMM types
471	10317.000003169	0.00324176	-0.00735705	Mg2	-8.9899	5.46475	Bacteroides DMM types
472	10317.000003170	0.00271413	-0.00713096	Mg2	-4.73064	5.51939	Bacteroides DMM types
473	10317.000003173	-0.0208672	-0.0415941	Mg13	-10.9622	1.9776	Akkermansia DMM types
474	10317.000003175	0.00990484	-0.015569	Mg9	-6.45396	4.19517	Clostridiales DMM types
475	10317.000003177	-0.0236367	0.0190117	Mg6	-9.93221	4.08354	Bacteroides DMM types
476	10317.000003188	-0.00825744	-0.022785	Mg9	-4.15571	4.25841	Clostridiales DMM types
477	10317.000003189	-0.0215023	0.0137147	Mg6	-10.8047	3.71344	Bacteroides DMM types
478	10317.000003193	0.00304896	-0.00695202	Mg9	-11.0471	4.20178	Clostridiales DMM types
479	10317.000003196	0.00523357	-0.00724176	Mg5	-7.49719	5.41738	Clostridiales DMM types
480	10317.000003200	0.0306107	-0.048726	Mg19	0	0.352898	Clostridiales DMM types
481	10317.000003201	-0.0103053	0.00249303	Mg3	-5.14481	4.81717	Bacteroides DMM types
482	10317.000003214	0.00736923	-0.00928463	Mg1	-6.6865	2.13917	Clostridiales DMM types
483	10317.000003215	-0.0186474	0.0102653	Mg6	-7.90569	4.51141	Bacteroides DMM types
484	10317.000003216	-0.00383729	-0.00268703	Mg3	-9.13955	5.10247	Bacteroides DMM types
485	10317.000003225	-0.0123283	-0.0013781	Mg13	-7.81876	3.45418	Akkermansia DMM types
486	10317.000003240	0.00564688	-0.00740696	Mg1	-1.30785	5.41081	Clostridiales DMM types
487	10317.000003277	-0.00617065	-0.000700134	Mg3	-9.55976	4.65549	Bacteroides DMM types
488	10317.000003282	-0.00795917	-0.0203654	Mg13	-5.15443	4.15284	Akkermansia DMM types
489	10317.000003287	0.00199592	-0.00645091	Mg5	-4.78807	5.93439	Clostridiales DMM types
490	10317.000003300	-0.00616711	-0.0201515	Mg13	-10.1749	4.51036	Akkermansia DMM types
491	10317.000003301	0.00370441	-0.00710194	Mg5	-11.1724	5.69891	Clostridiales DMM types
492	10317.000003303	0.00488348	-0.00714233	Mg5	-7.60935	5.4983	Clostridiales DMM types
493	10317.000003316	-0.000686502	-0.00482814	Mg2	-8.29435	5.01505	Bacteroides DMM types
494	10317.000003337	-0.0131954	0.00498943	Mg10	-12.7345	4.99457	Bacteroides DMM types
495	10317.000003350	0.00661518	-0.00686744	Mg1	0.474156	6.24038	Clostridiales DMM types
496	10317.000003358	-0.00189625	-0.00612966	Mg3	-9.41363	4.90453	Bacteroides DMM types
497	10317.000003366	0.00451493	-0.0164229	Mg19	-5.3147	3.73813	Clostridiales DMM types
498	10317.000003369	-0.00351312	-0.00293704	Mg3	-4.58058	6.17403	Bacteroides DMM types
499	10317.000003370	-0.00355834	-0.00278142	Mg3	-9.35637	5.21338	Bacteroides DMM types
500	10317.000003372	0.00315805	-0.00750823	Mg5	-8.55842	5.39102	Clostridiales DMM types
501	10317.000003382	-0.00523356	-0.0016227	Mg3	-8.66455	5.36582	Bacteroides DMM types
502	10317.000003386	0.00248058	-0.00684372	Mg1	-3.98751	5.83425	Clostridiales DMM types
503	10317.000003387	0.00261327	-0.00519437	Mg4	-3.29934	6.07823	Bacteroides DMM types
504	10317.000003388	0.0014987	-0.00560588	Mg13	-3.95467	5.90914	Akkermansia DMM types
505	10317.000003389	-0.0100753	0.00250507	Mg10	-10.014	4.52907	Bacteroides DMM types
506	10317.000003390	0.00787188	0.00114844	Mg7	-0.402189	5.33788	Prevotella DMM types
507	10317.000003399	0.0163922	0.00162921	Mg7	-0.120781	4.48456	Prevotella DMM types
508	10317.000003411	0.000874094	-0.00515672	Mg15	-9.41996	3.77517	Bacteroides DMM types
509	10317.000003424	-0.0204653	-0.0403468	Mg19	-8.59246	2.15426	Clostridiales DMM types
510	10317.000003432	-0.0233479	0.0185227	Mg11	-8.48281	3.50993	Bacteroides DMM types
511	10317.000003438	-0.00794171	0.000533074	Mg15	-9.93664	4.1169	Bacteroides DMM types
512	10317.000003439	-0.00299814	-0.00906094	Mg9	-4.94677	4.27801	Clostridiales DMM types
513	10317.000003442	-0.00651981	-0.000205591	Mg4	-13.3744	4.40954	Bacteroides DMM types
514	10317.000003452	-0.0064978	-0.00168781	Mg10	-8.21432	4.93254	Bacteroides DMM types
515	10317.000003453	-0.00282712	-0.00397274	Mg10	-5.18488	5.26585	Bacteroides DMM types
516	10317.000003473	0.0092057	-0.00622387	Mg17	3.05299	5.94623	Prevotella DMM types
517	10317.000003475	0.0253541	0.00344913	Mg17	7.50635	5.37998	Prevotella DMM types
518	10317.000003476	0.00902114	-0.00617448	Mg17	3.21432	6.4466	Prevotella DMM types
519	10317.000003489	0.00202701	-0.00600364	Mg3	-10.8796	4.86177	Bacteroides DMM types
520	10317.000003490	0.00110007	-0.0056179	Mg3	-7.88773	5.32987	Bacteroides DMM types
521	10317.000003492	-0.0101396	0.00238072	Mg10	-6.43741	4.46991	Bacteroides DMM types
522	10317.000003495	0.00461939	-0.00688741	Mg9	-1.56892	5.4154	Clostridiales DMM types
523	10317.000003496	-0.014104	0.00655423	Mg15	-9.53679	4.08076	Bacteroides DMM types
524	10317.000003506	-0.0135554	0.00714178	Mg15	-12.7588	3.91498	Bacteroides DMM types
525	10317.000003507	0.0034054	-0.0180295	Mg9	-5.75489	3.87258	Clostridiales DMM types
526	10317.000003508	0.0162859	-0.00109793	Mg7	0.579881	5.32108	Prevotella DMM types
527	10317.000003509	0.00152993	-0.0062104	Mg2	-9.3443	5.21477	Bacteroides DMM types
528	10317.000003529	-0.021842	0.0145543	Mg6	-9.11222	4.32466	Bacteroides DMM types
529	10317.000003531	-0.0169675	0.00860763	Mg6	-9.55705	4.53365	Bacteroides DMM types
530	10317.000003532	-0.0111299	0.00340238	Mg8	-10.5345	4.74168	Bacteroides DMM types
531	10317.000003537	-0.00619734	-0.000821027	Mg4	-3.64138	5.19458	Bacteroides DMM types
532	10317.000003538	-0.00695356	0.00136463	Mg4	-2.66297	4.55728	Bacteroides DMM types
533	10317.000003540	0.00583076	-0.00595305	Mg9	-1.54233	2.93973	Clostridiales DMM types
534	10317.000003577	-0.00311911	-0.0029173	Mg3	-4.03166	5.22295	Bacteroides DMM types
535	10317.000003578	0.000586675	-0.00571925	Mg9	-2.16429	5.29613	Clostridiales DMM types
536	10317.000003579	0.00949824	0.00107276	Mg7	-0.422041	5.22715	Prevotella DMM types
537	10317.000003580	-0.0109305	0.0029756	Mg4	-10.1724	4.70444	Bacteroides DMM types
538	10317.000003593	0.0111608	-0.00488216	Mg7	1.11504	5.3966	Prevotella DMM types
539	10317.000003595	-0.00837964	-0.0179014	Mg13	-6.61697	4.24825	Akkermansia DMM types
540	10317.000003596	0.0013282	-0.00662305	Mg9	-8.29462	5.34217	Clostridiales DMM types
541	10317.000003602	0.00186092	-0.00646689	Mg5	-12.1536	5.31419	Clostridiales DMM types
542	10317.000003603	0.00565759	-0.00823773	Mg1	-6.98868	5.6873	Clostridiales DMM types
543	10317.000003610	0.00524549	-0.00950934	Mg9	-9.53916	4.89098	Clostridiales DMM types
544	10317.000003612	0.000203535	-0.00456386	Mg10	-8.81378	4.30921	Bacteroides DMM types
545	10317.000003640	0.00602983	-0.00448616	Mg4	-1.11535	4.94487	Bacteroides DMM types
546	10317.000003649	0.0132671	-0.0031902	Mg7	0.436099	5.5746	Prevotella DMM types
547	10317.000003666	0.00252833	-0.0062477	Mg2	-9.22038	5.71586	Bacteroides DMM types
548	10317.000003668	0.00734003	-0.0117124	Mg9	-7.12928	5.02556	Clostridiales DMM types
549	10317.000003703	-0.0267799	0.0342713	Mg11	-11.5589	3.24079	Bacteroides DMM types
550	10317.000003713	0.00748346	-0.0113791	Mg9	-6.16658	4.71461	Clostridiales DMM types
551	10317.000003714	0.00707039	-0.0104857	Mg9	-4.49825	4.54232	Clostridiales DMM types
552	10317.000003715	0.00464094	-0.00736988	Mg2	-3	3.84724	Bacteroides DMM types
553	10317.000003716	0.00322866	-0.007493	Mg2	-8.57743	4.56761	Bacteroides DMM types
554	10317.000003717	0.00525218	-0.0244544	Mg19	-3.45943	3.55053	Clostridiales DMM types
555	10317.000003718	-5.92996e-05	-0.00534648	Mg2	-5.00839	5.43942	Bacteroides DMM types
556	10317.000003719	0.0153621	-0.0407513	Mg19	-2.80735	2.35231	Clostridiales DMM types
557	10317.000003729	0.00497834	-0.0117687	Mg9	-4.94084	4.38954	Clostridiales DMM types
558	10317.000003730	0.00692399	-0.0110478	Mg9	-7.02237	4.10858	Clostridiales DMM types
559	10317.000003731	0.0161031	-0.00244864	Mg7	0.744007	4.86212	Prevotella DMM types
560	10317.000003761	0.00263386	-0.00601223	Mg5	-8.83289	5.46288	Clostridiales DMM types
561	10317.000003793	0.00534045	-0.0115069	Mg9	-4.38014	5.02639	Clostridiales DMM types
562	10317.000003794	-0.00209876	-0.00306497	Mg10	-4.29449	4.57246	Bacteroides DMM types
563	10317.000003795	0.00654224	-0.00874657	Mg9	-6.59619	3.90063	Clostridiales DMM types
564	10317.000003797	-0.00963489	0.00165131	Mg10	-13.3059	4.45185	Bacteroides DMM types
565	10317.000003799	-0.0186254	0.011029	Mg15	-10.8202	4.14478	Bacteroides DMM types
566	10317.000003800	0.00372724	-0.00752126	Mg1	-7.70044	5.08595	Clostridiales DMM types
567	10317.000003810	0.00458014	-0.0116081	Mg12	-7.29528	5.00634	Clostridiales DMM types
568	10317.000003811	0.00277154	-0.00785017	Mg9	-7.46046	3.51239	Clostridiales DMM types
569	10317.000003812	0.00561774	-0.00814722	Mg9	-6.88439	4.77624	Clostridiales DMM types
570	10317.000003820	0.00440828	-0.00740581	Mg5	-4.53546	5.88789	Clostridiales DMM types
571	10317.000003838	0.00202164	-0.0061409	Mg9	2	4.84202	Clostridiales DMM types
572	10317.000003841	-0.00795453	-0.0107478	Mg13	-1.48992	4.21481	Akkermansia DMM types
573	10317.000003843	0.016524	-0.000982213	Mg7	1.0124	5.04281	Prevotella DMM types
574	10317.000003849	0.00345238	-0.00742297	Mg13	-1.38258	4.89135	Akkermansia DMM types
575	10317.000003850	0.013482	-0.000351468	Mg7	0.071751	5.12328	Prevotella DMM types
576	10317.000003851	0.006106	-0.00268795	Mg7	-0.907016	5.39641	Prevotella DMM types
577	10317.000003852	-7.32837e-05	-0.0108904	Mg13	-5.2954	5.25726	Akkermansia DMM types
578	10317.000003879	0.00555544	-0.00457903	Mg13	-0.62404	4.61899	Akkermansia DMM types
579	10317.000003896	-0.00635615	-0.000533766	Mg2	-13.0939	4.79073	Bacteroides DMM types
580	10317.000003897	-0.000849299	-0.0052109	Mg4	-8.59847	4.92609	Bacteroides DMM types
581	10317.000003898	-0.00796731	0.000214927	Mg8	-11.3996	4.06744	Bacteroides DMM types
582	10317.000003900	0.00436928	-0.00955921	Mg9	-7.49185	4.97084	Clostridiales DMM types
583	10317.000003913	0.00448172	-0.00781892	Mg1	-2.68659	6.21057	Clostridiales DMM types
584	10317.000003921	0.0177202	-0.00203137	Mg7	1.00281	4.71064	Prevotella DMM types
585	10317.000003922	0.00166727	-0.00684253	Mg4	-7.29044	5.22283	Bacteroides DMM types
586	10317.000003923	0.00550702	-0.00877075	Mg12	-2.95869	5.21525	Clostridiales DMM types
587	10317.000003924	-0.00821657	0.000768174	Mg10	-9.17991	4.32207	Bacteroides DMM types
588	10317.000003969	-0.00962043	0.00250827	Mg11	-12.2677	4.24403	Bacteroides DMM types
589	10317.000003970	-0.0164284	0.00380675	Mg10	-12.3468	3.54232	Bacteroides DMM types
590	10317.000003971	-0.0123668	0.00414134	Mg15	-12.4686	3.7159	Bacteroides DMM types
591	10317.000003972	-0.000290614	-0.0142346	Mg9	-7.06609	4.3354	Clostridiales DMM types
592	10317.000003974	-0.0137273	0.00427778	Mg13	-9.77149	3.50756	Akkermansia DMM types
593	10317.000003981	0.00679016	-0.00763923	Mg9	-6.80735	4.68069	Clostridiales DMM types
594	10317.000003982	0.00994684	-0.0156373	Mg9	-0.900464	4.17662	Clostridiales DMM types
595	10317.000003996	0.0175001	-0.0009216	Mg7	3.33471	5.99022	Prevotella DMM types
596	10317.000004011	-0.0189505	0.0107871	Mg11	-11.8611	3.58477	Bacteroides DMM types
597	10317.000004018	-0.00615821	-0.0128561	Mg13	-7.16591	4.48723	Akkermansia DMM types
598	10317.000004025	-0.017914	-0.00644207	Mg19	-2	2.37888	Clostridiales DMM types
599	10317.000004026	0.00414941	-0.00970529	Mg12	-0.130883	5.27336	Clostridiales DMM types
600	10317.000004055	0.00409888	-0.00692769	Mg1	-7.8434	5.45932	Clostridiales DMM types
601	10317.000004061	0.00494791	-0.00910704	Mg9	-5.42626	5.52268	Clostridiales DMM types
602	10317.000004076	0.00539192	-0.00775042	Mg1	-6.70044	5.88096	Clostridiales DMM types
603	10317.000004077	-0.00606452	-0.000923601	Mg15	-9.75182	3.94183	Bacteroides DMM types
604	10317.000004078	-0.00712374	-0.000373401	Mg3	-10.7237	4.86048	Bacteroides DMM types
605	10317.000004139	0.00542065	-0.00939735	Mg1	-8.13955	5.27265	Clostridiales DMM types
606	10317.000004141	-0.00718077	4.66413e-05	Mg3	-7.73431	5.27064	Bacteroides DMM types
607	10317.000004142	0.00632673	-0.00837895	Mg12	0.836835	5.69786	Clostridiales DMM types
608	10317.000004145	-0.00615272	-0.0066609	Mg13	-10.0906	4.37978	Akkermansia DMM types
609	10317.000004147	-0.0181749	0.00905232	Mg3	-4.99706	4.40151	Bacteroides DMM types
610	10317.000004158	0.00681657	-0.0112897	Mg9	-6.64386	4.46508	Clostridiales DMM types
611	10317.000004159	-0.0122156	0.00419401	Mg6	-12.2784	3.95946	Bacteroides DMM types
612	10317.000004161	0.00688564	-0.0112377	Mg12	-7.48382	5.19366	Clostridiales DMM types
613	10317.000004163	0.00634476	-0.0108234	Mg9	-11.2052	4.53327	Clostridiales DMM types
614	10317.000004187	0.00541312	-0.0085372	Mg1	-2.078	4.88715	Clostridiales DMM types
615	10317.000004189	0.00593961	-0.00805487	Mg3	-4.33539	2.21868	Bacteroides DMM types
616	10317.000004190	0.00544561	-0.00879867	Mg1	-2.83007	5.33485	Clostridiales DMM types
617	10317.000004191	0.00614887	-0.00832753	Mg3	-4.1479	2.19158	Bacteroides DMM types
618	10317.000004192	-0.0131459	-0.0043271	Mg13	-11.9812	4.56897	Akkermansia DMM types
619	10317.000004207	-0.00643744	-0.00461038	Mg3	-10.6511	5.6838	Bacteroides DMM types
620	10317.000004213	-0.00107647	-0.00429561	Mg2	-8.51175	5.23455	Bacteroides DMM types
621	10317.000004214	-0.0114906	0.00371415	Mg6	-5.01371	4.52601	Bacteroides DMM types
622	10317.000004215	-0.00153298	-0.00342511	Mg2	-4.46826	5.50206	Bacteroides DMM types
623	10317.000004218	-0.00548972	-0.00115041	Mg2	-6.32676	5.04992	Bacteroides DMM types
624	10317.000004219	-0.0160406	0.00764046	Mg6	-12.4939	4.49824	Bacteroides DMM types
625	10317.000004220	-0.0185566	0.0101081	Mg6	-9.89845	4.7652	Bacteroides DMM types
626	10317.000004221	-0.00282146	-0.00454957	Mg10	-10.0688	4.02804	Bacteroides DMM types
627	10317.000004222	-0.00474309	-0.00167966	Mg2	-9.76487	4.95036	Bacteroides DMM types
628	10317.000004223	-0.0106375	0.00295244	Mg6	-9.03549	4.4824	Bacteroides DMM types
629	10317.000004225	0.0054981	-0.00748602	Mg9	-5.8125	5.6019	Clostridiales DMM types
630	10317.000004226	-0.00377108	-0.0177275	Mg9	-5.18322	5.14441	Clostridiales DMM types
631	10317.000004241	-0.0200458	-0.0396657	Mg13	-7.02729	2.66056	Akkermansia DMM types
632	10317.000004242	-0.0200114	-0.0356161	Mg13	-10.3276	2.63709	Akkermansia DMM types
633	10317.000004243	-0.00675245	-0.000522018	Mg4	-10.2942	5.50995	Bacteroides DMM types
634	10317.000004247	-0.0138824	0.00544925	Mg6	-5.99774	4.68214	Bacteroides DMM types
635	10317.000004250	-0.0204229	0.0129308	Mg6	-8.21307	4.2989	Bacteroides DMM types
636	10317.000004265	-0.0061237	-0.000564179	Mg2	-12.2303	4.55157	Bacteroides DMM types
637	10317.000004267	-0.0239286	0.0497451	Mg15	-10.9959	1.26265	Bacteroides DMM types
638	10317.000004273	0.000757824	-0.00543532	Mg2	-5.32855	5.40363	Bacteroides DMM types
639	10317.000004278	0.0089473	-0.0139785	Mg9	-6.72792	3.36124	Clostridiales DMM types
640	10317.000004281	0.00371544	-0.00788378	Mg5	-11.4126	5.44583	Clostridiales DMM types
641	10317.000004282	0.00419695	-0.00806835	Mg12	-5.56723	5.59614	Clostridiales DMM types
642	10317.000004283	-0.0200584	0.0126787	Mg15	-8.6741	2.47097	Bacteroides DMM types
643	10317.000004285	0.0127461	-0.00397306	Mg7	0.0447752	5.18926	Prevotella DMM types
644	10317.000004286	-0.00301129	-0.00299847	Mg4	-7.70989	4.46805	Bacteroides DMM types
645	10317.000004288	0.0329715	0.0112592	Mg14	1.82399	4.83045	Prevotella DMM types
646	10317.000004289	0.0147623	0.000496253	Mg7	0.0364643	5.38465	Prevotella DMM types
647	10317.000004291	0.00468618	-0.00326082	Mg7	-1.33026	5.36923	Prevotella DMM types
648	10317.000004602	-0.0147244	0.00644961	Mg6	-8.79796	4.35295	Bacteroides DMM types
649	10317.000004603	0.00191092	-0.00292978	Mg2	-1.88579	5.62164	Bacteroides DMM types
650	10317.000004611	-0.00787161	0.000401205	Mg3	-11.2042	4.45842	Bacteroides DMM types
651	10317.000004613	-0.0253041	0.0227128	Mg15	-10.582	3.45439	Bacteroides DMM types
652	10317.000004616	0.000102344	-0.00463452	Mg2	-8.59566	5.27828	Bacteroides DMM types
653	10317.000004631	0.00542868	-0.00868075	Mg12	-2.95341	5.35642	Clostridiales DMM types
654	10317.000004633	0.00517623	-0.00775926	Mg1	-5.31288	6.00227	Clostridiales DMM types
655	10317.000004636	-0.00694657	-0.00166427	Mg13	-8.28617	4.74597	Akkermansia DMM types
656	10317.000004640	-0.0266543	0.0362451	Mg15	-12.3832	1.97321	Bacteroides DMM types
657	10317.000004650	-0.000412206	-0.0142838	Mg1	-3.76308	5.46666	Clostridiales DMM types
658	10317.000004651	0.00283819	-0.00667761	Mg5	-8.06609	5.30256	Clostridiales DMM types
659	10317.000004652	-0.010398	-0.0261615	Mg13	-2.8413	4.26945	Akkermansia DMM types
660	10317.000004654	-0.0263367	0.0406053	Mg15	-11.872	2.15491	Bacteroides DMM types
661	10317.000004656	-0.00446533	-0.0026328	Mg3	-8.51043	4.93431	Bacteroides DMM types
662	10317.000004659	0.00658395	-0.00833941	Mg1	-0.700531	4.99814	Clostridiales DMM types
663	10317.000004660	-0.0116372	-0.022722	Mg13	-10.3729	4.10284	Akkermansia DMM types
664	10317.000004672b	-0.00719573	0.000261136	Mg8	-7.40514	4.53997	Bacteroides DMM types
665	10317.000004691	-0.0147159	0.006407	Mg8	-8.59059	3.7443	Bacteroides DMM types
666	10317.000004692	0.0158899	-0.000936205	Mg7	0.435621	4.43098	Prevotella DMM types
667	10317.000004693	0.00683551	-0.0111961	Mg12	-0.67319	5.23304	Clostridiales DMM types
668	10317.000004694	-0.00225389	-0.00335886	Mg3	-9.72366	5.51781	Bacteroides DMM types
669	10317.000004697	0.0197898	0.000729206	Mg19	7.52225	3.46045	Clostridiales DMM types
670	10317.000004699	-0.0248345	0.019574	Mg11	-10.5384	3.21961	Bacteroides DMM types
671	10317.000004705	0.00340593	-0.0138443	Mg12	-7.91488	4.24161	Clostridiales DMM types
672	10317.000004707	0.0273377	0.00518034	Mg14	2.0835	4.72558	Prevotella DMM types
673	10317.000004716	0.00411813	-0.0102659	Mg9	-6.05166	4.69275	Clostridiales DMM types
674	10317.000004719	0.00290753	-0.00560271	Mg2	-2.53578	5.19715	Bacteroides DMM types
675	10317.000004721	0.00200358	-0.00664754	Mg8	-7.40393	5.25868	Bacteroides DMM types
676	10317.000004731	0.00570839	-0.00944824	Mg9	-2.44222	5.13586	Clostridiales DMM types
677	10317.000004734	-0.000327264	-0.0112319	Mg13	-6.5597	5.71566	Akkermansia DMM types
678	10317.000004735	0.00071691	-0.00610989	Mg4	-10.9347	4.4574	Bacteroides DMM types
679	10317.000004736	0.0341287	0.011432	Mg14	3.89896	4.88866	Prevotella DMM types
680	10317.000004738	0.00362341	-0.00713067	Mg5	-9.16892	5.75165	Clostridiales DMM types
681	10317.000004744	-0.00563215	-0.00117784	Mg3	-5.39715	4.87895	Bacteroides DMM types
682	10317.000004749	-0.00379321	-0.00278539	Mg3	-7.67007	5.17839	Bacteroides DMM types
683	10317.000004758	0.00607817	-0.0102621	Mg9	-5.17564	4.74822	Clostridiales DMM types
684	10317.000004765	-0.000495424	-0.00566584	Mg13	-1.54798	5.28692	Akkermansia DMM types
685	10317.000004773	-0.00121316	-0.00747438	Mg13	-9.23122	4.34059	Akkermansia DMM types
686	10317.000004775	-0.000780171	0.0038813	Mg10	-1.34936	4.99158	Bacteroides DMM types
687	10317.000004783	-0.0206117	0.0129814	Mg15	-10.9938	3.44422	Bacteroides DMM types
688	10317.000004786	-0.00951861	-0.0244323	Mg13	-3.56359	4.80686	Akkermansia DMM types
689	10317.000004790	-0.0189934	0.0101958	Mg11	-12.0447	3.26312	Bacteroides DMM types
690	10317.000004793	0.00279629	-0.00672825	Mg3	-8.2384	5.57042	Bacteroides DMM types
691	10317.000004797	0.00067371	-0.00537787	Mg3	-7.55842	5.81728	Bacteroides DMM types
692	10317.000004800	0.00915684	-0.0141391	Mg12	-2.68353	5.07676	Clostridiales DMM types
693	10317.000004801	0.00411948	-0.0107216	Mg12	-1.06413	4.88175	Clostridiales DMM types
694	10317.000004806	0.00482489	-0.00822525	Mg9	-1.46839	5.87835	Clostridiales DMM types
695	10317.000004811	-0.0112691	0.00325567	Mg10	-9.25896	4.48201	Bacteroides DMM types
696	10317.000004813	0.0203262	3.4826e-05	Mg7	1.98036	5.63088	Prevotella DMM types
697	10317.000004815	-0.0150568	0.00676247	Mg6	-9.55705	4.13007	Bacteroides DMM types
698	10317.000004819	-0.0125779	-0.0156497	Mg13	-12.562	3.98321	Akkermansia DMM types
699	10317.000004820	-0.0211531	0.0134422	Mg10	-10.7111	3.64349	Bacteroides DMM types
700	10317.000004821	0.00395308	-0.00772808	Mg5	-6.17891	5.99593	Clostridiales DMM types
701	10317.000004822	0.00390461	-0.00918756	Mg1	-1.18027	5.63992	Clostridiales DMM types
702	10317.000004830	-0.00105364	-0.0045299	Mg3	-8.58214	5.66484	Bacteroides DMM types
703	10317.000004833	-0.00185667	-0.00754386	Mg4	-5.44767	5.80083	Bacteroides DMM types
704	10317.000004836	-0.0264142	0.0377837	Mg11	-12.0634	2.61469	Bacteroides DMM types
705	10317.000004848	-0.00641857	-0.000467765	Mg3	-9.11179	4.773	Bacteroides DMM types
706	10317.000004855	-0.0239133	0.0202861	Mg11	-11.2432	3.77531	Bacteroides DMM types
707	10317.000004858	-0.0167121	-0.0355805	Mg19	-7.85383	2.55974	Clostridiales DMM types
708	10317.000004859	-0.011934	-0.0196412	Mg13	-3.63803	4.43653	Akkermansia DMM types
709	10317.000004860	0.00663055	-0.00537999	Mg4	-1.32007	4.91628	Bacteroides DMM types
710	10317.000004880	-0.0179763	-0.00653012	Mg19	-1.8365	1.75813	Clostridiales DMM types
711	10317.000004881	-0.0153387	0.00749022	Mg15	-5.95109	4.12813	Bacteroides DMM types
712	10317.000004889	0.0188724	-0.0439967	Mg19	1.58496	1.19436	Clostridiales DMM types
713	10317.000004891	-0.00884915	0.000983539	Mg3	-8.24011	4.50444	Bacteroides DMM types
714	10317.000004915	0.00352588	-0.00700291	Mg1	-4.03961	5.41325	Clostridiales DMM types
715	10317.000004916	0.0039702	-0.0118587	Mg9	-10.5245	4.10987	Clostridiales DMM types
716	10317.000004917	0.00674158	-0.012056	Mg9	-5.64131	4.64893	Clostridiales DMM types
717	10317.000004918	0.00572122	-0.00821849	Mg12	-1.35843	5.49259	Clostridiales DMM types
718	10317.000004919	-0.00969323	0.00397419	Mg19	-7.64977	2.87314	Clostridiales DMM types
719	10317.000004926	-0.00602547	0.000217919	Mg8	-6.49614	4.39688	Bacteroides DMM types
720	10317.000004927	-0.0266905	0.0321822	Mg15	-9.78668	3.1581	Bacteroides DMM types
721	10317.000004929	-0.000176135	-0.0053346	Mg4	-5.27861	4.81631	Bacteroides DMM types
722	10317.000004930	-0.0106552	0.00267398	Mg3	-4.41224	5.25595	Bacteroides DMM types
723	10317.000004951	-0.00320637	-0.00323569	Mg5	-7.44229	5.45833	Clostridiales DMM types
724	10317.000004952	0.00491324	-0.00835098	Mg5	-11.1111	5.21322	Clostridiales DMM types
725	10317.000004972	0.00462594	-0.0068349	Mg10	-3.3861	5.71766	Bacteroides DMM types
726	10317.000004973	-0.00106327	-0.00379179	Mg3	-2.41679	5.61455	Bacteroides DMM types
727	10317.000004974	-0.00791855	0.000318053	Mg3	-3.54478	5.37274	Bacteroides DMM types
728	10317.000004980	-0.0185348	-0.0393656	Mg13	-7.1472	2.36593	Akkermansia DMM types
729	10317.000005007	-0.018631	0.010637	Mg6	-8.00056	4.15008	Bacteroides DMM types
730	10317.000005012	-0.00475957	-0.00195243	Mg2	-10.4126	4.71302	Bacteroides DMM types
731	10317.000005013	-0.0117755	0.0037769	Mg8	-9.17243	4.3945	Bacteroides DMM types
732	10317.000005014	-0.00673136	0.000781807	Mg8	-5.63221	4.15548	Bacteroides DMM types
733	10317.000005016	-0.00768603	0.000377491	Mg4	-3.63447	4.82509	Bacteroides DMM types
734	10317.000005020	-0.0103516	0.00214394	Mg3	-4.73344	4.85031	Bacteroides DMM types
735	10317.000005023	0.0306107	-0.048726	Mg19	-9.49985	0.489299	Clostridiales DMM types
736	10317.000005024	0.00611277	-0.0107214	Mg12	-6.99095	5.36193	Clostridiales DMM types
737	10317.000005025	-0.0267272	0.0337565	Mg11	-8.3002	3.28886	Bacteroides DMM types
738	10317.000005031	0.00416286	-0.00783939	Mg5	-10.8727	5.32955	Clostridiales DMM types
739	10317.000005034	-0.0151563	0.00676866	Mg10	-8.38019	4.16744	Bacteroides DMM types
740	10317.000005036	0.000503603	-0.00471063	Mg3	-10.4231	4.6292	Bacteroides DMM types
741	10317.000005037	-0.00349515	-0.00298922	Mg3	-9.53463	4.83443	Bacteroides DMM types
742	10317.000005039	-0.0154417	0.00649796	Mg8	-9.53661	4.00525	Bacteroides DMM types
743	10317.000005041	-0.0259033	0.0277192	Mg11	-12.4163	3.83152	Bacteroides DMM types
744	10317.000005063	0.00188384	-0.00657103	Mg12	-7.36501	5.18917	Clostridiales DMM types
745	10317.000005073	0.00216867	-0.00623928	Mg5	-8.98085	5.76728	Clostridiales DMM types
746	10317.000005080	0.00330962	-0.00779431	Mg5	-7.61296	5.46925	Clostridiales DMM types
747	10317.000005085	-0.0106323	0.00265037	Mg4	-9.33539	4.47509	Bacteroides DMM types
748	10317.000005163	0.0223573	0.00762323	Mg16	0.50725	3.60848	Prevotella DMM types
749	10317.000005168	0.00377795	-0.00712114	Mg5	-11.9636	5.50412	Clostridiales DMM types
750	10317.000005263	-0.0122235	0.0042974	Mg8	-10.5665	4.33804	Bacteroides DMM types
751	10317.000005293	0.028345	0.00530934	Mg16	2.65766	3.75425	Prevotella DMM types
752	10317.000005360	-0.00948711	0.00197406	Mg3	-9.33241	5.27351	Bacteroides DMM types
753	10317.000005454	-0.0223844	0.0156406	Mg6	-8.44984	4.34197	Bacteroides DMM types
754	10317.000005553	0.000405818	-0.00476566	Mg4	-3.05305	5.57363	Bacteroides DMM types
755	10317.000005554	0.00597452	-0.00726627	Mg1	-0.12394	5.46604	Clostridiales DMM types
756	10317.000005571	-0.0182881	0.0132989	Mg15	-9.55806	2.45019	Bacteroides DMM types
757	10317.000005576	0.00607621	-0.0111151	Mg12	-2.618	5.06169	Clostridiales DMM types
758	10317.000005596	-0.0178328	0.00949486	Mg6	-12.3794	4.51804	Bacteroides DMM types
759	10317.000005638	-0.00703491	-0.000186955	Mg2	-4.54265	5.08686	Bacteroides DMM types
760	10317.000005653	0.00232957	-0.00625497	Mg1	-3.23727	5.18259	Clostridiales DMM types
761	10317.000005662	-0.0119635	0.00351263	Mg10	-11.7636	4.78911	Bacteroides DMM types
762	10317.000005686	-0.00165564	-0.00610299	Mg2	-7.81572	4.13833	Bacteroides DMM types
763	10317.000005697	-0.00626591	-0.000699362	Mg3	-8.691	5.71409	Bacteroides DMM types
764	10317.000005712	-0.00506824	-0.00119159	Mg10	-3.95675	5.56279	Bacteroides DMM types
765	10317.000005716	-0.0100718	0.00226355	Mg4	-9.43359	4.19836	Bacteroides DMM types
766	10317.000005720	-0.00789987	0.000631567	Mg10	-8.45806	4.45655	Bacteroides DMM types
767	10317.000005721	-0.0105469	0.00243558	Mg10	-9.52356	3.79382	Bacteroides DMM types
768	10317.000005725	0.00605672	-0.0107619	Mg9	0.846291	4.77554	Clostridiales DMM types
769	10317.000005727	0.00557072	-0.0112134	Mg13	-4.95226	5.45904	Akkermansia DMM types
770	10317.000005732	0.0142775	-0.00151594	Mg7	0.313479	5.82058	Prevotella DMM types
771	10317.000005738	-0.0068357	-0.000414102	Mg10	-11.3049	4.95569	Bacteroides DMM types
772	10317.000005750	0.00500502	-0.013039	Mg9	-1.25376	5.22179	Clostridiales DMM types
773	10317.000005753	0.00306087	-0.00690137	Mg5	-3.19502	6.17643	Clostridiales DMM types
774	10317.000005756	0.00328249	-0.00792711	Mg9	-2.4793	4.30181	Clostridiales DMM types
775	10317.000005762	-0.00308337	-0.0033323	Mg3	-6.50263	5.06625	Bacteroides DMM types
776	10317.000005766	-0.0215808	0.0149939	Mg15	-7.19311	3.6478	Bacteroides DMM types
777	10317.000005767	0.00472059	-0.00767972	Mg10	-6.40088	4.67375	Bacteroides DMM types
778	10317.000005768	-0.00471781	-0.0017891	Mg2	-10.6101	5.1474	Bacteroides DMM types
779	10317.000005771	0.000957245	-0.00640988	Mg2	-5.19546	5.24049	Bacteroides DMM types
780	10317.000005776	0.00390958	-0.0078774	Mg1	-0.608161	5.34924	Clostridiales DMM types
781	10317.000005780	-0.00757758	0.000662066	Mg4	-6.90975	4.29276	Bacteroides DMM types
782	10317.000005782	-0.00843229	-0.0180817	Mg13	-7.51206	4.39669	Akkermansia DMM types
783	10317.000005784	0.00171225	-0.00664696	Mg2	-6.94002	5.32851	Bacteroides DMM types
784	10317.000005799	-0.0263474	0.0399709	Mg15	-12.8065	1.513	Bacteroides DMM types
785	10317.000005804	0.0154452	0.000600491	Mg16	0.423673	5.06121	Prevotella DMM types
786	10317.000005805	-0.00144024	-0.00397884	Mg4	-10.8345	5.0413	Bacteroides DMM types
787	10317.000005809	0.0027847	-0.00697322	Mg5	-5.42897	5.77558	Clostridiales DMM types
788	10317.000005810	-0.0267111	0.0385745	Mg11	-12.2758	2.94191	Bacteroides DMM types
789	10317.000005811	0.005382	-0.0114819	Mg9	-6.89885	4.37518	Clostridiales DMM types
790	10317.000005814	-0.00358239	-0.00282448	Mg4	-7.97624	4.9429	Bacteroides DMM types
791	10317.000005825	-0.00138243	-0.00497171	Mg15	-5.91778	4.4462	Bacteroides DMM types
792	10317.000005840	-0.0147887	-0.0274725	Mg13	-12.9177	3.86942	Akkermansia DMM types
793	10317.000005841	-0.00220939	-0.00410507	Mg10	-7.24476	5.21178	Bacteroides DMM types
794	10317.000005845	0.00299503	-0.00768058	Mg5	-8.88608	5.31739	Clostridiales DMM types
795	10317.000005848	-0.0222691	0.0154842	Mg11	-9.85227	3.75561	Bacteroides DMM types
796	10317.000005849	-0.0147859	-0.026239	Mg13	-13.032	3.56698	Akkermansia DMM types
797	10317.000005850	-0.00494234	-0.0157232	Mg13	-10.1674	3.91758	Akkermansia DMM types
798	10317.000005851	-0.00244681	-0.00329744	Mg4	-7.65464	4.79409	Bacteroides DMM types
799	10317.000005867	-0.00211168	-0.00304819	Mg10	-9.64626	5.23072	Bacteroides DMM types
800	10317.000005885	0.00215364	-0.00370499	Mg4	-1.92322	4.39396	Bacteroides DMM types
801	10317.000005887	-0.000676082	-0.00383047	Mg8	-3.51928	4.08936	Bacteroides DMM types
802	10317.000005889	-0.0026808	-0.00477993	Mg8	-10.8502	4.06443	Bacteroides DMM types
803	10317.000005893	-0.000641708	-0.00435094	Mg4	-6.83978	5.23618	Bacteroides DMM types
804	10317.000005898	0.00419719	-0.00536218	Mg7	-2.06951	5.72786	Prevotella DMM types
805	10317.000005900	0.0180214	-0.000396631	Mg17	3.09735	4.44982	Prevotella DMM types
806	10317.000005902	-0.0223744	0.015571	Mg6	-9.14991	4.08882	Bacteroides DMM types
807	10317.000005903	-0.0168618	0.00860932	Mg8	-9.75154	4.53334	Bacteroides DMM types
808	10317.000005907	0.0289937	0.00627588	Mg17	3.57939	4.88942	Prevotella DMM types
809	10317.000005914	-0.0183196	0.0102454	Mg6	-9.84148	4.27043	Bacteroides DMM types
810	10317.000005916	0.00501212	-0.00898958	Mg9	-7.40429	5.18101	Clostridiales DMM types
811	10317.000005920	-0.000826554	-0.0045838	Mg3	-10.4336	5.71318	Bacteroides DMM types
812	10317.000005929	-0.00488272	-0.00156269	Mg3	-3.44365	5.61585	Bacteroides DMM types
813	10317.000005936	-0.0134481	0.00511345	Mg3	-5.23113	4.9795	Bacteroides DMM types
814	10317.000005938	-0.00555598	-0.0130122	Mg13	-6.78136	5.14408	Akkermansia DMM types
815	10317.000005948	0.00591651	-0.00941485	Mg12	-1.94996	5.44097	Clostridiales DMM types
816	10317.000005954	-0.0145511	-0.0328977	Mg19	-5.29278	3.57339	Clostridiales DMM types
817	10317.000005957	0.0086223	-0.00555333	Mg1	0.262694	6.15415	Clostridiales DMM types
818	10317.000005960	-0.00327786	-0.00243983	Mg10	-8.89986	4.88034	Bacteroides DMM types
819	10317.000005965	-0.00248401	-0.00348963	Mg5	-8.8522	5.17228	Clostridiales DMM types
820	10317.000005966	-0.00211767	-0.00316641	Mg15	-9.15735	4.14929	Bacteroides DMM types
821	10317.000005970	0.00573226	-0.00782804	Mg1	-8.11374	5.50193	Clostridiales DMM types
822	10317.000005971	0.00988496	-0.0154156	Mg9	-5.12928	3.91338	Clostridiales DMM types
823	10317.000005973	0.00663256	-0.0109022	Mg9	-2.75489	5.08841	Clostridiales DMM types
824	10317.000005974	-0.00417916	-0.00346984	Mg3	-1.98567	5.31674	Bacteroides DMM types
825	10317.000005986	0.0282296	0.00586043	Mg16	1.55679	4.96649	Prevotella DMM types
826	10317.000005989	-0.00299885	-0.00325754	Mg2	-9.53163	5.09836	Bacteroides DMM types
827	10317.000005990	0.0104237	-0.00127822	Mg7	-0.361481	5.7058	Prevotella DMM types
828	10317.000005992	-0.00147122	-0.0101226	Mg8	-9.14381	3.44212	Bacteroides DMM types
829	10317.000006000	5.60355e-05	-0.00485514	Mg5	-8.66178	5.77519	Clostridiales DMM types
830	10317.000006004	-0.010264	0.000720721	Mg8	-10.5398	3.54913	Bacteroides DMM types
831	10317.000006007	0.00560832	-0.0103951	Mg9	-6.50779	5.14773	Clostridiales DMM types
832	10317.000006009	-0.00459178	-0.00210087	Mg10	-10.1098	4.69241	Bacteroides DMM types
833	10317.000006017	-0.0177737	0.00967379	Mg10	-7.03167	3.89696	Bacteroides DMM types
834	10317.000006026	-0.00579715	-0.000566188	Mg10	-7.5025	4.82548	Bacteroides DMM types
835	10317.000006029	0.004357	-0.00746205	Mg9	-8.33092	4.97737	Clostridiales DMM types
836	10317.000006030	-0.00264193	-0.00286161	Mg2	-3.29693	5.16058	Bacteroides DMM types
837	10317.000006034	-0.00877538	0.00124342	Mg6	-4.56265	4.83246	Bacteroides DMM types
838	10317.000006040	-0.0132454	-1.89352e-05	Mg3	-11.9333	4.88896	Bacteroides DMM types
839	10317.000006042	0.00474674	-0.00792346	Mg5	-4.34763	5.95548	Clostridiales DMM types
840	10317.000006044	-0.0201784	0.0128465	Mg15	-10.8734	3.32873	Bacteroides DMM types
841	10317.000006047	-0.000162896	-0.00731641	Mg2	-11.3761	4.40188	Bacteroides DMM types
842	10317.000006048	-0.0116783	-0.00661013	Mg13	-7.96739	4.25042	Akkermansia DMM types
843	10317.000006049	0.0101134	-0.00695521	Mg7	0.27077	5.39597	Prevotella DMM types
844	10317.000006050	0.00742855	-0.00726636	Mg1	-3.38187	5.50636	Clostridiales DMM types
845	10317.000006054	-0.00394383	-0.00386891	Mg15	-10.9312	4.74995	Bacteroides DMM types
846	10317.000006064	0.0045118	-0.00665227	Mg1	-7.89885	5.06138	Clostridiales DMM types
847	10317.000006065	0.00286379	-0.0139705	Mg9	-0.562525	3.51155	Clostridiales DMM types
848	10317.000006071	-0.0118027	0.00354856	Mg3	-8.8726	5.12012	Bacteroides DMM types
849	10317.000006074	0.0051543	-0.00902137	Mg9	-8.69697	4.96993	Clostridiales DMM types
850	10317.000006077	-0.00534141	-0.00190169	Mg15	-6.24184	3.96456	Bacteroides DMM types
851	10317.000006078	-0.0150777	0.00679699	Mg10	-10.2851	4.5584	Bacteroides DMM types
852	10317.000006080	0.00424286	-0.00745899	Mg1	-6.04279	5.74801	Clostridiales DMM types
853	10317.000006098	-0.0183772	0.00505841	Mg11	-7.09502	4.6541	Bacteroides DMM types
854	10317.000006101	-0.0142421	0.00566298	Mg6	-10.3761	4.48334	Bacteroides DMM types
855	10317.000006110	0.00352888	-0.00708276	Mg12	-1.90928	5.59307	Clostridiales DMM types
856	10317.000006113	-0.0108255	0.00429223	Mg4	-10.4522	4.27458	Bacteroides DMM types
857	10317.000006117	-0.0186262	0.0103847	Mg6	-8.84706	4.20125	Bacteroides DMM types
858	10317.000006120	-0.0034423	-0.00307337	Mg3	-10.3869	4.80264	Bacteroides DMM types
859	10317.000006134	-0.00228556	-0.00358856	Mg3	-7.45396	5.13242	Bacteroides DMM types
860	10317.000006135	-0.00044514	-0.00487819	Mg4	-10.4217	5.29544	Bacteroides DMM types
861	10317.000006625	0.030582	0.00968271	Mg17	8.73153	4.44433	Prevotella DMM types
862	10317.000006628	0.00279086	-0.00632612	Mg5	-4.69116	6.10906	Clostridiales DMM types
863	10317.000006631	0.00277278	-0.00672206	Mg4	-10.2946	5.57228	Bacteroides DMM types
864	10317.000006634	0.0194217	-0.000750458	Mg7	0.495536	4.77099	Prevotella DMM types
865	10317.000006637	0.00377647	-0.00791178	Mg5	-7.71882	5.72593	Clostridiales DMM types
866	10317.000006647	0.0168608	-0.00102799	Mg7	1.09478	5.20121	Prevotella DMM types
867	10317.000006650	0.00539513	-0.0111777	Mg9	-4.96083	4.5732	Clostridiales DMM types
868	10317.000006652	0.0185178	2.48366e-05	Mg7	0.793427	5.62599	Prevotella DMM types
869	10317.000006653	-0.00241091	-0.00292419	Mg10	-3.67807	4.52134	Bacteroides DMM types
870	10317.000006655	-0.0103566	0.00222239	Mg10	-11.5948	4.72681	Bacteroides DMM types
871	10317.000006659	-0.0133268	0.0050137	Mg10	-13.0711	4.41708	Bacteroides DMM types
872	10317.000006661	-0.00787291	0.000564451	Mg8	-8.1819	4.53755	Bacteroides DMM types
873	10317.000006662	-0.000841886	-0.00419645	Mg2	-8.84834	5.66927	Bacteroides DMM types
874	10317.000006664	0.00328429	-0.00674357	Mg3	-10.032	5.75762	Bacteroides DMM types
875	10317.000006666	0.0389569	0.0191042	Mg17	9.92461	4.03521	Prevotella DMM types
876	10317.000006673	0.00563175	-0.0120557	Mg19	-3.45943	4.02557	Clostridiales DMM types
877	10317.000006678	0.000386165	-0.00613918	Mg2	-11.2755	4.56884	Bacteroides DMM types
878	10317.000006681	-0.00183269	-0.00399711	Mg3	-5.87725	5.90971	Bacteroides DMM types
879	10317.000006685	-0.02513	0.0228368	Mg11	-10.3538	3.72828	Bacteroides DMM types
880	10317.000006688	-0.0118491	0.00298807	Mg10	-9.75043	4.37504	Bacteroides DMM types
881	10317.000006690	0.00600662	-0.00818075	Mg12	-1.41378	4.55766	Clostridiales DMM types
882	10317.000006703	0.00591567	-0.0118018	Mg9	-1.73697	3.64987	Clostridiales DMM types
883	10317.000006711	-0.0112436	0.00325329	Mg10	-11.157	4.90365	Bacteroides DMM types
884	10317.000006714	0.00015071	-0.0125277	Mg1	-6.34873	5.45526	Clostridiales DMM types
885	10317.000006715	-0.00865427	0.00119044	Mg4	-9.78259	4.53261	Bacteroides DMM types
886	10317.000006716	0.00397765	-0.00814643	Mg12	-3.06971	5.10307	Clostridiales DMM types
887	10317.000006733	0.00551053	-0.0105396	Mg9	-0.103093	4.79795	Clostridiales DMM types
888	10317.000006734	0.00265491	-0.00643819	Mg5	-4.51873	5.69275	Clostridiales DMM types
889	10317.000006736	-0.00480211	-0.00714267	Mg13	-8.6677	5.04719	Akkermansia DMM types
890	10317.000006740	0.00488452	-0.0142419	Mg9	-6.96578	4.80882	Clostridiales DMM types
891	10317.000006741	0.00778269	-0.0122478	Mg12	-0.720179	5.03326	Clostridiales DMM types
892	10317.000006743	0.00836336	-0.0132926	Mg12	-2.1497	5.01169	Clostridiales DMM types
893	10317.000006752	0.00688052	-0.0112715	Mg12	0.363638	5.44205	Clostridiales DMM types
894	10317.000006756	-0.0143288	0.00607809	Mg15	-9.70774	4.25564	Bacteroides DMM types
895	10317.000006757	-0.00546297	-0.00119407	Mg2	-9.98556	4.48749	Bacteroides DMM types
896	10317.000006759	-0.0265865	0.0314419	Mg11	-11.6624	3.0375	Bacteroides DMM types
897	10317.000006760	-0.0165069	0.00808007	Mg6	-11.1687	4.5203	Bacteroides DMM types
898	10317.000006762	0.00308328	-0.00412943	Mg19	-6.43741	3.56155	Clostridiales DMM types
899	10317.000006777	-0.00618975	-0.000528952	Mg10	-8.28386	4.77503	Bacteroides DMM types
900	10317.000006789	0.00264276	-0.00665465	Mg5	-7.30378	5.23709	Clostridiales DMM types
901	10317.000006794	-0.0110114	-0.014795	Mg13	-13.3541	4.58773	Akkermansia DMM types
902	10317.000006795	0.000479715	-0.0059256	Mg2	-6.6787	5.21822	Bacteroides DMM types
903	10317.000006797	-0.0164752	-0.010833	Mg13	-9.06243	4.02997	Akkermansia DMM types
904	10317.000006800	0.00508323	-0.00878571	Mg1	-2.6845	6.07217	Clostridiales DMM types
905	10317.000006801	0.00623171	-0.00887392	Mg1	-4.152	5.22987	Clostridiales DMM types
906	10317.000006803	0.00023783	-0.0100874	Mg2	-9.92926	4.99696	Bacteroides DMM types
907	10317.000006805	-0.0164414	0.00804185	Mg6	-8.14822	4.39897	Bacteroides DMM types
908	10317.000006806	0.0189926	-0.000925528	Mg9	3.44836	4.54955	Clostridiales DMM types
909	10317.000006807	-0.0113766	0.00397112	Mg19	-13.4415	2.56436	Clostridiales DMM types
910	10317.000006808	-0.0170378	0.00692646	Mg6	-11.3999	4.26774	Bacteroides DMM types
911	10317.000006818	-0.02677	0.0342722	Mg11	-10.2589	2.83985	Bacteroides DMM types
912	10317.000006826	-0.0266517	0.0324259	Mg11	-13.1025	3.58271	Bacteroides DMM types
913	10317.000006837	-0.00734463	0.00234624	Mg10	-6.24317	4.16469	Bacteroides DMM types
914	10317.000006838	-0.0239848	0.0185308	Mg15	-12.0481	2.7761	Bacteroides DMM types
915	10317.000006841	0.00359788	-0.0123805	Mg12	-5.28255	5.16315	Clostridiales DMM types
916	10317.000006850	0.00484067	-0.00754424	Mg1	-5.86024	6.17511	Clostridiales DMM types
917	10317.000006857	0.000109309	-0.00590405	Mg2	-8.72451	5.299	Bacteroides DMM types
918	10317.000006863	-0.0105712	-0.0166516	Mg13	-4.55529	4.70558	Akkermansia DMM types
919	10317.000006864	0.0196818	0.00179302	Mg7	1.30697	5.1103	Prevotella DMM types
920	10317.000006865	-0.000767246	-0.00451026	Mg4	-11.4226	5.18721	Bacteroides DMM types
921	10317.000006879	0.00570321	-0.00914154	Mg12	-4.91535	5.32996	Clostridiales DMM types
922	10317.000006887	-0.00702978	0.0002043	Mg2	-6.14975	4.91877	Bacteroides DMM types
923	10317.000006893	-0.00284527	-0.00256785	Mg8	-7.54013	4.33021	Bacteroides DMM types
924	10317.000006899	0.000939192	-0.00466852	Mg3	-5.33223	5.58677	Bacteroides DMM types
925	10317.000006900	-0.0148379	0.00653436	Mg6	-11.1338	4.16889	Bacteroides DMM types
926	10317.000006909	-0.00197587	-0.00330362	Mg2	-8.95742	5.0496	Bacteroides DMM types
927	10317.000006911	0.0113677	-0.00386837	Mg7	0.428629	5.70944	Prevotella DMM types
928	10317.000006912	0.0106932	-0.00395662	Mg7	0.299686	6.04095	Prevotella DMM types
929	10317.000006915	0.0131553	-0.00385204	Mg7	0.920756	5.95882	Prevotella DMM types
930	10317.000006925	-0.0200769	0.0113928	Mg11	-8.77314	3.81678	Bacteroides DMM types
931	10317.000006927	-0.0268959	0.0345058	Mg11	-12.2738	3.26425	Bacteroides DMM types
932	10317.000006929	-0.0051895	-0.00138607	Mg8	-10.5495	4.20797	Bacteroides DMM types
933	10317.000006930	0.0024558	-0.00663693	Mg5	-10.8082	5.82893	Clostridiales DMM types
934	10317.000006931	-0.00130629	-0.00573596	Mg2	-12.1555	5.39647	Bacteroides DMM types
935	10317.000006941	-0.00431662	-0.00246186	Mg3	-7.72537	5.13697	Bacteroides DMM types
936	10317.000006945	0.0036128	-0.00687822	Mg4	-10.014	5.15378	Bacteroides DMM types
937	10317.000006946	0.00225611	-0.00629291	Mg4	-3.89918	5.38301	Bacteroides DMM types
938	10317.000006947	0.0243131	-0.0470415	Mg19	-2.41317	1.29389	Clostridiales DMM types
939	10317.000006948	-0.0160498	0.00763504	Mg6	-8.78627	4.27064	Bacteroides DMM types
940	10317.000006951	0.012663	-0.00387897	Mg7	0.679959	6.20381	Prevotella DMM types
941	10317.000006952	-0.0048631	-0.00236185	Mg15	-7.05528	5.14553	Bacteroides DMM types
942	10317.000006970	-0.0180276	-0.0331199	Mg13	-7.46043	2.71185	Akkermansia DMM types
943	10317.000006973	-0.0203083	0.0118196	Mg10	-11.914	4.21661	Bacteroides DMM types
944	10317.000006976	0.0102162	-0.00560881	Mg7	0.472728	5.80164	Prevotella DMM types
945	10317.000006996	-0.0202022	0.0128597	Mg11	-8.1355	3.39332	Bacteroides DMM types
946	10317.000007005	-0.0222146	0.01534	Mg11	-9.41891	3.57407	Bacteroides DMM types
947	10317.000007006	0.00258557	-0.0131582	Mg8	-10.5459	3.94496	Bacteroides DMM types
948	10317.000007007	0.000492342	-0.00549813	Mg8	-9.61287	4.41166	Bacteroides DMM types
949	10317.000007009	0.00595237	-0.0101378	Mg12	-8.10119	5.04308	Clostridiales DMM types
950	10317.000007037	-0.0160188	0.00750528	Mg6	-12.2021	4.37849	Bacteroides DMM types
951	10317.000007039	-0.0117735	0.00387161	Mg2	-9.85292	5.12313	Bacteroides DMM types
952	10317.000007044	0.00373358	-0.00716555	Mg5	-9.45806	5.37883	Clostridiales DMM types
953	10317.000007050	0.00777094	-0.00612576	Mg7	0.282107	5.94874	Prevotella DMM types
954	10317.000007054	-0.00840362	0.00128507	Mg15	-9.30235	4.18614	Bacteroides DMM types
955	10317.000007056	0.00634316	-0.00848801	Mg15	-9.22641	2.15775	Bacteroides DMM types
956	10317.000007057	-0.0137294	0.00639027	Mg15	-9.05799	4.14337	Bacteroides DMM types
957	10317.000007058	-0.0140411	0.00693716	Mg15	-11.4752	3.80099	Bacteroides DMM types
958	10317.000007072	-0.000593672	-0.00562484	Mg8	-5.85964	4.69223	Bacteroides DMM types
959	10317.000007073	0.00631513	-0.0108743	Mg9	-4.24207	4.62669	Clostridiales DMM types
960	10317.000007074	0.00529077	-0.0219446	Mg19	-2.11548	2.79324	Clostridiales DMM types
961	10317.000007075	0.0134737	-0.00467921	Mg17	4.43246	4.48918	Prevotella DMM types
962	10317.000007077	0.00237126	-0.00724011	Mg12	-3.24401	4.91579	Clostridiales DMM types
963	10317.000007083	-0.0107746	0.00283998	Mg3	-9.93693	5.13163	Bacteroides DMM types
964	10317.000007104	-0.000776733	-0.00361814	Mg10	-15.3901	5.26594	Bacteroides DMM types
965	10317.000007118	0.00627952	0.000469663	Mg7	-0.92811	5.16639	Prevotella DMM types
966	10317.000007127	-0.0149636	0.0065312	Mg6	-11.6982	5.04254	Bacteroides DMM types
967	10317.000007139	0.00938687	-0.00404646	Mg7	-0.468468	5.75965	Prevotella DMM types
968	10317.000007151	-0.00327609	0.00522723	Mg8	-1.58834	4.37281	Bacteroides DMM types
969	10317.000007158	-0.0031057	-0.00319423	Mg3	-8.52617	6.00713	Bacteroides DMM types
970	10317.000007172	0.00649431	-0.0105827	Mg19	2.5025	4.34932	Clostridiales DMM types
971	10317.000007174	-0.0133949	0.00498574	Mg11	-5.84046	4.52166	Bacteroides DMM types
972	10317.000007176	0.0314422	0.0138969	Mg16	0.501335	3.68363	Prevotella DMM types
973	10317.000007179	0.00602516	-0.00865941	Mg1	-1.79617	5.06809	Clostridiales DMM types
974	10317.000007181	-0.026283	0.0286299	Mg11	-7.68204	3.54264	Bacteroides DMM types
975	10317.000007183	0.00517387	-0.0072277	Mg1	-5.86625	5.04926	Clostridiales DMM types
976	10317.000007184	-0.0156463	0.007865	Mg15	-8.17076	3.53162	Bacteroides DMM types
977	10317.000007186	0.0043598	-0.00699605	Mg9	-6.42582	5.52236	Clostridiales DMM types
978	10317.000007188	-0.00928844	0.00188889	Mg8	-3.96007	4.74193	Bacteroides DMM types
979	10317.000007269	0.0011137	-0.00597454	Mg4	-4.84284	5.17075	Bacteroides DMM types
980	10317.000007313	-0.000509325	-0.00440779	Mg2	-7.75862	5.24673	Bacteroides DMM types
981	10317.000007357	0.00634484	-0.0109459	Mg9	-4.96782	4.35825	Clostridiales DMM types
982	10317.000007434	-0.00569117	-0.00102495	Mg4	-6.3054	4.57135	Bacteroides DMM types
983	10317.000007475	-0.00937523	0.00193151	Mg6	-6.5473	4.99701	Bacteroides DMM types
984	10317.000007497	-0.018058	0.00996556	Mg8	-8.38006	4.0495	Bacteroides DMM types
985	10317.000007547	-0.0132506	0.0051187	Mg8	-10.7274	4.73186	Bacteroides DMM types
986	10317.000007581	-0.00401914	-0.00207499	Mg4	-3.22942	5.57955	Bacteroides DMM types
987	10317.000007614	0.000598763	-0.00467625	Mg6	-3.83592	5.3667	Bacteroides DMM types
988	10317.000007638	-0.00891684	0.00152356	Mg4	-9.70118	4.7147	Bacteroides DMM types
989	10317.000007639	-0.00594349	-2.65698e-05	Mg8	-7.84733	4.36801	Bacteroides DMM types
990	10317.000007640	-0.0157898	0.00728401	Mg3	-9.82416	4.92867	Bacteroides DMM types
991	10317.000007641	-0.00346513	-0.00304078	Mg3	-10.983	5.23562	Bacteroides DMM types
992	10317.000007643	0.000560161	-0.0054102	Mg2	-8.04097	5.06508	Bacteroides DMM types
993	10317.000007664	-0.0243554	0.0203377	Mg6	-11.3309	3.62186	Bacteroides DMM types
994	10317.000007666	-0.00200859	-0.0035846	Mg2	-3.41771	5.42701	Bacteroides DMM types
995	10317.000007667	-0.0221406	0.0153022	Mg6	-9.45943	4.20675	Bacteroides DMM types
996	10317.000007668	0.00368702	-0.00742586	Mg12	-2.90776	5.63864	Clostridiales DMM types
997	10317.000007670	-0.012319	0.00592837	Mg19	-10.1254	3.30823	Clostridiales DMM types
998	10317.000007673	0.000744548	-0.00676415	Mg1	-6.35981	5.50195	Clostridiales DMM types
999	10317.000007675	-0.0118255	0.00364789	Mg3	-9.00375	5.35998	Bacteroides DMM types
1000	10317.000007679	-0.000446873	-0.00547423	Mg4	-7.93447	4.83857	Bacteroides DMM types
1001	10317.000007680	-0.0143925	0.00609891	Mg15	-11.8025	3.38214	Bacteroides DMM types
1002	10317.000007681	-0.0203157	0.0122494	Mg15	-11.0875	4.16414	Bacteroides DMM types
1003	10317.000007683	-0.0168648	0.00252923	Mg15	-10.5651	3.24762	Bacteroides DMM types
1004	10317.000007700	0.00518728	-0.00978192	Mg9	-0.332575	5.54902	Clostridiales DMM types
1005	10317.000007704	0.0161836	0.00164577	Mg7	0.0485398	5.03742	Prevotella DMM types
1006	10317.000007728	-0.00473461	-0.00706488	Mg3	-11.6106	5.45918	Bacteroides DMM types
1007	10317.000007734	-0.00560086	-0.00119747	Mg4	-5.652	5.04786	Bacteroides DMM types
1008	10317.000007736	-0.00692393	-5.39901e-05	Mg2	-6.07629	4.97952	Bacteroides DMM types
1009	10317.000007740	0.0187742	0.00182426	Mg7	0.621994	5.5156	Prevotella DMM types
1010	10317.000007741	-0.00471668	-0.00175307	Mg4	-8.83116	4.85801	Bacteroides DMM types
1011	10317.000007745	-0.00600645	-0.00230566	Mg3	-9.56478	4.9091	Bacteroides DMM types
1012	10317.000007748	-0.012664	0.00467601	Mg8	-4.91402	4.28294	Bacteroides DMM types
1013	10317.000007750	-0.00647434	-0.000352631	Mg2	-9.58308	5.66934	Bacteroides DMM types
1014	10317.000007756	-0.000619968	-0.00496405	Mg4	-2.32345	4.79477	Bacteroides DMM types
1015	10317.000007770	-0.0051287	-0.00126101	Mg2	-6.76242	5.68905	Bacteroides DMM types
1016	10317.000007778	-0.0200074	0.0120463	Mg6	-8.36085	4.23638	Bacteroides DMM types
1017	10317.000007779	0.000140099	-0.0050406	Mg8	-5.21834	5.35778	Bacteroides DMM types
1018	10317.000007782	0.00243608	-0.0032679	Mg4	-1.93811	5.34216	Bacteroides DMM types
1019	10317.000007783	-0.00537566	-0.00115822	Mg2	-9.55689	5.63427	Bacteroides DMM types
1020	10317.000007792	-0.0155861	0.00731325	Mg6	-2.92041	4.49946	Bacteroides DMM types
1021	10317.000007794	0.0053503	-0.00944914	Mg12	-1.01168	5.48199	Clostridiales DMM types
1022	10317.000007825	-0.00719989	0.00018959	Mg2	-8.90087	5.66148	Bacteroides DMM types
1023	10317.000007827	-0.0148313	0.00653817	Mg6	-8.97656	4.84561	Bacteroides DMM types
1024	10317.000007836	-0.0125925	-0.0026479	Mg13	-5.46291	4.62709	Akkermansia DMM types
1025	10317.000007840	0.0138842	-0.00562859	Mg19	7.06967	4.11111	Clostridiales DMM types
1026	10317.000007841	0.00563782	-0.00776151	Mg9	-4.70044	5.28516	Clostridiales DMM types
1027	10317.000007852	0.00118066	-0.00414009	Mg4	-2.24511	5.61485	Bacteroides DMM types
1028	10317.000007856	-0.00359825	-0.00243112	Mg2	-9.67596	5.76071	Bacteroides DMM types
1029	10317.000007865	-0.0107681	0.00311428	Mg15	-7.12338	4.08389	Bacteroides DMM types
1030	10317.000008198	-0.0105605	0.00345308	Mg8	-8.58426	3.97589	Bacteroides DMM types
1031	10317.000008201	-0.0162809	-0.00327414	Mg13	-9.81538	4.42277	Akkermansia DMM types
1032	10317.000008204	-0.0013436	-0.00392489	Mg4	-10.014	4.90705	Bacteroides DMM types
1033	10317.000008949A	-0.012101	0.00390829	Mg3	-4.4366	5.31683	Bacteroides DMM types
1034	10317.000008949B	-0.0121835	0.00392014	Mg3	-3.97702	5.46146	Bacteroides DMM types
1035	10317.000008951A	0.0411309	0.0283791	Mg16	2.00422	3.4162	Prevotella DMM types
1036	10317.000008951B	0.0386403	0.0229406	Mg16	1.64114	3.57039	Prevotella DMM types
1037	10317.000008952B	-0.0197007	0.0110229	Mg6	-13.5549	3.59649	Bacteroides DMM types
1038	10317.000008953A	0.0366143	0.0199333	Mg16	1.60265	3.91109	Prevotella DMM types
1039	10317.000008953B	0.0379946	0.0214994	Mg16	1.88573	3.51325	Prevotella DMM types
1040	10317.000008959A	0.0328599	0.0112895	Mg14	1.7231	4.05656	Prevotella DMM types
1041	10317.000008959B	0.0305669	0.00922668	Mg14	1.50588	4.41241	Prevotella DMM types
1042	10317.000008960	-0.00522897	-0.00164393	Mg3	-4.29278	5.29544	Bacteroides DMM types
1043	10317.000008963	-0.0266258	0.0304124	Mg11	-9.71105	2.68572	Bacteroides DMM types
1044	10317.000008972	-0.00532802	0.000154129	Mg8	-11.2556	4.29853	Bacteroides DMM types
1045	10317.000008973	0.000196948	-0.00523331	Mg2	-7.16993	5.0567	Bacteroides DMM types
1046	10317.000008976	-0.0152484	0.00680326	Mg3	-10.9256	4.22898	Bacteroides DMM types
1047	10317.000008981	-0.0261697	0.0405346	Mg15	-11.8872	2.9573	Bacteroides DMM types
1048	10317.000008983	-0.0128365	0.00472897	Mg6	-10.5058	4.8739	Bacteroides DMM types
1049	10317.000008988	-0.00724596	-0.0150255	Mg13	-5.29821	4.79793	Akkermansia DMM types
1050	10317.000008989	-0.00259645	-0.00411091	Mg10	-8.60044	5.3112	Bacteroides DMM types
1051	10317.000008990	-0.00127734	-0.00407903	Mg4	-9.22882	5.52521	Bacteroides DMM types
1052	10317.000008998	-0.0161599	0.0077253	Mg8	-8.59754	3.79872	Bacteroides DMM types
1053	10317.000009000	0.000508169	-0.00994425	Mg13	-4.72296	6.18787	Akkermansia DMM types
1054	10317.000009004	-0.00996834	0.000951298	Mg15	-5.71889	4.51901	Bacteroides DMM types
1055	10317.000009008	0.0031566	-0.00676864	Mg1	-1.0404	5.96709	Clostridiales DMM types
1056	10317.000009009	-0.0268539	0.0326338	Mg11	-9.12799	2.92286	Bacteroides DMM types
1057	10317.000009013	0.000361813	-0.00472999	Mg2	-8.33092	5.60446	Bacteroides DMM types
1058	10317.000009021	-0.0265066	0.0400076	Mg15	-13.0795	1.81452	Bacteroides DMM types
1059	10317.000009022	0.00673607	-0.0109926	Mg12	-1.45418	5.21313	Clostridiales DMM types
1060	10317.000009033	-0.000321593	0.000860744	Mg15	-1.84351	5.17405	Bacteroides DMM types
1061	10317.000009034	0.0227931	0.00267869	Mg16	1.383	4.36275	Prevotella DMM types
1062	10317.000009035	-0.0257721	0.0249172	Mg11	-9.19476	4.10486	Bacteroides DMM types
1063	10317.000009061	0.00132008	-0.00572736	Mg5	-11.3309	5.70733	Clostridiales DMM types
1064	10317.000009063	-0.00484228	-0.00176294	Mg2	-10.545	5.02447	Bacteroides DMM types
1065	10317.000009070	-0.00139054	-0.00904943	Mg8	-12.2536	4.39166	Bacteroides DMM types
1066	10317.000009074	0.000225189	-0.00596408	Mg8	-8.81121	5.0721	Bacteroides DMM types
1067	10317.000009085	0.000996755	-0.0053512	Mg15	-7.77039	4.91441	Bacteroides DMM types
1068	10317.000009090	0.0148701	-0.00261894	Mg7	1.29212	5.64132	Prevotella DMM types
1069	10317.000009091	0.0373283	0.0163389	Mg14	2.84856	4.16191	Prevotella DMM types
1070	10317.000009094	-0.01516	0.00705886	Mg8	-6.98641	4.44924	Bacteroides DMM types
1071	10317.000009097	-0.018411	0.00877204	Mg11	-7.01699	3.60458	Bacteroides DMM types
1072	10317.000009101	0.0161204	-0.00244899	Mg17	5.43633	6.04907	Prevotella DMM types
1073	10317.000009105	-0.0196181	0.0109843	Mg11	-8.16616	4.19252	Bacteroides DMM types
1074	10317.000009108	-0.00111068	-0.00390764	Mg3	-9.72792	5.23016	Bacteroides DMM types
1075	10317.000009114	0.018387	0.00166823	Mg7	0.684856	5.15567	Prevotella DMM types
1076	10317.000009117	-0.00871309	0.00217766	Mg3	-2.73849	4.99751	Bacteroides DMM types
1077	10317.000009118	-2.14064e-05	-0.00689841	Mg2	-6.64464	5.15082	Bacteroides DMM types
1078	10317.000009126	-0.0066953	-0.000210598	Mg4	-7.80006	4.43404	Bacteroides DMM types
1079	10317.000009127	0.00802075	-0.0126883	Mg12	-4.68594	4.96286	Clostridiales DMM types
1080	10317.000009128	-0.00422942	-0.00237558	Mg8	-8.39166	4.21959	Bacteroides DMM types
1081	10317.000009129	-0.0101059	0.00277726	Mg6	-6.54882	5.26123	Bacteroides DMM types
1082	10317.000009132	-0.00456678	-0.00168353	Mg8	-6.02015	4.71661	Bacteroides DMM types
1083	10317.000009138	-0.000188801	-0.0138905	Mg13	-1.34508	5.341	Akkermansia DMM types
1084	10317.000009139	0.00401719	-0.00779299	Mg1	-4.80116	5.55016	Clostridiales DMM types
1085	10317.000009140	-0.0118499	0.00393472	Mg10	-11.1013	4.39608	Bacteroides DMM types
1086	10317.000009142	-0.0258295	0.0427849	Mg15	-12.5331	2.84282	Bacteroides DMM types
1087	10317.000009144	-0.01701	0.00857891	Mg11	-12.5955	3.82997	Bacteroides DMM types
1088	10317.000009148	0.00567816	-0.00923867	Mg12	-7.49985	5.42888	Clostridiales DMM types
1089	10317.000009149	-0.00489672	-0.00106944	Mg8	-3.90255	4.49027	Bacteroides DMM types
1090	10317.000009151	-0.00339889	-0.00288554	Mg3	-8.73877	6.18452	Bacteroides DMM types
1091	10317.000009152	-0.007892	0.000148594	Mg3	-11.6821	5.40656	Bacteroides DMM types
1092	10317.000009157	0.00522586	-0.00900408	Mg12	-9.71253	5.35631	Clostridiales DMM types
1093	10317.000009158	0.0157581	-0.00182176	Mg7	0.7888	5.96751	Prevotella DMM types
1094	10317.000009164	-0.00259768	-0.00483504	Mg8	-6.52356	4.52044	Bacteroides DMM types
1095	10317.000009175	-0.0251462	0.0227609	Mg6	-13.5003	3.57597	Bacteroides DMM types
1096	10317.000009177	-0.0154004	0.00703532	Mg6	-12.3309	4.74065	Bacteroides DMM types
1097	10317.000009179	0.00415755	-0.0078762	Mg5	-9.5157	6.02701	Clostridiales DMM types
1098	10317.000009193	-0.0204255	0.0132411	Mg6	-4.97028	4.10919	Bacteroides DMM types
1099	10317.000009196	0.015263	0.000478304	Mg7	0.504419	4.80724	Prevotella DMM types
1100	10317.000009197	-0.0117184	0.00361923	Mg15	-6.79874	4.47234	Bacteroides DMM types
1101	10317.000009198	-0.0109791	-0.0177533	Mg13	-8.3154	4.49607	Akkermansia DMM types
1102	10317.000009201	-0.0204547	0.0119588	Mg10	-10.8922	3.79845	Bacteroides DMM types
1103	10317.000009204	0.00600201	-0.00818152	Mg3	-8.83289	1.90246	Bacteroides DMM types
1104	10317.000009210	-0.00952982	0.0035625	Mg4	-6.67291	4.33844	Bacteroides DMM types
1105	10317.000009211	-0.00850665	-3.34617e-05	Mg6	-12.136	4.60774	Bacteroides DMM types
1106	10317.000009213	-0.00805888	0.00106165	Mg4	-7.40605	4.84286	Bacteroides DMM types
1107	10317.000009216	-0.0180097	0.0143915	Mg6	-2.67289	3.93173	Bacteroides DMM types
1108	10317.000009218	-0.00661043	-0.000820415	Mg3	-9.47776	5.18455	Bacteroides DMM types
1109	10317.000009219	0.00153291	-0.00647533	Mg4	-5.97613	5.10829	Bacteroides DMM types
1110	10317.000009221	-0.00378339	-0.00257358	Mg4	-4.93653	4.90778	Bacteroides DMM types
1111	10317.000009222	-0.00379695	-0.0021045	Mg8	-8.72868	4.68194	Bacteroides DMM types
1112	10317.000009224	0.00422458	-0.00720441	Mg1	-8.14466	5.81759	Clostridiales DMM types
1113	10317.000009227	0.00232717	-0.00755016	Mg5	-8.08676	5.42354	Clostridiales DMM types
1114	10317.000009229	-0.0111658	0.001525	Mg10	-10.2935	4.81943	Bacteroides DMM types
1115	10317.000009230	0.0308226	0.00759252	Mg18	3.94467	4.38396	Prevotella DMM types
1116	10317.000009236	-0.0109467	0.00303526	Mg10	-11.004	4.7473	Bacteroides DMM types
1117	10317.000009239	-0.00468563	-0.00136261	Mg3	-7.22448	5.86753	Bacteroides DMM types
1118	10317.000009240	-0.00520603	-0.00115744	Mg8	-8.70506	4.76768	Bacteroides DMM types
1119	10317.000009241	-0.0238715	0.0144898	Mg13	-11.757	3.59234	Akkermansia DMM types
1120	10317.000009353a	-0.0162216	0.00765983	Mg11	-8.31128	3.82798	Bacteroides DMM types
1121	10317.000009353b	-0.00954963	0.00195239	Mg11	-8.57154	3.53362	Bacteroides DMM types
1122	10317.000009355	-0.00888317	0.0016065	Mg8	-12.8279	4.27219	Bacteroides DMM types
1123	10317.000009366	-0.0182373	0.00902133	Mg10	-10.8603	4.82732	Bacteroides DMM types
1124	10317.000009375	-0.000490837	-0.0045748	Mg5	-11.6216	5.62513	Clostridiales DMM types
1125	10317.000009382	0.00984444	-0.00565873	Mg7	0.684958	5.27165	Prevotella DMM types
1126	10317.000009384	0.0400016	0.0209558	Mg14	3.51666	4.32435	Prevotella DMM types
1127	10317.000009392	-0.0195436	0.0156392	Mg15	-12.3861	2.19645	Bacteroides DMM types
1128	10317.000009397	-0.00192335	-0.00374961	Mg2	-10.1674	5.1029	Bacteroides DMM types
1129	10317.000009398	0.00190604	-0.00639588	Mg5	-11.0403	5.48311	Clostridiales DMM types
1130	10317.000009413	0.0297863	0.0100724	Mg16	1.03139	4.25963	Prevotella DMM types
1131	10317.000009419	-0.00437903	-0.00184645	Mg2	-10.9081	5.13373	Bacteroides DMM types
1132	10317.000009425	0.00170061	-0.00569725	Mg10	-5.69581	5.23512	Bacteroides DMM types
1133	10317.000009430	0.00270724	-0.00668062	Mg5	-7.91039	5.50852	Clostridiales DMM types
1134	10317.000009431	-0.0212301	0.0141628	Mg6	-11.1312	4.68786	Bacteroides DMM types
1135	10317.000009432	-0.0160369	0.00761421	Mg10	-10.0467	5.10324	Bacteroides DMM types
1136	10317.000009433	-0.0258769	0.0254297	Mg11	-12.8162	3.62234	Bacteroides DMM types
1137	10317.000009443	0.00141401	-0.0079677	Mg13	-8.3837	5.251	Akkermansia DMM types
1138	10317.000009444	-0.0225721	0.0160271	Mg15	-10.8812	2.62495	Bacteroides DMM types
1139	10317.000009446	-0.0121267	0.00458652	Mg10	-5.53811	4.77355	Bacteroides DMM types
1140	10317.000009447	-0.0111293	0.00332358	Mg6	-6.174	4.09553	Bacteroides DMM types
1141	10317.000009455	-0.0159475	0.00753464	Mg15	-12.5772	4.1118	Bacteroides DMM types
1142	10317.000009457	0.00545974	-0.00701924	Mg10	-3.87036	4.92375	Bacteroides DMM types
1143	10317.000009464	-0.00570111	-0.000467596	Mg8	-7.17493	4.6068	Bacteroides DMM types
1144	10317.000009472	-0.00197708	-0.0037586	Mg2	-9.45121	4.75257	Bacteroides DMM types
1145	10317.000009473	-0.0123644	0.00385507	Mg6	-11.2497	4.29376	Bacteroides DMM types
1146	10317.000009475	-0.0163089	0.00792127	Mg6	-12.535	4.08177	Bacteroides DMM types
1147	10317.000009484	-0.0025691	-0.00572942	Mg8	-10.5536	4.22279	Bacteroides DMM types
1148	10317.000009495	-0.00704955	0.00515587	Mg13	-2.33981	3.75504	Akkermansia DMM types
1149	10317.000009497	-0.0148353	0.00639094	Mg15	-8.69523	3.75807	Bacteroides DMM types
1150	10317.000009498	-0.0142299	0.00702065	Mg6	-10.2135	4.32258	Bacteroides DMM types
1151	10317.000009499	-0.023605	0.0193818	Mg15	-8.49658	3.82615	Bacteroides DMM types
1152	10317.000009527	0.00483934	-0.00953451	Mg9	-4	4.57281	Clostridiales DMM types
1153	10317.000009528	0.00473024	-0.00920419	Mg12	-1.93017	4.92787	Clostridiales DMM types
1154	10317.000009529	-0.0128278	0.0046392	Mg10	-10.0365	4.11631	Bacteroides DMM types
1155	10317.000009530	-0.0115694	-0.0191553	Mg13	-12.3026	3.71044	Akkermansia DMM types
1156	10317.000009532	0.00110765	-0.00526798	Mg5	-11.4105	5.91508	Clostridiales DMM types
1157	10317.000009533	-0.0240125	0.021228	Mg15	-12.4851	3.10992	Bacteroides DMM types
1158	10317.000009534	-0.00158838	-0.00553253	Mg4	-3.54564	4.88227	Bacteroides DMM types
1159	10317.000009535	-0.0105319	-0.0226439	Mg13	-11.2848	3.54042	Akkermansia DMM types
1160	10317.000009541	-0.00641686	-0.000377312	Mg2	-4.96248	4.99232	Bacteroides DMM types
1161	10317.000009542	0.00341602	-0.00796901	Mg4	-6.73523	5.31763	Bacteroides DMM types
1162	10317.000009550	-0.00207538	-0.00422949	Mg4	-10.9228	4.89981	Bacteroides DMM types
1163	10317.000009551	-0.00181936	-0.00440463	Mg4	-7.87829	4.93058	Bacteroides DMM types
1164	10317.000009552	-0.020945	0.0136025	Mg6	-12.5036	4.33514	Bacteroides DMM types
1165	10317.000009555	-0.0264421	0.0375921	Mg15	-12.6499	2.61774	Bacteroides DMM types
1166	10317.000009556	-0.0181152	0.0101911	Mg10	-11.9181	4.89749	Bacteroides DMM types
1167	10317.000009558	0.00587818	0.00419125	Mg7	-0.893367	4.60556	Prevotella DMM types
1168	10317.000009559	-0.0187266	0.0102327	Mg6	-9.60754	3.65362	Bacteroides DMM types
1169	10317.000009562	0.0150368	-0.00179665	Mg7	0.942251	5.33664	Prevotella DMM types
1170	10317.000009580	-0.017608	0.00926537	Mg6	-11.4398	4.56284	Bacteroides DMM types
1171	10317.000009586	-0.00597491	-0.000590126	Mg8	-11.592	4.67354	Bacteroides DMM types
1172	10317.000009593	-0.0108193	-0.0266441	Mg13	-6.1565	4.10098	Akkermansia DMM types
1173	10317.000009594	-0.0085175	-0.0185201	Mg13	-4.21284	4.20071	Akkermansia DMM types
1174	10317.000009601	0.00411693	-0.00780101	Mg1	-7.11611	6.113	Clostridiales DMM types
1175	10317.000009605	-0.0196881	0.0116001	Mg10	-9.53073	4.62468	Bacteroides DMM types
1176	10317.000009606	-0.0210302	0.0139351	Mg3	-12.7074	3.83348	Bacteroides DMM types
1177	10317.000009612	-0.0201409	0.0119213	Mg8	-10.6184	4.08494	Bacteroides DMM types
1178	10317.000009618	0.0350805	0.0138762	Mg14	2.46317	4.67393	Prevotella DMM types
1179	10317.000009620	-0.0102644	0.00208955	Mg2	-7.61961	4.46324	Bacteroides DMM types
1180	10317.000009621	-0.0223415	0.0155874	Mg6	-8.40271	4.15277	Bacteroides DMM types
1181	10317.000009626	-0.00722159	-0.00182003	Mg13	-10.29	4.65985	Akkermansia DMM types
1182	10317.000009627	0.0108682	-0.00420222	Mg7	0.609964	6.14889	Prevotella DMM types
1183	10317.000009628	-0.00548315	-0.00121842	Mg3	-10.3328	5.25002	Bacteroides DMM types
1184	10317.000009640	-0.0153391	0.00698472	Mg10	-10.8819	4.4601	Bacteroides DMM types
1185	10317.000009645	0.00300468	-0.0068345	Mg5	-8.68708	5.33684	Clostridiales DMM types
1186	10317.000009659	0.0195986	-0.0003451	Mg7	1.49829	5.09602	Prevotella DMM types
1187	10317.000009660	0.00698859	-0.0065217	Mg1	0.614257	5.26192	Clostridiales DMM types
1188	10317.000009667	-0.0175863	0.00898122	Mg8	-10.9736	3.61384	Bacteroides DMM types
1189	10317.000009675	0.000704356	-0.00591712	Mg4	-9.55698	4.91517	Bacteroides DMM types
1190	10317.000009677	0.0179402	0.00124633	Mg7	0.764233	4.62591	Prevotella DMM types
1191	10317.000009678	0.00299783	-0.00649115	Mg1	-6.46177	5.37961	Clostridiales DMM types
1192	10317.000009682	0.00380362	-0.00845883	Mg9	-10.2594	3.68358	Clostridiales DMM types
1193	10317.000009685	-0.000444928	-0.00726208	Mg10	-5.62205	5.15813	Bacteroides DMM types
1194	10317.000009686	-0.0126379	0.0045378	Mg11	-12.1972	3.16942	Bacteroides DMM types
1195	10317.000009710	-0.0148683	0.00733434	Mg10	-12.032	4.10902	Bacteroides DMM types
1196	10317.000009716	0.00959299	-0.00527773	Mg7	-0.037047	5.93	Prevotella DMM types
1197	10317.000009721	0.00462981	-0.00751382	Mg5	-8.20945	6.03877	Clostridiales DMM types
1198	10317.000009734	-0.0209875	0.0136173	Mg3	-7.59743	3.74524	Bacteroides DMM types
1199	10317.000009742	-0.0123133	0.00434089	Mg6	-11.2648	3.95269	Bacteroides DMM types
1200	10317.000009766	-0.0176319	0.00932817	Mg11	-9.00506	3.88318	Bacteroides DMM types
1201	10317.000010098	0.00385634	-0.0121253	Mg9	-3.79008	3.88191	Clostridiales DMM types
1202	10317.000010099	-0.0120932	0.00428767	Mg8	-10.2732	4.53417	Bacteroides DMM types
1203	10317.000010102	-0.00273424	-0.00383467	Mg10	-9.25089	4.41688	Bacteroides DMM types
1204	10317.000010104	-0.000806983	-0.00415969	Mg10	-8.38835	5.80131	Bacteroides DMM types
1205	10317.000010110	0.00384602	-0.00686244	Mg1	-1.58932	6.0231	Clostridiales DMM types
1206	10317.000010112	0.00585793	-0.00888961	Mg12	-4.22239	5.51669	Clostridiales DMM types
1207	10317.000010115	-0.0151702	0.00687879	Mg6	-3.52541	4.38819	Bacteroides DMM types
1208	10317.000010116	-0.0157543	0.00789721	Mg10	-4.01975	4.31499	Bacteroides DMM types
1209	10317.000010117	-0.000882187	-0.00499404	Mg2	-7.11076	5.08859	Bacteroides DMM types
1210	10317.000010125	-0.0185693	0.0107716	Mg15	-7.43487	4.14776	Bacteroides DMM types
1211	10317.000010126	0.00538381	-0.00856181	Mg1	-2.51964	5.55171	Clostridiales DMM types
1212	10317.000010129	0.0360188	0.0149527	Mg14	1.74497	4.00682	Prevotella DMM types
1213	10317.000010134	0.00375084	-0.0134508	Mg9	0.70044	4.84917	Clostridiales DMM types
1214	10317.000010135	-0.0118894	0.00370059	Mg3	-11.3437	4.78109	Bacteroides DMM types
1215	10317.000010137	-0.0200363	0.0115669	Mg10	-10.6733	4.156	Bacteroides DMM types
1216	10317.000010138	-0.0074988	0.00119848	Mg8	-8.85521	4.21989	Bacteroides DMM types
1217	10317.000010154	0.0170705	-0.000819412	Mg7	1.1873	5.6332	Prevotella DMM types
1218	10317.000010162	-0.0268804	0.032983	Mg15	-11.9766	3.01449	Bacteroides DMM types
1219	10317.000010169	-0.0260298	0.0412854	Mg11	-10.0983	2.56617	Bacteroides DMM types
1220	10317.000010174	-0.00618514	0.000670402	Mg8	-10.1449	4.29926	Bacteroides DMM types
1221	10317.000010179	-0.0237638	0.0170511	Mg11	-11.5836	3.96398	Bacteroides DMM types
1222	10317.000010181	0.000891007	-0.013247	Mg13	-8.00492	4.84283	Akkermansia DMM types
1223	10317.000010183	0.0153612	-0.00174945	Mg7	1.10859	6.22546	Prevotella DMM types
1224	10317.000010184	0.0418142	0.0272255	Mg14	3.64083	4.0846	Prevotella DMM types
1225	10317.000010189	-0.00719157	-0.000331167	Mg3	-10.3287	4.96967	Bacteroides DMM types
1226	10317.000010190	-0.0107048	0.00309518	Mg10	-12.0684	4.39589	Bacteroides DMM types
1227	10317.000010191	0.000161537	-0.00722053	Mg8	-10.8025	4.41587	Bacteroides DMM types
1228	10317.000010192	0.026707	0.0043215	Mg17	5.16881	5.20603	Prevotella DMM types
1229	10317.000010198	-0.00840661	0.000991805	Mg4	-7.39349	4.73994	Bacteroides DMM types
1230	10317.000010206	0.0265092	0.00671936	Mg14	1.22705	4.87258	Prevotella DMM types
1231	10317.000010207	-0.0112885	0.00329283	Mg10	-9.52748	4.74413	Bacteroides DMM types
1232	10317.000010208	0.000916855	0.000475256	Mg2	-1.65136	5.02916	Bacteroides DMM types
1233	10317.000010209	-0.00445524	-0.00327578	Mg10	-7.53398	4.08382	Bacteroides DMM types
1234	10317.000010212	-0.0183609	0.010179	Mg10	-4.01324	4.03056	Bacteroides DMM types
1235	10317.000010225	0.00569319	-0.00712238	Mg1	-0.601049	6.33028	Clostridiales DMM types
1236	10317.000010228	-0.00330019	-0.00436293	Mg8	-7.36898	4.31639	Bacteroides DMM types
1237	10317.000010229	0.00702365	-0.0122213	Mg12	-5.73877	4.72381	Clostridiales DMM types
1238	10317.000010231	-0.0101096	0.00218975	Mg3	-12.4276	5.04258	Bacteroides DMM types
1239	10317.000010232	0.000411844	-0.0130928	Mg13	-7.20945	4.44289	Akkermansia DMM types
1240	10317.000010233	-0.0044535	0.000106925	Mg8	-9.45591	3.7036	Bacteroides DMM types
1241	10317.000010242	-0.0232061	0.017955	Mg10	-14.29	4.39674	Bacteroides DMM types
1242	10317.000010244	0.00276347	-0.00692555	Mg1	-5.87131	5.94571	Clostridiales DMM types
1243	10317.000010247	0.00240672	-0.00623566	Mg5	-6.06736	5.95923	Clostridiales DMM types
1244	10317.000010249	0.0195755	0.00318481	Mg7	0.830359	4.95552	Prevotella DMM types
1245	10317.000010256	-0.00210158	-0.00370279	Mg8	-9.07146	4.07469	Bacteroides DMM types
1246	10317.000010258	-0.00285127	-0.00307258	Mg15	-5.03892	3.96504	Bacteroides DMM types
1247	10317.000010259	-0.00971756	0.00135712	Mg10	-8.72565	4.40673	Bacteroides DMM types
1248	10317.000010264	0.00427262	-0.00869449	Mg5	-7.37504	4.92639	Clostridiales DMM types
1249	10317.000010274	0.000665029	-0.00846113	Mg12	-8.58496	4.74	Clostridiales DMM types
1250	10317.000010282	0.0326264	0.010045	Mg14	2.46198	5.17275	Prevotella DMM types
1251	10317.000010297	-0.00178707	-0.00434082	Mg8	-8.7879	4.90237	Bacteroides DMM types
1252	10317.000010299	-0.00446806	-0.00189348	Mg2	-9.02698	5.23182	Bacteroides DMM types
1253	10317.000010303	-0.0215665	0.0147019	Mg6	-10.3049	4.05091	Bacteroides DMM types
1254	10317.000010304	-0.00311275	-0.00343716	Mg3	-8.36741	5.96305	Bacteroides DMM types
1255	10317.000010327	0.0133385	-0.00391698	Mg16	0.834256	5.09779	Prevotella DMM types
1256	10317.000010423	0.0012771	-0.00710896	Mg2	-5.28693	5.13638	Bacteroides DMM types
1257	10317.000010469	0.00349732	-0.00825221	Mg1	-6.50383	5.56163	Clostridiales DMM types
1258	10317.000010472	0.00274933	-0.00649049	Mg5	-8.08879	5.92141	Clostridiales DMM types
1259	10317.000010541	-0.00471026	-0.00154462	Mg2	-8.06902	5.62672	Bacteroides DMM types
1260	10317.000010546	0.00474405	-0.00967037	Mg9	5.43741	4.683	Clostridiales DMM types
1261	10317.000010548	0.0204936	1.08266e-05	Mg19	9.56605	4.77742	Clostridiales DMM types
1262	10317.000010556	-0.0250789	0.0230282	Mg6	-9.0292	3.11294	Bacteroides DMM types
1263	10317.000010562	0.00596596	-0.0100381	Mg9	-7.78136	4.17876	Clostridiales DMM types
1264	10317.000010565	-0.00784441	0.00189488	Mg10	-2.24332	4.69499	Bacteroides DMM types
1265	10317.000010690	-0.0124568	0.00427346	Mg6	-6.91648	5.22386	Bacteroides DMM types
1266	10317.000010692	-0.000826609	-0.00411	Mg4	-5.50312	4.78274	Bacteroides DMM types
1267	10317.000010710	0.00258572	-0.00071562	Mg7	-1.60748	5.37413	Prevotella DMM types
1268	10317.000010712	-0.00187099	-0.00386936	Mg4	-6.81189	5.50487	Bacteroides DMM types
1269	10317.000010713	-0.00987392	0.00210973	Mg8	-8.81954	4.73258	Bacteroides DMM types
1270	10317.000010714	0.0050511	-0.0107037	Mg8	-9.17243	4.91583	Bacteroides DMM types
1271	10317.000010715	-0.00702071	-0.0159065	Mg13	-8.65821	4.54213	Akkermansia DMM types
1272	10317.000010719	-0.00833238	0.00132635	Mg15	-9.04746	3.79218	Bacteroides DMM types
1273	10317.000010720	-0.00899926	0.00283761	Mg8	-9.04166	3.42799	Bacteroides DMM types
1274	10317.000010721	-0.00260577	-0.00268501	Mg8	-11.3359	4.34633	Bacteroides DMM types
1275	10317.000010723	-0.000120517	-0.00478057	Mg4	-4.50945	5.34695	Bacteroides DMM types
1276	10317.000010724	-0.00121511	-0.00410199	Mg10	-10.7356	5.09458	Bacteroides DMM types
1277	10317.000010725	0.0044583	-0.00741556	Mg1	-6.8371	5.30144	Clostridiales DMM types
1278	10317.000010737	-0.00322292	-0.00314557	Mg10	-8.73245	5.04057	Bacteroides DMM types
1279	10317.000010744	0.00953063	-0.00488125	Mg7	0.0788144	5.57998	Prevotella DMM types
1280	10317.000010748	0.00498504	-0.0103962	Mg9	-5.69116	5.10583	Clostridiales DMM types
1281	10317.000010757	-0.00181134	-0.00355561	Mg4	-3.50827	5.10699	Bacteroides DMM types
1282	10317.000010758	0.0329723	0.0104139	Mg14	2.21651	4.65777	Prevotella DMM types
1283	10317.000010759	0.0142032	-0.000603252	Mg7	0.226393	5.36806	Prevotella DMM types
1284	10317.000010761	-0.00133368	-0.00354135	Mg5	-3.11221	5.34046	Clostridiales DMM types
1285	10317.000010763	0.00381389	-0.00758864	Mg2	-10.792	5.32276	Bacteroides DMM types
1286	10317.000010764	0.00950707	-0.0151068	Mg9	-6.91886	4.02696	Clostridiales DMM types
1287	10317.000010777	-0.00549111	-0.00144612	Mg4	-8.4966	5.46968	Bacteroides DMM types
1288	10317.000010797	-0.00816744	0.00138927	Mg8	-10.374	4.04619	Bacteroides DMM types
1289	10317.000010807A	-0.00163189	-0.00357638	Mg2	-10.9076	5.26202	Bacteroides DMM types
1290	10317.000010807B	-0.00264771	-0.00307248	Mg2	-9.72081	5.31166	Bacteroides DMM types
1291	10317.000010808	-0.0197335	0.0114772	Mg11	-9.90989	3.91671	Bacteroides DMM types
1292	10317.000010816	-0.0137661	0.00541194	Mg6	-11.9589	4.4056	Bacteroides DMM types
1293	10317.000010817	0.00399747	-0.00767704	Mg5	-8.43741	5.22418	Clostridiales DMM types
1294	10317.000010821	-0.00815794	0.00247526	Mg8	-3.10434	4.57102	Bacteroides DMM types
1295	10317.000010822	-0.00787625	0.000569244	Mg15	-11.0279	4.67564	Bacteroides DMM types
1296	10317.000010827	0.00172919	-0.00542162	Mg4	-7.7851	4.98794	Bacteroides DMM types
1297	10317.000010834	-0.00337909	-0.00317389	Mg4	-3.57359	4.96391	Bacteroides DMM types
1298	10317.000010838	-0.0167773	0.00840588	Mg6	-10.7901	4.19439	Bacteroides DMM types
1299	10317.000010843	-0.0078063	0.000633454	Mg3	-7.81553	5.03515	Bacteroides DMM types
1300	10317.000010847	-0.00902448	0.00167075	Mg8	-10.6856	4.63269	Bacteroides DMM types
1301	10317.000010854	-0.0265349	0.0400339	Mg11	-11.7742	2.63646	Bacteroides DMM types
1302	10317.000010862	0.00558388	0.00622398	Mg15	-0.741299	3.8695	Bacteroides DMM types
1303	10317.000010863	0.00488443	-0.00740882	Mg1	-8.27612	5.78244	Clostridiales DMM types
1304	10317.000010865	-0.0211343	0.0134104	Mg11	-8.84172	4.19921	Bacteroides DMM types
1305	10317.000010871	-0.010693	0.00279744	Mg4	-9.66964	5.28453	Bacteroides DMM types
1306	10317.000010873	0.000277314	-0.00694525	Mg4	-3.77173	4.10734	Bacteroides DMM types
1307	10317.000010874	-0.0263327	0.0408561	Mg15	-10.7065	2.51166	Bacteroides DMM types
1308	10317.000010875	-0.013644	0.00575601	Mg8	-10.3049	3.65571	Bacteroides DMM types
1309	10317.000010876	-0.00734465	-0.00689048	Mg13	-7.45058	4.65324	Akkermansia DMM types
1310	10317.000010879	-0.0101293	0.00796143	Mg11	-2.24908	4.43263	Bacteroides DMM types
1311	10317.000010880	0.0174915	-0.00187292	Mg17	5.37278	6.08192	Prevotella DMM types
1312	10317.000010885	-0.00683446	-0.0124194	Mg13	-8.43636	4.94219	Akkermansia DMM types
1313	10317.000010893	0.0100503	-0.00430357	Mg7	0.0662839	5.44053	Prevotella DMM types
1314	10317.000010896	-0.02506	0.0235906	Mg11	-10.3117	3.43386	Bacteroides DMM types
1315	10317.000010906	-0.0125466	-0.0286734	Mg13	-7.24476	3.59129	Akkermansia DMM types
1316	10317.000010908	-0.00643161	-0.000470166	Mg4	-11.1542	4.98028	Bacteroides DMM types
1317	10317.000010909	-0.0118034	-0.00157393	Mg13	-6.66119	4.20784	Akkermansia DMM types
1318	10317.000010910	-0.0228002	0.0173024	Mg6	-9.99859	3.72239	Bacteroides DMM types
1319	10317.000010912	-0.0015458	-0.00392155	Mg4	-8.88325	5.4891	Bacteroides DMM types
1320	10317.000010917	0.0048275	-0.00754986	Mg1	-7.80305	6.11697	Clostridiales DMM types
1321	10317.000010919	-0.011639	-0.0200445	Mg13	-6.90372	4.20535	Akkermansia DMM types
1322	10317.000010920	-0.0157192	0.00736178	Mg6	-9.1472	3.88117	Bacteroides DMM types
1323	10317.000010922	0.00199681	-0.00771915	Mg2	-7.32493	5.09348	Bacteroides DMM types
1324	10317.000010925	-0.0220174	0.0145105	Mg15	-11.2597	2.42489	Bacteroides DMM types
1325	10317.000010938	-0.0124481	0.00433059	Mg2	-12.1475	4.52196	Bacteroides DMM types
1326	10317.000010940	0.00225911	-0.00636394	Mg5	-3.84782	5.15578	Clostridiales DMM types
1327	10317.000010941	-0.0131174	0.00561304	Mg15	-7.20586	2.90197	Bacteroides DMM types
1328	10317.000010945	0.016683	0.00176453	Mg16	0.275235	4.6045	Prevotella DMM types
1329	10317.000010946	0.0129331	-0.00189121	Mg7	0.357124	6.18494	Prevotella DMM types
1330	10317.000010947	-0.00767806	-0.000264832	Mg10	-10.0258	5.02533	Bacteroides DMM types
1331	10317.000010953	-0.00163262	-0.00579662	Mg2	-11.5713	4.69932	Bacteroides DMM types
1332	10317.000010956	-0.00189184	-0.00384015	Mg3	-8.16825	5.41026	Bacteroides DMM types
1333	10317.000010960	-0.00594412	-0.00104262	Mg10	-4.91648	5.16839	Bacteroides DMM types
1334	10317.000010961	-0.00145461	-0.004561	Mg8	-10.8481	4.4202	Bacteroides DMM types
1335	10317.000010962	0.00967929	-0.00179775	Mg7	-0.53525	5.53058	Prevotella DMM types
1336	10317.000010967	0.00588444	-0.00927586	Mg1	0.11877	5.78348	Clostridiales DMM types
1337	10317.000010975	0.00121394	-0.00679227	Mg9	-9.9901	4.47569	Clostridiales DMM types
1338	10317.000010976	0.00170971	-0.0105235	Mg1	-8.64169	5.52676	Clostridiales DMM types
1339	10317.000010978	0.00471048	-0.00837676	Mg5	-8.19476	4.98373	Clostridiales DMM types
1340	10317.000010981	-0.00681319	-0.00125025	Mg3	-9.6141	5.27243	Bacteroides DMM types
1341	10317.000011012	-0.000951841	-0.00502374	Mg3	-4.85632	5.43178	Bacteroides DMM types
1342	10317.000011017	-0.00835006	0.00107849	Mg3	-7.45207	4.85863	Bacteroides DMM types
1343	10317.000011018	0.00335452	-0.00470532	Mg2	-2.05753	4.85619	Bacteroides DMM types
1344	10317.000011022	0.0114927	-0.00351606	Mg7	0.138014	5.98274	Prevotella DMM types
1345	10317.000011025	0.00639639	-0.00765588	Mg1	0.770556	5.69673	Clostridiales DMM types
1346	10317.000011028	0.00208591	-0.0060471	Mg2	-8.08923	4.51973	Bacteroides DMM types
1347	10317.000011031	0.00670406	-0.0118295	Mg2	-9.04712	4.50779	Bacteroides DMM types
1348	10317.000011035	-4.97098e-06	-0.013908	Mg1	-6.70506	4.88758	Clostridiales DMM types
1349	10317.000011036	0.0093999	-0.00420751	Mg7	-0.349584	4.97732	Prevotella DMM types
1350	10317.000011039	0.00126196	-0.0124071	Mg1	-0.240739	5.57559	Clostridiales DMM types
1351	10317.000011048	0.00145119	-0.0058443	Mg5	-7.29634	5.33241	Clostridiales DMM types
1352	10317.000011049	0.00240517	-0.00497846	Mg2	-1.78608	5.58638	Bacteroides DMM types
1353	10317.000011050	-0.0127474	0.0046263	Mg10	-11.5358	4.07826	Bacteroides DMM types
1354	10317.000011055	0.0314241	0.00904863	Mg14	1.96596	5.36403	Prevotella DMM types
1355	10317.000011065	0.0056981	-0.0123848	Mg9	-4.60486	4.2529	Clostridiales DMM types
1356	10317.000011071	-0.000349976	-0.00470188	Mg3	-5.50449	5.54029	Bacteroides DMM types
1357	10317.000011074	0.00499845	-0.00856338	Mg12	-5.64386	5.31843	Clostridiales DMM types
1358	10317.000011075	0.00486605	-0.0117604	Mg12	-6.84549	4.72108	Clostridiales DMM types
1359	10317.000011086	-0.00141255	-0.00350978	Mg4	-2.33144	5.19229	Bacteroides DMM types
1360	10317.000011090	-0.000206032	-0.00463543	Mg3	-8.54861	5.61701	Bacteroides DMM types
1361	10317.000011093	0.00515816	-0.00931358	Mg12	-7.55746	5.51001	Clostridiales DMM types
1362	10317.000011111	-0.0147427	0.00644891	Mg6	-7.82291	5.31649	Bacteroides DMM types
1363	10317.000011116	0.0030813	-0.00733213	Mg5	-7.38586	5.56535	Clostridiales DMM types
1364	10317.000011128	-0.0119015	-0.009762	Mg13	-11.3365	4.3156	Akkermansia DMM types
1365	10317.000011130	-0.00447397	-0.00194691	Mg2	-7.02018	5.12585	Bacteroides DMM types
1366	10317.000011141	0.00488199	-0.00796354	Mg1	-9.32193	6.1907	Clostridiales DMM types
1367	10317.000011142	-0.000564126	-0.00335953	Mg2	-2.78176	5.53619	Bacteroides DMM types
1368	10317.000011143	-0.00455128	-0.00184899	Mg2	-10.3074	4.96626	Bacteroides DMM types
1369	10317.000011145	0.0372606	0.0174991	Mg16	1.54492	3.66562	Prevotella DMM types
1370	10317.000011149	-0.000712138	-0.00450894	Mg4	-9.73083	5.00257	Bacteroides DMM types
1371	10317.000011154	-0.00975826	0.00200128	Mg4	-8.20945	5.26011	Bacteroides DMM types
1372	10317.000011155	0.024959	0.00267135	Mg17	4.92082	5.65344	Prevotella DMM types
1373	10317.000011162	0.0419998	0.0268745	Mg14	3.07632	3.58185	Prevotella DMM types
1374	10317.000011163	-0.010624	0.00321005	Mg8	-11.0325	3.84656	Bacteroides DMM types
1375	10317.000011164	-0.0153099	0.00713819	Mg15	-12.0571	3.70974	Bacteroides DMM types
1376	10317.000011168	0.00687842	-0.00942943	Mg10	-10.1383	5.1229	Bacteroides DMM types
1377	10317.000011170	0.0402497	0.0214594	Mg16	2.63893	3.87502	Prevotella DMM types
1378	10317.000011172	-0.0078361	0.000338777	Mg3	-10.8796	5.41281	Bacteroides DMM types
1379	10317.000011181	0.00211978	-0.0064737	Mg5	-3.33861	5.84489	Clostridiales DMM types
1380	10317.000011190	-0.00431489	-0.0148874	Mg9	1.58496	3.79668	Clostridiales DMM types
1381	10317.000011191	0.00101427	-0.00618022	Mg2	-7.02791	5.15242	Bacteroides DMM types
1382	10317.000011192	0.00536019	-0.0123162	Mg19	-7.87652	4.10708	Clostridiales DMM types
1383	10317.000011204	-0.00702148	4.17809e-05	Mg10	-7.45974	5.23337	Bacteroides DMM types
1384	10317.000011214	0.00174128	-0.00728059	Mg5	-7.91737	5.45101	Clostridiales DMM types
1385	10317.000011220	0.0056202	-0.00889796	Mg12	-7.40514	5.66323	Clostridiales DMM types
1386	10317.000011221	-0.0219728	0.0150235	Mg11	-11.6126	3.66887	Bacteroides DMM types
1387	10317.000011223	0.00176251	-0.00588098	Mg5	-6.89966	5.93685	Clostridiales DMM types
1388	10317.000011224	-0.0163104	0.00776936	Mg3	-10.4278	4.45033	Bacteroides DMM types
1389	10317.000011225	-0.00833515	0.00106856	Mg2	-7.50034	4.97055	Bacteroides DMM types
1390	10317.000011234	-0.0152219	0.00694464	Mg15	-11.19	4.24622	Bacteroides DMM types
1391	10317.000011236	-0.00907586	0.00157259	Mg8	-9.86457	3.65516	Bacteroides DMM types
1392	10317.000011238	0.0103345	-0.00462163	Mg7	-0.31781	5.56265	Prevotella DMM types
1393	10317.000011240	-0.00813027	0.000871171	Mg2	-10.4586	4.87369	Bacteroides DMM types
1394	10317.000011243	-0.00433264	-0.000971334	Mg2	-7.92316	4.59111	Bacteroides DMM types
1395	10317.000011246	0.0364296	0.0141889	Mg17	7.38447	5.04377	Prevotella DMM types
1396	10317.000011247	0.0127152	-0.00289226	Mg7	1.02368	5.62595	Prevotella DMM types
1397	10317.000011250	0.0365174	0.0156051	Mg14	1.98829	4.3737	Prevotella DMM types
1398	10317.000011259	-0.0267402	0.0375968	Mg11	-12.3688	2.61172	Bacteroides DMM types
1399	10317.000011260	0.0363217	0.0156689	Mg16	1.50124	3.69556	Prevotella DMM types
1400	10317.000011265	0.0415763	0.0274184	Mg17	6.00482	4.17517	Prevotella DMM types
1401	10317.000011275	0.0371546	0.0161998	Mg14	2.18162	3.99678	Prevotella DMM types
1402	10317.000011276	-0.011071	-0.0145911	Mg13	-4.50144	4.58192	Akkermansia DMM types
1403	10317.000011277	0.00220288	-0.0061574	Mg5	-4.44919	5.73457	Clostridiales DMM types
1404	10317.000011290	-0.017663	0.00971248	Mg15	-10.444	4.65759	Bacteroides DMM types
1405	10317.000011291	-0.024584	0.0192061	Mg8	-11.753	3.46952	Bacteroides DMM types
1406	10317.000011297	-0.00927083	0.00232956	Mg8	-10.2896	3.94844	Bacteroides DMM types
1407	10317.000011298	-0.0199581	0.0116819	Mg6	-8.69957	4.21541	Bacteroides DMM types
1408	10317.000011300	0.0326221	0.00954953	Mg14	3.28411	5.28602	Prevotella DMM types
1409	10317.000011301	0.000728242	-0.00493207	Mg3	-11.9751	4.96043	Bacteroides DMM types
1410	10317.000011302	0.01865	0.0027185	Mg7	0.550307	4.17337	Prevotella DMM types
1411	10317.000011309	0.000180184	-0.00553698	Mg10	-8.39412	4.71948	Bacteroides DMM types
1412	10317.000011312	0.00316746	-0.00772986	Mg10	-5.06609	5.67539	Bacteroides DMM types
1413	10317.000011322	-0.0198203	0.0124192	Mg15	-12.8267	3.72495	Bacteroides DMM types
1414	10317.000011323	0.0418011	0.0271884	Mg14	6.39749	3.67835	Prevotella DMM types
1415	10317.000011324	-0.0177105	0.00352696	Mg19	-12.5826	2.38179	Clostridiales DMM types
1416	10317.000011335	-0.000304625	-0.00466213	Mg2	-9.92422	4.94472	Bacteroides DMM types
1417	10317.000011337	-0.00337661	-0.00222058	Mg3	-4.69148	4.67503	Bacteroides DMM types
1418	10317.000011341	-0.00805467	-0.000994336	Mg4	-7.80279	4.94536	Bacteroides DMM types
1419	10317.000011342	0.00371382	-0.00827419	Mg2	-7.20387	4.91959	Bacteroides DMM types
1420	10317.000011350	0.0300899	0.00747821	Mg14	3.24044	4.64772	Prevotella DMM types
1421	10317.000011351	-0.0260894	0.02574	Mg11	-10.4878	3.81349	Bacteroides DMM types
1422	10317.000011352	0.0176112	-0.000553481	Mg7	1.1569	5.64785	Prevotella DMM types
1423	10317.000011355	0.00281681	-0.00639663	Mg4	-10.2609	5.18488	Bacteroides DMM types
1424	10317.000011357	0.0209703	0.000438309	Mg17	5.76649	5.40388	Prevotella DMM types
1425	10317.000011358	0.0070975	-0.00690537	Mg1	0.259347	6.43164	Clostridiales DMM types
1426	10317.000011362	0.00201747	-0.0064573	Mg3	-7.38945	5.05568	Bacteroides DMM types
1427	10317.000011375	-0.0259273	0.0424814	Mg15	-12.4858	2.42068	Bacteroides DMM types
1428	10317.000011376	-0.0217455	0.0142674	Mg6	-8.68621	3.78599	Bacteroides DMM types
1429	10317.000011388	-0.00625488	-0.00987656	Mg13	-9.69465	4.93191	Akkermansia DMM types
1430	10317.000011390	0.00548353	-0.0114846	Mg9	-2.73697	3.68554	Clostridiales DMM types
1431	10317.000011394	0.00495428	-0.00797025	Mg1	-6.21778	5.77667	Clostridiales DMM types
1432	10317.000011395	-0.0257974	0.0254924	Mg11	-6.48113	4.13967	Bacteroides DMM types
1433	10317.000011409	-0.00950504	0.00318389	Mg8	-9.16239	3.78458	Bacteroides DMM types
1434	10317.000011416	-0.00134283	-0.00334743	Mg8	-6.52712	4.47065	Bacteroides DMM types
1435	10317.000011417	-0.00603733	-2.25455e-05	Mg8	-13.2829	4.29457	Bacteroides DMM types
1436	10317.000011925	-0.00576522	-0.000529059	Mg4	-9.01866	5.2671	Bacteroides DMM types
1437	10317.000011930	0.00502447	-0.00781584	Mg5	-10.8819	5.40501	Clostridiales DMM types
1438	10317.000011935	-0.0037928	-0.00174488	Mg2	-10.8709	4.88904	Bacteroides DMM types
1439	10317.000011939	-0.0115988	0.00396	Mg15	-10.1215	4.23056	Bacteroides DMM types
1440	10317.000011940	-0.00905008	0.00183448	Mg10	-10.2441	4.61031	Bacteroides DMM types
1441	10317.000011941	-0.00161854	-0.00382365	Mg2	-7.92745	5.52768	Bacteroides DMM types
1442	10317.000011942	0.0380414	0.0174926	Mg17	6.58071	4.56448	Prevotella DMM types
1443	10317.000011955	0.0241689	0.00247639	Mg17	2.81179	4.58476	Prevotella DMM types
1444	10317.000011956	0.0274248	0.0048909	Mg17	3.58798	4.49394	Prevotella DMM types
1445	10317.000011959	-0.0169342	0.00903753	Mg15	-11.4451	3.53518	Bacteroides DMM types
1446	10317.000011964	-0.000195339	-0.00395372	Mg4	-4.67646	5.62282	Bacteroides DMM types
1447	10317.000011969	0.00184678	-0.00648137	Mg3	-6.13887	5.28634	Bacteroides DMM types
1448	10317.000012003	0.00066041	-0.00633984	Mg2	-5.06178	5.17205	Bacteroides DMM types
1449	10317.000012007	-0.0137889	0.00607155	Mg10	-10.2988	3.9098	Bacteroides DMM types
1450	10317.000012012	-0.0146127	-0.0273829	Mg13	-8.72281	4.11275	Akkermansia DMM types
1451	10317.000012013	-0.00218313	-0.00905116	Mg8	-4.04241	4.12581	Bacteroides DMM types
1452	10317.000012014	0.000178951	-0.00595124	Mg2	-10.7117	5.15001	Bacteroides DMM types
1453	10317.000012015	-0.0181483	0.00991152	Mg10	-7.61447	4.1234	Bacteroides DMM types
1454	10317.000012016	0.0181735	0.000912101	Mg7	0.811555	5.2005	Prevotella DMM types
1455	10317.000012018	-0.0072555	0.000409239	Mg8	-11.6631	4.75014	Bacteroides DMM types
1456	10317.000012025	-0.024742	0.0226839	Mg11	-9.17659	3.64309	Bacteroides DMM types
1457	10317.000012027	0.0108119	-0.00312321	Mg7	-0.0401281	5.28046	Prevotella DMM types
1458	10317.000012034	-0.0169467	0.0096665	Mg15	-3.38643	3.65985	Bacteroides DMM types
1459	10317.000012035	-0.00250636	-0.0136277	Mg13	-1.60942	4.72549	Akkermansia DMM types
1460	10317.000012037	0.00861324	-0.00618348	Mg17	2.42008	5.18459	Prevotella DMM types
1461	10317.000012046	-0.0204676	0.00964715	Mg15	-11.567	3.32201	Bacteroides DMM types
1462	10317.000012048	-0.0194121	0.0114243	Mg6	-8.41688	4.16053	Bacteroides DMM types
1463	10317.000012051	-0.0198786	0.0119521	Mg6	-9.01866	4.50472	Bacteroides DMM types
1464	10317.000012052	-0.0239049	0.0206517	Mg11	-11.3592	3.77702	Bacteroides DMM types
1465	10317.000012053	-0.00216907	-0.007006	Mg8	-11.6528	4.53576	Bacteroides DMM types
1466	10317.000012055	0.00215679	-0.00747924	Mg10	-9.80896	3.69804	Bacteroides DMM types
1467	10317.000012059	-0.0168928	0.00854234	Mg6	-12.477	4.3365	Bacteroides DMM types
1468	10317.000012061	-0.0128282	0.00377751	Mg8	-11.7768	3.76202	Bacteroides DMM types
1469	10317.000012065	0.00291356	0.00107947	Mg10	-0.898009	4.9163	Bacteroides DMM types
1470	10317.000012066	0.0130963	-0.00137597	Mg7	-0.171682	5.89306	Prevotella DMM types
1471	10317.000012069	-0.0239191	0.0500983	Mg15	-12.563	2.32768	Bacteroides DMM types
1472	10317.000012070	0.0165959	-0.00210196	Mg7	1.68391	5.66207	Prevotella DMM types
1473	10317.000012071	-0.00277157	-0.0096189	Mg9	-4.60321	5.27156	Clostridiales DMM types
1474	10317.000012072	-0.00925543	0.00173283	Mg8	-8.28664	4.42692	Bacteroides DMM types
1475	10317.000012073	-0.00744065	-0.00383319	Mg13	-7.48704	4.09818	Akkermansia DMM types
1476	10317.000012085	0.00463361	-0.00901126	Mg5	-7.0625	5.80873	Clostridiales DMM types
1477	10317.000012086	0.000130792	-0.00594237	Mg2	-9.53851	4.78505	Bacteroides DMM types
1478	10317.000012089	0.00255083	-0.00946903	Mg13	-5.47805	5.57682	Akkermansia DMM types
1479	10317.000012112	-0.0190999	0.0113386	Mg11	-9.23533	3.99597	Bacteroides DMM types
1480	10317.000012113	-0.0129435	0.00249547	Mg10	-12.7762	3.72497	Bacteroides DMM types
1481	10317.000012116	0.0415044	0.039905	Mg18	5.01569	2.70557	Prevotella DMM types
1482	10317.000012123	0.0048933	-0.00925145	Mg9	-2.73697	5.17137	Clostridiales DMM types
1483	10317.000012134	-0.00709813	-0.00193688	Mg10	-11.2621	4.75542	Bacteroides DMM types
1484	10317.000012135	-0.00443317	-0.0173092	Mg13	-9.78845	4.63359	Akkermansia DMM types
1485	10317.000012147	-0.015836	0.00745691	Mg6	-13.1657	4.4731	Bacteroides DMM types
1486	10317.000012148	-0.0162639	0.00782549	Mg3	-12.0771	4.56084	Bacteroides DMM types
1487	10317.000012149	0.0060783	-0.00827754	Mg12	-4.2085	5.28688	Clostridiales DMM types
1488	10317.000012152	0.00508749	-0.0185868	Mg19	2.8413	2.94028	Clostridiales DMM types
1489	10317.000012155	0.00235704	-0.00637471	Mg5	-6.65883	6.06907	Clostridiales DMM types
1490	10317.000012156	0.00194585	-0.00716114	Mg2	-5.27973	5.21488	Bacteroides DMM types
1491	10317.000012157	-0.0266697	0.0351503	Mg11	-2.94605	2.63191	Bacteroides DMM types
1492	10317.000012159	0.0281386	0.00552695	Mg16	2.37702	4.69734	Prevotella DMM types
1493	10317.000012162	-0.00983491	0.00267174	Mg15	-9.15903	4.53746	Bacteroides DMM types
1494	10317.000012163	-0.00420546	-0.000744663	Mg15	-6.50393	4.40927	Bacteroides DMM types
1495	10317.000012164	-0.0188011	0.0107358	Mg15	-10.7482	4.006	Bacteroides DMM types
1496	10317.000012173	-0.00800087	0.00204085	Mg6	-9.91139	4.70613	Bacteroides DMM types
1497	10317.000012176	-0.00649587	-0.0218663	Mg9	-3.94307	4.64446	Clostridiales DMM types
1498	10317.000012177	0.00148593	-0.0064149	Mg1	-5.4107	5.15659	Clostridiales DMM types
1499	10317.000012182	0.00823059	-0.00386768	Mg7	-0.591068	5.72038	Prevotella DMM types
1500	10317.000012184	0.00162679	-0.00623137	Mg8	-3.56359	5.31214	Bacteroides DMM types
1501	10317.000012185	0.0193105	0.00110895	Mg7	2.02314	5.64154	Prevotella DMM types
1502	10317.000012197	-0.0174361	0.0092256	Mg6	-10.3338	4.26791	Bacteroides DMM types
1503	10317.000012198	0.00029724	-0.00508288	Mg4	-9.87652	5.18335	Bacteroides DMM types
1504	10317.000012201	0.0405205	0.0221479	Mg14	3.80814	4.02008	Prevotella DMM types
1505	10317.000012209	-0.00475193	-0.00211899	Mg4	-11.5425	4.97738	Bacteroides DMM types
1506	10317.000012210	0.00453113	-0.015679	Mg19	-4.79442	3.63242	Clostridiales DMM types
1507	10317.000012228	-0.00265444	-0.0032932	Mg3	-9.1472	5.23993	Bacteroides DMM types
1508	10317.000012229	0.0035154	-0.00751293	Mg5	-5.71577	5.60256	Clostridiales DMM types
1509	10317.000012231	0.0128522	-0.0035868	Mg16	0.724813	4.87618	Prevotella DMM types
1510	10317.000012242	-0.00854265	0.00099403	Mg3	-2.94152	5.4406	Bacteroides DMM types
1511	10317.000012253	-0.00535185	-0.000412973	Mg8	-12.3883	4.16778	Bacteroides DMM types
1512	10317.000012254	-0.0182618	0.00985628	Mg6	-7.95807	4.33131	Bacteroides DMM types
1513	10317.000012262	0.0419597	0.0263236	Mg14	3.33754	3.34319	Prevotella DMM types
1514	10317.000012263	-0.0117676	0.00347599	Mg10	-11.3592	3.63826	Bacteroides DMM types
1515	10317.000012267	-0.00458631	-0.0012301	Mg2	-4.03234	5.80135	Bacteroides DMM types
1516	10317.000012275	-0.00128357	-0.00333127	Mg10	-9.08481	4.96855	Bacteroides DMM types
1517	10317.000012276	0.000897119	-0.00677065	Mg2	-8.60527	4.82303	Bacteroides DMM types
1518	10317.000012285	0.0015427	-0.00581724	Mg5	-5.45269	5.53804	Clostridiales DMM types
1519	10317.000012291	-0.0189571	0.0107056	Mg6	-7.90959	3.75406	Bacteroides DMM types
1520	10317.000012292	-0.01144	0.00344679	Mg10	-11.5023	4.1678	Bacteroides DMM types
1521	10317.000012299	-0.00762067	5.03203e-05	Mg10	-9.38561	5.12632	Bacteroides DMM types
1522	10317.000012303	0.000519571	-0.00515239	Mg10	-1.92465	5.04082	Bacteroides DMM types
1523	10317.000012304	-0.00833561	0.00548434	Mg11	-2.58163	4.1324	Bacteroides DMM types
1524	10317.000012308	-0.000832814	-0.0130298	Mg9	-7.89482	4.52741	Clostridiales DMM types
1525	10317.000012309	-0.0201772	0.00236579	Mg15	-11.6087	3.06525	Bacteroides DMM types
1526	10317.000012310	0.00259588	-0.00680927	Mg2	-4.41113	5.02702	Bacteroides DMM types
1527	10317.000012311	0.00650981	-0.00935634	Mg1	-3.69032	4.36399	Clostridiales DMM types
1528	10317.000012314	0.0052066	-0.0102316	Mg9	-5.72792	4.38146	Clostridiales DMM types
1529	10317.000012315	-0.00612498	0.000342082	Mg8	-10.3072	4.68119	Bacteroides DMM types
1530	10317.000012318	-0.0122148	-0.0210161	Mg13	-8.01179	4.47682	Akkermansia DMM types
1531	10317.000012321	-0.0196257	0.0115177	Mg6	-10.3636	4.24806	Bacteroides DMM types
1532	10317.000012326	0.00318675	-0.00622409	Mg10	-10.1237	5.16812	Bacteroides DMM types
1533	10317.000012334	0.033247	0.0102455	Mg14	4.15817	4.52346	Prevotella DMM types
1534	10317.000012336	0.0212887	0.00293878	Mg7	1.36882	5.06908	Prevotella DMM types
1535	10317.000012337	-0.00291558	-0.00473302	Mg10	-4.70627	4.71846	Bacteroides DMM types
1536	10317.000012339	0.003358	-0.00695928	Mg5	-10.1674	5.5138	Clostridiales DMM types
1537	10317.000012345	0.00268918	-0.00643887	Mg10	-1.22239	5.26399	Bacteroides DMM types
1538	10317.000012348	-0.015859	-0.0336975	Mg13	-7.22024	3.65608	Akkermansia DMM types
1539	10317.000012352	0.000539912	-0.0069872	Mg9	-10.5008	4.05737	Clostridiales DMM types
1540	10317.000012381	-0.000944955	-0.00488597	Mg2	-2.99072	5.37477	Bacteroides DMM types
1541	10317.000012393	0.0152344	-0.000291267	Mg7	0.238678	6.10971	Prevotella DMM types
1542	10317.000012394	0.00526082	-0.0103079	Mg9	-6.52356	4.69264	Clostridiales DMM types
1543	10317.000012397	-0.00615455	-0.00113538	Mg3	-9.63626	4.95302	Bacteroides DMM types
1544	10317.000012398	-0.00748128	-4.32897e-05	Mg3	-10.5343	5.0473	Bacteroides DMM types
1545	10317.000012399	0.00520047	-0.0104509	Mg5	-7.28589	4.92586	Clostridiales DMM types
1546	10317.000012401	0.00220511	-0.00637619	Mg5	-9.70736	5.79888	Clostridiales DMM types
1547	10317.000012408	0.00515722	-0.00773088	Mg1	-5.33985	5.87661	Clostridiales DMM types
1548	10317.000012455	0.00938625	-0.0109434	Mg19	0	3.94296	Clostridiales DMM types
1549	10317.000012457	0.00110382	-0.0058202	Mg5	-10.457	5.25608	Clostridiales DMM types
1550	10317.000012458	0.0034947	-0.00691214	Mg5	-7.51642	5.69328	Clostridiales DMM types
1551	10317.000012468	0.00517045	-0.00993541	Mg9	-3.55897	4.84047	Clostridiales DMM types
1552	10317.000012498	0.0058369	-0.00804792	Mg8	-3.52615	4.63365	Bacteroides DMM types
1553	10317.000012508	0.00466103	-0.00690783	Mg6	-3.47619	2.41966	Bacteroides DMM types
1554	10317.000012512	0.00133608	-0.00594873	Mg5	-7.56962	5.31783	Clostridiales DMM types
1555	10317.000012593	-0.00584365	-0.000878288	Mg2	-9.90304	4.99588	Bacteroides DMM types
1556	10317.000012663	0.0211253	0.00101518	Mg16	1.82203	5.20794	Prevotella DMM types
1557	10317.000012738	-0.00480745	-0.00196753	Mg3	-8.10113	5.49424	Bacteroides DMM types
1558	10317.000012747	-0.000409561	-0.0130189	Mg13	-3.96267	5.15853	Akkermansia DMM types
1559	10317.000012813	-0.00987918	0.00231496	Mg8	-4.54471	4.48362	Bacteroides DMM types
1560	10317.000012839	-0.00502128	-0.00172847	Mg4	-5.37069	5.30436	Bacteroides DMM types
1561	10317.000012844	-0.00253051	-0.00392941	Mg4	-4.53692	4.97172	Bacteroides DMM types
1562	10317.000012851	-0.0102689	-0.00510373	Mg13	-2.83935	4.68398	Akkermansia DMM types
1563	10317.000012872	0.0067811	-0.0120347	Mg12	-9.24793	4.28055	Clostridiales DMM types
1564	10317.000012879	-0.00809513	-0.00617404	Mg13	-8.11449	4.34308	Akkermansia DMM types
1565	10317.000012886	-0.0130177	0.00480585	Mg10	-11.8638	4.48396	Bacteroides DMM types
1566	10317.000012899	0.00243981	-0.00605262	Mg5	-4.88919	5.27028	Clostridiales DMM types
1567	10317.000012903	0.00858886	-0.00527857	Mg7	-0.427337	5.59303	Prevotella DMM types
1568	10317.000012905	-0.0120773	0.00404362	Mg4	-7.68385	4.53038	Bacteroides DMM types
1569	10317.000012910	-0.0179727	0.00966613	Mg6	-12.8382	4.29702	Bacteroides DMM types
1570	10317.000012911	-0.00778762	0.000811862	Mg2	-8.37566	4.77358	Bacteroides DMM types
1571	10317.000012912	-0.00342903	-0.00285871	Mg3	-8.60455	5.14012	Bacteroides DMM types
1572	10317.000012919	0.00516425	-0.00954979	Mg9	-7.08746	4.50241	Clostridiales DMM types
1573	10317.000012925	-0.0112722	0.00394781	Mg11	-9.00703	3.45443	Bacteroides DMM types
1574	10317.000012926	0.000937206	-0.00641992	Mg10	-7.61203	5.25041	Bacteroides DMM types
1575	10317.000012928	-0.0103866	0.00328543	Mg8	-9.38682	4.23955	Bacteroides DMM types
1576	10317.000012932	0.00271981	-0.00723801	Mg9	-8.01123	5.08516	Clostridiales DMM types
1577	10317.000012946	-0.00809077	-0.00111976	Mg4	-7.02214	4.75556	Bacteroides DMM types
1578	10317.000012947	0.00243033	-0.00710309	Mg5	-11.6411	5.25821	Clostridiales DMM types
1579	10317.000012948	0.0421402	0.0264145	Mg14	2.64454	3.16246	Prevotella DMM types
1580	10317.000012949	-0.00119728	-0.00399765	Mg3	-8.29864	4.98479	Bacteroides DMM types
1581	10317.000012950	-0.0115133	0.00336143	Mg3	-12.5814	4.86122	Bacteroides DMM types
1582	10317.000012951	-0.00800978	0.000836438	Mg2	-9.29615	4.8129	Bacteroides DMM types
1583	10317.000012960	-0.00993632	0.00230231	Mg4	-7.23485	4.56661	Bacteroides DMM types
1584	10317.000012962	0.0083442	0.00184721	Mg10	-0.705121	4.89443	Bacteroides DMM types
1585	10317.000012964	-0.013327	0.00499887	Mg15	-7.92283	4.07373	Bacteroides DMM types
1586	10317.000012971	0.00503451	-0.00758792	Mg1	-0.457309	5.37476	Clostridiales DMM types
1587	10317.000012974	-0.0221133	0.015573	Mg6	-4.8153	3.91737	Bacteroides DMM types
1588	10317.000012975	-0.00858566	-0.0112485	Mg13	-10.5575	4.50509	Akkermansia DMM types
1589	10317.000012981	0.00278199	-0.00690539	Mg9	-10.1464	4.99694	Clostridiales DMM types
1590	10317.000012984	0.00588488	-0.00956976	Mg12	-4.82111	5.2166	Clostridiales DMM types
1591	10317.000012988	-0.0166493	0.00763153	Mg8	-9.63097	3.20061	Bacteroides DMM types
1592	10317.000012990	0.00380135	-0.00728048	Mg13	-7.67243	3.76155	Akkermansia DMM types
1593	10317.000012992	0.00997785	-0.00532659	Mg7	0.609189	5.17851	Prevotella DMM types
1594	10317.000012993	-0.0059193	-0.00291576	Mg3	-3.8026	4.92724	Bacteroides DMM types
1595	10317.000013001	-0.0100106	0.00217425	Mg3	-7.4403	5.06379	Bacteroides DMM types
1596	10317.000013007	-0.00449273	-0.00972603	Mg13	-6.45817	5.49007	Akkermansia DMM types
1597	10317.000013008	0.00567533	-0.00747725	Mg1	-1.26005	6.18124	Clostridiales DMM types
1598	10317.000013017	0.0346589	0.0124572	Mg14	2.73126	4.63204	Prevotella DMM types
1599	10317.000013019	0.00286569	-0.0064846	Mg5	-3.06961	5.67917	Clostridiales DMM types
1600	10317.000013020	0.0163181	-0.0010477	Mg7	0.822234	5.44798	Prevotella DMM types
1601	10317.000013022	-0.00905329	0.00163792	Mg8	-7.63087	4.42669	Bacteroides DMM types
1602	10317.000013028	-0.00542093	-0.00135002	Mg4	-11.2324	5.0422	Bacteroides DMM types
1603	10317.000013031	0.000120515	-0.00574977	Mg2	-11.6658	5.075	Bacteroides DMM types
1604	10317.000013038	0.0080325	-0.00681884	Mg7	1.04573	5.33395	Prevotella DMM types
1605	10317.000013043	-0.0209849	0.0181276	Mg11	-13.1053	3.96504	Bacteroides DMM types
1606	10317.000013045	-0.0142392	0.00532127	Mg10	-10.2483	3.95369	Bacteroides DMM types
1607	10317.000013048	-0.0151239	0.00666254	Mg10	-11.0548	3.36723	Bacteroides DMM types
1608	10317.000013049	0.00477336	-0.00736433	Mg1	-1.5083	5.34682	Clostridiales DMM types
1609	10317.000013051	0.00488428	-0.0147005	Mg9	-1.95217	3.56139	Clostridiales DMM types
1610	10317.000013053	-0.0021854	-0.00293182	Mg10	-7.96338	3.70784	Bacteroides DMM types
1611	10317.000013054	-0.00163137	-0.00419879	Mg4	-10.8041	5.83952	Bacteroides DMM types
1612	10317.000013055	0.000413923	-0.00600711	Mg2	-5.86319	4.52611	Bacteroides DMM types
1613	10317.000013062	-0.00015842	-0.00567797	Mg8	-9.09847	4.74416	Bacteroides DMM types
1614	10317.000013077	-0.0104664	0.00283101	Mg8	-9.49628	4.24915	Bacteroides DMM types
1615	10317.000013081	-0.012654	-0.00170053	Mg13	-9.27133	4.33654	Akkermansia DMM types
1616	10317.000013082	0.000847689	-0.00586211	Mg4	-6.45801	5.26426	Bacteroides DMM types
1617	10317.000013088	0.0101582	-0.00268956	Mg7	-0.809051	5.70517	Prevotella DMM types
1618	10317.000013108	0.00160575	-0.00584535	Mg5	-10.5127	5.71151	Clostridiales DMM types
1619	10317.000013111	-0.00246681	-0.00360912	Mg10	-9.38226	4.93202	Bacteroides DMM types
1620	10317.000013112	-0.0177747	0.00933856	Mg3	-9.86676	4.69308	Bacteroides DMM types
1621	10317.000013113	-0.0128847	0.00384906	Mg10	-10.6701	4.93361	Bacteroides DMM types
1622	10317.000013114	-0.0186403	0.00985829	Mg3	-6.53036	4.28899	Bacteroides DMM types
1623	10317.000013116	-0.00582332	-0.00106079	Mg2	-10.5859	5.04925	Bacteroides DMM types
1624	10317.000013119	0.000873119	-0.00663201	Mg8	-2.87114	5.17024	Bacteroides DMM types
1625	10317.000013120	-0.0179706	0.00830051	Mg6	-10.2448	4.25646	Bacteroides DMM types
1626	10317.000013129	-0.0100349	0.00273669	Mg19	-9.86109	2.44543	Clostridiales DMM types
1627	10317.000013130	-0.000811722	-0.00429955	Mg3	-10.6795	5.53935	Bacteroides DMM types
1628	10317.000013131	-0.00380569	-0.00258312	Mg4	-11.2064	4.59087	Bacteroides DMM types
1629	10317.000013133	0.000505607	-0.0051216	Mg5	-11.9509	5.72303	Clostridiales DMM types
1630	10317.000013135	-0.0134913	0.00512186	Mg10	-8.13443	4.08467	Bacteroides DMM types
1631	10317.000013138	0.038747	0.0187475	Mg14	2.5618	4.39425	Prevotella DMM types
1632	10317.000013146	-0.000511648	-0.00454349	Mg2	-11.1376	5.53297	Bacteroides DMM types
1633	10317.000013150	-0.00764135	-0.00714396	Mg13	-9.15566	4.88846	Akkermansia DMM types
1634	10317.000013154	0.00343973	-0.0117689	Mg9	-5.69766	4.21623	Clostridiales DMM types
1635	10317.000013155	0.00671125	-0.0111237	Mg12	-3.24866	4.8575	Clostridiales DMM types
1636	10317.000013164	-0.014466	0.00616124	Mg6	-8.6844	4.49126	Bacteroides DMM types
1637	10317.000013165	-0.00941727	0.0020222	Mg8	-5.57116	3.92212	Bacteroides DMM types
1638	10317.000013166	-0.0204064	0.0138354	Mg15	-10.2808	3.37118	Bacteroides DMM types
[truncated: 9,615 more rows]

## Sheet: Figure 5
	AGP_DMM_partition_id	variable	coef_estimate	coef_low_95	coef_high_95	p.value
[truncated: 1,800 more rows]
